# Supplementary material for: Fine-Tuning Tomato Agronomic Properties by Computational Genome Redesign
Source: PLoS Comput Biol. 2012 Jun 7;8(6):e1002528. doi: 10.1371/journal.pcbi.1002528 (PMC3369923; doi:10.1371/journal.pcbi.1002528)
Supplement: Dataset S2 — Single knockout and over-expressed genes to improve desired agronomic properties (acceptability, quality and quality vs production of tomato fruits; four volatile compounds; vitamin C, and different types of sugars and acids) and functional categorization of genes that induced high degree of improvement in those agronomic properties; notice that functional enrichment of all genes involved in the TRN was included. Gene ontology enrichment analyses were performed using the TFGD tool [TFGD]. It is also showed the functional categories significantly represented among those genes that were selected to describe the TRN of tomato fruit. A total of 19 cellular processes and 45 biological components were represented. Among these, genes related to cellular metabolic processes were the most abundant (p<0.0001), what makes sense since they were selected to predict cellular metabolism; whereas genes related to response to nutrient stimulus were present but the least common (p<0.1). (XLS) [file pcbi.1002528.s002.xls]

## Sheet: single_KO-OE
The first column for each fitness was related to "sgn2"-genes and the second was referred to "sgn3"-genes
Notice that Fitness=6 is ranked from genes with the highest Score while Fitness=5, 57, 74 and 75 are ranked from genes with highest efficiency
Fitnes=5(acceptability), 6(quality) and 74(qualitiy vs production); 17(Vitamine C), 76(fructose+glucose) and 77(citric and malic acids); 57(+linalool) and 75(+initro2phenylethane,+iiisobutylthiazol,+benzylnitrile)
KO / over-expression of genes with median efficiency (opt/wt) > 1%
Perturbation	KO																								Over-expression
Fitness	5			6			74			17			76			77			57			75			5			6			74			17			76			77			57			75
Scored genes	SGN-U225967	SGN-U317721	LE24K20	SGN-U225967	SGN-U317721	LE24K20	SGN-U222265		LE13F23	SGN-U215564	SGN-U317187	LE4I20	SGN-U222265		LE13F23	SGN-U220811	SGN-U322007	LE33H21	SGN-U222265		LE13F23	SGN-U215229	SGN-U316401	LE18G02	SGN-U214351	SGN-U315295	LE13M10	SGN-U227329	SGN-U329772	LE15D07	SGN-U213977	SGN-U314151	LE14B20	SGN-U227429		LE20K20	SGN-U227329	SGN-U329772	LE15D07	SGN-U215996	SGN-U317500	LE16L04	SGN-U215996	SGN-U317500	LE16L04	X59948	X59948	LE27C02
	SGN-U215229	SGN-U316401	LE18G02	SGN-U215229	SGN-U316401	LE18G02	SGN-U224209	SGN-U323470	LE15L08	SGN-U216664	SGN-U317046	LE8C21	SGN-U216664	SGN-U317046	LE8C21	SGN-U226069	SGN-U324984	LE20D08	SGN-U216664	SGN-U317046	LE8C21	SGN-U225967	SGN-U317721	LE24K20	SGN-U214621	SGN-U314143	LE32K06	X59948	X59948	LE27C02	SGN-U215996	SGN-U317500	LE16L04	SGN-U212914	SGN-U314405	LE16D22	SGN-U225154		LE8A19	SGN-U219794	SGN-U322374	LE1K08	SGN-U216219	SGN-U317631	LE12J12	SGN-U227329	SGN-U329772	LE15D07
	SGN-U218174	SGN-U320629	LE30E17	SGN-U213645	SGN-U312523	LE25A03	SGN-U218173	SGN-U320525	LE1P20	SGN-U227770	SGN-U327664	LE3E12	SGN-U214309	SGN-U315098	LE26N09	SGN-U240026	SGN-U340284	LE25M02	SGN-U224209	SGN-U323470	LE15L08	SGN-U227770	SGN-U327664	LE3E12	SGN-U213977	SGN-U314151	LE14B20	SGN-U225154		LE8A19	SGN-U221636	SGN-U319193	LE3H15	SGN-U216219	SGN-U317631	LE12J12	X59948	X59948	LE27C02	SGN-U220542	SGN-U323369	LE23D07	SGN-U220297	SGN-U320219	LE1B05	SGN-U221636	SGN-U319193	LE3H15
	SGN-U216118		LE21B20	SGN-U212979	SGN-U313113	LE14J12	SGN-U231725	SGN-U327192	LE22K20	SGN-U215591	SGN-U316627	LE29C10	SGN-U226303	SGN-U318556	LE2C24	SGN-U213645	SGN-U312523	LE25A03	SGN-U218673	SGN-U319429	LE2H02	SGN-U217471	SGN-U318405	LE7N14	SGN-U227495	SGN-U323493	LE33M04	SGN-U221636	SGN-U319193	LE3H15	SGN-U227329	SGN-U329772	LE15D07	SGN-U216214	SGN-U317056	LE12P18	SGN-U213977	SGN-U314151	LE14B20	SGN-U214351	SGN-U315295	LE13M10	SGN-U223178	SGN-U318572	LE33M05	SGN-U213977	SGN-U314151	LE14B20
	SGN-U217077	SGN-U320958	LE11F03	SGN-U223015	SGN-U325383	LE33G09	SGN-U214309	SGN-U315098	LE26N09	SGN-U226059	SGN-U328067	LE28L05	SGN-U213463	SGN-U313505	LE32B05	SGN-U216025	SGN-U317773	LE18N13	SGN-U231725	SGN-U327192	LE22K20	SGN-U216664	SGN-U317046	LE8C21	SGN-U221636	SGN-U319193	LE3H15	SGN-U213977	SGN-U314151	LE14B20	SGN-U225154		LE8A19	SGN-U214705	SGN-U313729	LE4K23	SGN-U216219	SGN-U317631	LE12J12	SGN-U219181	SGN-U321640	LE14J14	SGN-U227495	SGN-U323493	LE33M04	SGN-U219181	SGN-U321640	LE14J14
	M32606		LE11P03	SGN-U217471	SGN-U318405	LE7N14	SGN-U216664	SGN-U317046	LE8C21	SGN-U213919	SGN-U313850	LE28K06	SGN-U215564	SGN-U317187	LE4I20	SGN-U213236	SGN-U313001	LE9K02	SGN-U218174	SGN-U320629	LE30E17	SGN-U222265		LE13F23	SGN-U227329	SGN-U329772	LE15D07	SGN-U219181	SGN-U321640	LE14J14	SGN-U219181	SGN-U321640	LE14J14	SGN-U217827	SGN-U320178	LE30M09	SGN-U221636	SGN-U319193	LE3H15	SGN-U220297	SGN-U320219	LE1B05	SGN-U214621	SGN-U314143	LE32K06	SGN-U225154		LE8A19
	SGN-U216664	SGN-U317046	LE8C21	M32606		LE11P03	SGN-U238404	SGN-U346869	LE33I24	SGN-U217471	SGN-U318405	LE7N14	SGN-U217447	SGN-U318619	LE32C20	SGN-U219845	SGN-U322008	LE28B20	SGN-U218173	SGN-U320525	LE1P20	SGN-U215564	SGN-U317187	LE4I20	SGN-U214705	SGN-U313729	LE4K23	SGN-U227307	SGN-U328236	LE27I24	SGN-U215556	SGN-U316524	LE29L04	SGN-U225791	SGN-U323102	LE31I24	SGN-U227429		LE20K20	SGN-U226366	SGN-U320763		SGN-U220743	SGN-U322110	LE16C04	SGN-U215556	SGN-U316524	LE29L04
	SGN-U213645	SGN-U312523	LE25A03	SGN-U226303	SGN-U318556	LE2C24	SGN-U226303	SGN-U318556	LE2C24	SGN-U215229	SGN-U316401	LE18G02	SGN-U213919	SGN-U313850	LE28K06	SGN-U215760	SGN-U317562	LE13C06	SGN-U226303	SGN-U318556	LE2C24	M32606		LE11P03	SGN-U215996	SGN-U317500	LE16L04	SGN-U220526	SGN-U322449	LE19D04	SGN-U220297	SGN-U320219	LE1B05	SGN-U223178	SGN-U318572	LE33M05	SGN-U212914	SGN-U314405	LE16D22	SGN-U216816	SGN-U318433		SGN-U227307	SGN-U328236	LE27I24	SGN-U216219	SGN-U317631	LE12J12
	SGN-U212711		LE25N18	SGN-U215593	SGN-U316746	LE17I11	SGN-U218174	SGN-U320629	LE30E17	SGN-U217919	SGN-U317038	LE17F05	SGN-U218173	SGN-U320525	LE1P20	SGN-U215965	SGN-U314712	LE32G19	SGN-U215229	SGN-U316401	LE18G02	SGN-U218888	SGN-U320999	LE3P24	SGN-U220743	SGN-U322110	LE16C04	SGN-U215556	SGN-U316524	LE29L04	SGN-U216219	SGN-U317631	LE12J12	SGN-U220526	SGN-U322449	LE19D04	SGN-U227307	SGN-U328236	LE27I24	SGN-U222941	SGN-U325709		SGN-U212914	SGN-U314405	LE16D22	SGN-U214621	SGN-U314143	LE32K06
	SGN-U212979	SGN-U313113	LE14J12	SGN-U214288	SGN-U314161	LE9J02	SGN-U218673	SGN-U319429	LE2H02	M32606		LE11P03	SGN-U218673	SGN-U319429	LE2H02	SGN-U218429	SGN-U318402	LE12L13	SGN-U214309	SGN-U315098	LE26N09	SGN-U213919	SGN-U313850	LE28K06	SGN-U220526	SGN-U322449	LE19D04	SGN-U220743	SGN-U322110	LE16C04	X59948	X59948	LE27C02	SGN-U215556	SGN-U316524	LE29L04	SGN-U219181	SGN-U321640	LE14J14	SGN-U221253	SGN-U324134		SGN-U214351	SGN-U315295	LE13M10	SGN-U227307	SGN-U328236	LE27I24
	SGN-U238404	SGN-U346869	LE33I24	SGN-U230612		LE18K17	SGN-U213919	SGN-U313850	LE28K06	SGN-U218888	SGN-U320999	LE3P24	SGN-U215229	SGN-U316401	LE18G02	SGN-U216694	SGN-U318445	LE26A09	SGN-U238404	SGN-U346869	LE33I24	SGN-U226303	SGN-U318556	LE2C24	SGN-U219428	SGN-U321098	LE20F18	SGN-U214621	SGN-U314143	LE32K06	SGN-U227429		LE20K20	SGN-U226366	SGN-U320763		SGN-U215556	SGN-U316524	LE29L04	SGN-U214534	SGN-U312350		SGN-U219428	SGN-U321098	LE20F18	SGN-U214705	SGN-U313729	LE4K23
	SGN-U222265		LE13F23	SGN-U215233	SGN-U316826	LE25J21	SGN-U217447	SGN-U318619	LE32C20	SGN-U216717	SGN-U318101	LE2K11	SGN-U218888	SGN-U320999	LE3P24	SGN-U213054		LE23J18	SGN-U217447	SGN-U318619	LE32C20	SGN-U216194	SGN-U316591	LE24G08	SGN-U216219	SGN-U317631	LE12J12	SGN-U225791	SGN-U323102	LE31I24	SGN-U227495	SGN-U323493	LE33M04	SGN-U216816	SGN-U318433		SGN-U216214	SGN-U317056	LE12P18	SGN-U220722	SGN-U322998		SGN-U227429		LE20K20	SGN-U220743	SGN-U322110	LE16C04
	SGN-U216488	SGN-U318196	LE19E04	SGN-U212711		LE25N18	SGN-U231471		LE20I22	SGN-U217078		LE6E22	SGN-U217989	SGN-U320072	LE30O16	SGN-U212979	SGN-U313113	LE14J12	SGN-U213919	SGN-U313850	LE28K06	SGN-U216488	SGN-U318196	LE19E04	SGN-U220297	SGN-U320219		SGN-U227495	SGN-U323493	LE33M04	SGN-U214705	SGN-U313729	LE4K23	SGN-U222941	SGN-U325709		SGN-U214705	SGN-U313729	LE4K23	SGN-U214293	SGN-U315395		SGN-U214705	SGN-U313729	LE4K23	SGN-U216214	SGN-U317056	LE12P18
	SGN-U227770	SGN-U327664	LE3E12	SGN-U216194	SGN-U316591	LE24G08	SGN-U217989	SGN-U320072	LE30O16	SGN-U217989	SGN-U320072	LE30O16	SGN-U224209	SGN-U323470	LE15L08	SGN-U215581		LE20H18	SGN-U222651	SGN-U317997	LE14M13	SGN-U218631		LE8C23	SGN-U217827	SGN-U320178		SGN-U220297	SGN-U320219	LE1B05	SGN-U223178	SGN-U318572	LE33M05	SGN-U221253	SGN-U324134		SGN-U225791	SGN-U323102	LE31I24	SGN-U220031	SGN-U320333		SGN-U215556	SGN-U316524	LE29L04	SGN-U225791	SGN-U323102	LE31I24
	SGN-U218673	SGN-U319429	LE2H02	SGN-U218348	SGN-U319846	LE21L20	SGN-U213463	SGN-U313505	LE32B05	SGN-U219181	SGN-U321640	LE14J14	SGN-U218631		LE8C23	SGN-U214905		LE12M01	SGN-U217989	SGN-U320072	LE30O16	SGN-U218761	SGN-U320143	LE27E06	SGN-U219181	SGN-U321640		SGN-U216214	SGN-U317056	LE12P18	SGN-U214621	SGN-U314143	LE32K06	SGN-U214534	SGN-U312350		SGN-U214621	SGN-U314143	LE32K06	SGN-U224563	SGN-U326082		SGN-U217827	SGN-U320178	LE30M09	SGN-U227429		LE20K20
	SGN-U222651	SGN-U317997	LE14M13	SGN-U236488	SGN-U316115	LE9A21	SGN-U217380	SGN-U319436	LE6H08	SGN-U216118		LE21B20	SGN-U218761	SGN-U320143	LE27E06	SGN-U220042	SGN-U321233	LE24G10	SGN-U216488	SGN-U318196	LE19E04	SGN-U217447	SGN-U318619	LE32C20	SGN-U223178	SGN-U318572		SGN-U220542	SGN-U323369	LE23D07	SGN-U212914	SGN-U314405	LE16D22	SGN-U220722	SGN-U322998		SGN-U219428	SGN-U321098	LE20F18	SGN-U215151	SGN-U315909		SGN-U220526	SGN-U322449	LE19D04	SGN-U212914	SGN-U314405	LE16D22
	SGN-U218888	SGN-U320999	LE3P24	SGN-U224720	SGN-U334905	LE28G20	SGN-U217788	SGN-U319348	LE6D12	SGN-U218553	SGN-U320030	LE9E10	SGN-U216488	SGN-U318196	LE19E04	SGN-U214890	SGN-U315726	LE4J06	SGN-U217380	SGN-U319436	LE6H08	SGN-U217919	SGN-U317038	LE17F05	SGN-U226366	SGN-U320763		SGN-U216219	SGN-U317631		SGN-U219428	SGN-U321098	LE20F18	SGN-U214293	SGN-U315395		SGN-U223178	SGN-U318572	LE33M05	SGN-U216651	SGN-U318233		SGN-U216214	SGN-U317056	LE12P18	SGN-U226366	SGN-U320763
	SGN-U219114	SGN-U320806		SGN-U215820	SGN-U317504	LE16O12	SGN-U215564	SGN-U317187	LE4I20	SGN-U219114	SGN-U320806	LE12J16	SGN-U217919	SGN-U317038	LE17F05	SGN-U214924	SGN-U315480	LE25C17	SGN-U218888	SGN-U320999	LE3P24	SGN-U216717	SGN-U318101	LE2K11	SGN-U216816	SGN-U318433		SGN-U227429			SGN-U217827	SGN-U320178	LE30M09	SGN-U220031	SGN-U320333		SGN-U217827	SGN-U320178	LE30M09	SGN-U222408	SGN-U323656		SGN-U225154		LE8A19	SGN-U216816	SGN-U318433
	SGN-U224209	SGN-U323470		SGN-U220526	SGN-U322449	LE19D04	SGN-U218631		LE8C23	SGN-U217380	SGN-U319436	LE6H08	SGN-U238404	SGN-U346869	LE33I24	SGN-U212715	SGN-U312391	LE25D05	SGN-U231471		LE20I22	SGN-U217812	SGN-U319331	LE21J03	SGN-U222941	SGN-U325709		SGN-U214705	SGN-U313729		SGN-U220526	SGN-U322449	LE19D04	SGN-U224563	SGN-U326082		SGN-U220526	SGN-U322449	LE19D04	SGN-U224300	SGN-U326276		SGN-U225791	SGN-U323102	LE31I24	SGN-U222941	SGN-U325709
	SGN-U226303	SGN-U318556		SGN-U216659	SGN-U318017	LE6C11	SGN-U218888	SGN-U320999	LE3P24	SGN-U233482	SGN-U336256	LE12J21	M32606		LE11P03	SGN-U232626	SGN-U334439	LE25E16	SGN-U217788	SGN-U319348	LE6D12	SGN-U217989	SGN-U320072	LE30O16	SGN-U221253	SGN-U324134		SGN-U212914	SGN-U314405		SGN-U214351	SGN-U315295	LE13M10	SGN-U215151	SGN-U315909		SGN-U226366	SGN-U320763		SGN-U221898	SGN-U321887		SGN-U219181	SGN-U321640	LE14J14	SGN-U221253	SGN-U324134
	SGN-U213443	SGN-U312856		SGN-U219114	SGN-U320806	LE12J16	SGN-U222651	SGN-U317997	LE14M13	SGN-U241745		LE7J11	SGN-U216717	SGN-U318101	LE2K11	SGN-U214719	SGN-U316033		SGN-U218631		LE8C23	SGN-U214309	SGN-U315098	LE26N09	SGN-U214534	SGN-U312350		SGN-U223178	SGN-U318572		SGN-U227307	SGN-U328236	LE27I24	SGN-U216651	SGN-U318233		SGN-U216816	SGN-U318433		SGN-U213522			SGN-U226366	SGN-U320763		SGN-U214534	SGN-U312350
	SGN-U218761	SGN-U320143		SGN-U215468	SGN-U315351	LE25C11	SGN-U216488	SGN-U318196	LE19E04	SGN-U217788	SGN-U319348	LE6D12	SGN-U217380	SGN-U319436	LE6H08	SGN-U212914	SGN-U314405		M32606		LE11P03	SGN-U218502	SGN-U316803	LE19N09	SGN-U220722	SGN-U322998		SGN-U219794	SGN-U322374		SGN-U216214	SGN-U317056	LE12P18	SGN-U222408	SGN-U323656		SGN-U222941	SGN-U325709		SGN-U225843	SGN-U327962		SGN-U216816	SGN-U318433		SGN-U220722	SGN-U322998
	SGN-U218173	SGN-U320525		SGN-U218502	SGN-U316803	LE19N09	SGN-U223624	SGN-U325565	LE5I07	SGN-U218673	SGN-U319429	LE2H02	SGN-U223624	SGN-U325565	LE5I07	SGN-U215996	SGN-U317500		SGN-U213463	SGN-U313505	LE32B05	SGN-U213463	SGN-U313505	LE32B05	SGN-U214293	SGN-U315395		SGN-U219428	SGN-U321098		SGN-U219794	SGN-U322374	LE1K08	SGN-U224300	SGN-U326276		SGN-U221253	SGN-U324134		SGN-U216997	SGN-U317447		SGN-U222941	SGN-U325709		SGN-U214293	SGN-U315395
	SGN-U219621	SGN-U321041		SGN-U217151	SGN-U318180	LE14G16	SGN-U218761	SGN-U320143	LE27E06	SGN-U221683	SGN-U324373	LE1B07	SGN-U221253	SGN-U324134	LE1I11	SGN-U236515	SGN-U342906		SGN-U215564	SGN-U317187	LE4I20	SGN-U212711		LE25N18	SGN-U220031	SGN-U320333		SGN-U217827	SGN-U320178		SGN-U226366	SGN-U320763		SGN-U221898	SGN-U321887		SGN-U214534	SGN-U312350		SGN-U213952	SGN-U315380		SGN-U221253	SGN-U324134		SGN-U220031	SGN-U320333
	SGN-U215149	SGN-U314636		SGN-U213502	SGN-U312485	LE11L01	SGN-U221253	SGN-U324134	LE1I11	SGN-U215820	SGN-U317504	LE16O12	SGN-U231725	SGN-U327192	LE22K20	SGN-U217574	SGN-U315065		BT014484	BT014484	LE24F16	U77719	U77719	LE14E20	SGN-U224563	SGN-U326082		SGN-U214351	SGN-U315295		SGN-U216816	SGN-U318433		SGN-U213522			SGN-U220722	SGN-U322998		SGN-U218432	SGN-U317996		SGN-U214534	SGN-U312350		SGN-U224563	SGN-U326082
	SGN-U215468	SGN-U315351		SGN-U216664	SGN-U317046	LE8C21	BT014484	BT014484	LE24F16	SGN-U226566	SGN-U323602	LE18B07	SGN-U219819	SGN-U317098	LE6B08	SGN-U227393	SGN-U330088		SGN-U216118		LE21B20	SGN-U218673	SGN-U319429	LE2H02	SGN-U215151	SGN-U315909		SGN-U215996	SGN-U317500		SGN-U222941	SGN-U325709		SGN-U225843	SGN-U327962		SGN-U214293	SGN-U315395		SGN-U214600	SGN-U315162		SGN-U220722	SGN-U322998		SGN-U215151	SGN-U315909
	SGN-U219811	SGN-U322016		SGN-U212885		LE30E01	SGN-U215229	SGN-U316401	LE18G02	SGN-U223624	SGN-U325565	LE5I07	SGN-U226579	SGN-U314085	LE21I23	SGN-U215593	SGN-U316746		SGN-U213443	SGN-U312856	LE7E22	SGN-U219114	SGN-U320806	LE12J16	SGN-U216651	SGN-U318233		SGN-U226366	SGN-U320763		SGN-U221253	SGN-U324134		SGN-U216997	SGN-U317447		SGN-U220031	SGN-U320333		SGN-U219438	SGN-U317197		SGN-U214293	SGN-U315395		SGN-U216651	SGN-U318233
	SGN-U223015	SGN-U325383		SGN-U213210	SGN-U312565	LE30P19	SGN-U217844	SGN-U319787	LE26N13	SGN-U213788	SGN-U313933	LE2O24	BT014484	BT014484	LE24F16	SGN-U215749	SGN-U315237		SGN-U221253	SGN-U324134	LE1I11	SGN-U221638	SGN-U322334	LE2K22	SGN-U222408	SGN-U323656		SGN-U216816	SGN-U318433		SGN-U214534	SGN-U312350		SGN-U213952	SGN-U315380		SGN-U224563	SGN-U326082		SGN-U213682	SGN-U313246		SGN-U220031	SGN-U320333		SGN-U222408	SGN-U323656
	SGN-U240820	SGN-U340052		SGN-U229808	SGN-U332421	LE14L20	SGN-U226579	SGN-U314085	LE21I23	SGN-U216488	SGN-U318196	LE19E04	SGN-U213788	SGN-U313933	LE2O24	SGN-U214621	SGN-U314143		SGN-U218761	SGN-U320143	LE27E06	SGN-U213788	SGN-U313933	LE2O24	SGN-U224300	SGN-U326276		SGN-U222941	SGN-U325709		SGN-U220722	SGN-U322998		SGN-U218432	SGN-U317996		SGN-U215151	SGN-U315909		SGN-U218173	SGN-U320525		SGN-U224563	SGN-U326082		SGN-U224300	SGN-U326276
	SGN-U220224	SGN-U318668		SGN-U222408	SGN-U323656	LE1K24	SGN-U217919	SGN-U317038	LE17F05	SGN-U218631		LE8C23	SGN-U218502	SGN-U316803	LE19N09	SGN-U225427	SGN-U327265		SGN-U216380	SGN-U318149	LE21B09	SGN-U219819	SGN-U317098	LE6B08	SGN-U221898	SGN-U321887		SGN-U221253	SGN-U324134		SGN-U214293	SGN-U315395		SGN-U214600	SGN-U315162		SGN-U216651	SGN-U318233		SGN-U221683	SGN-U324373		SGN-U215151	SGN-U315909		SGN-U221898	SGN-U321887
	SGN-U214182	SGN-U315079		SGN-U213919	SGN-U313850	LE28K06	SGN-U213443	SGN-U312856	LE7E22	SGN-U214309	SGN-U315098	LE26N09	SGN-U231471		LE20I22	SGN-U222850	SGN-U319641		SGN-U226579	SGN-U314085	LE21I23	SGN-U214919	SGN-U315203	LE27D24	SGN-U213522			SGN-U214534	SGN-U312350		SGN-U220031	SGN-U320333		SGN-U219438	SGN-U317197		SGN-U222408	SGN-U323656		SGN-U224486	SGN-U318110		SGN-U216651	SGN-U318233		SGN-U213522
	SGN-U228261	SGN-U331538		SGN-U221638	SGN-U322334	LE2K22	SGN-U216717	SGN-U318101	LE2K11	SGN-U238404	SGN-U346869	LE33I24	SGN-U219114	SGN-U320806	LE12J16	SGN-U226366	SGN-U320763		SGN-U223624	SGN-U325565	LE5I07	SGN-U212979	SGN-U313113	LE14J12	SGN-U225843	SGN-U327962		SGN-U220722	SGN-U322998		SGN-U224563	SGN-U326082		SGN-U213682	SGN-U313246		SGN-U224300	SGN-U326276		SGN-U216554	SGN-U318609		SGN-U222408	SGN-U323656		SGN-U225843	SGN-U327962
	SGN-U217844	SGN-U319787		SGN-U220691	SGN-U322694	LE9L03	SGN-U219819	SGN-U317098	LE6B08	SGN-U218502	SGN-U316803	LE19N09	SGN-U222651	SGN-U317997	LE14M13	SGN-U216816	SGN-U318433		SGN-U228261	SGN-U331538	LE5M13	SGN-U218348	SGN-U319846	LE21L20	SGN-U216997	SGN-U317447		SGN-U214293	SGN-U315395		SGN-U215151	SGN-U315909		SGN-U218173	SGN-U320525		SGN-U221898	SGN-U321887		SGN-U240820	SGN-U340052		SGN-U224300	SGN-U326276		SGN-U216997	SGN-U317447
	SGN-U221253	SGN-U324134		SGN-U215965	SGN-U314712	LE32G19	SGN-U216380	SGN-U318149	LE21B09	SGN-U213052	SGN-U312789	LE6F07	SGN-U217788	SGN-U319348	LE6D12	SGN-U214534	SGN-U312350		SGN-U217844	SGN-U319787	LE26N13	SGN-U213502	SGN-U312485	LE11L01	SGN-U213952	SGN-U315380		SGN-U220031	SGN-U320333		SGN-U216651	SGN-U318233		SGN-U221683	SGN-U324373		SGN-U213522			SGN-U223767	SGN-U327094		SGN-U221898	SGN-U321887		SGN-U213952	SGN-U315380
	BT014484	BT014484		SGN-U231495		LE3L07	SGN-U231632	SGN-U319978	LE18K23	U77719	U77719	LE14E20	SGN-U218174	SGN-U320629	LE30E17	SGN-U220722	SGN-U322998		SGN-U219819	SGN-U317098	LE6B08	SGN-U241745		LE7J11	SGN-U218432	SGN-U317996		SGN-U224563	SGN-U326082		SGN-U222408	SGN-U323656		SGN-U224486	SGN-U318110		SGN-U225843	SGN-U327962		SGN-U232813			SGN-U213522			SGN-U218432	SGN-U317996
	SGN-U230612			SGN-U217812	SGN-U319331	LE21J03	SGN-U213788	SGN-U313933	LE2O24	SGN-U232990	SGN-U335271	LE17M12	SGN-U216380	SGN-U318149	LE21B09	SGN-U214293	SGN-U315395		SGN-U216717	SGN-U318101	LE2K11	SGN-U221253	SGN-U324134	LE1I11	SGN-U214600	SGN-U315162		SGN-U215151	SGN-U315909		SGN-U224300	SGN-U326276		SGN-U216554	SGN-U318609		SGN-U216997	SGN-U317447		SGN-U217574	SGN-U315065		SGN-U225843	SGN-U327962		SGN-U214600	SGN-U315162
	SGN-U221683	SGN-U324373		SGN-U218429	SGN-U318402	LE12L13	SGN-U216118		LE21B20	SGN-U217119	SGN-U319390		SGN-U228261	SGN-U331538	LE5M13	SGN-U220031	SGN-U320333		SGN-U217919	SGN-U317038	LE17F05	SGN-U215820	SGN-U317504	LE16O12	SGN-U219438	SGN-U317197		SGN-U216651	SGN-U318233		SGN-U221898	SGN-U321887		SGN-U240820	SGN-U340052		SGN-U213952	SGN-U315380		SGN-U226549	SGN-U325285		SGN-U216997	SGN-U317447		SGN-U219438	SGN-U317197
	SGN-U217447	SGN-U318619		SGN-U219785	SGN-U334944	LE30J09	SGN-U216659	SGN-U318017	LE6C11	SGN-U214919	SGN-U315203		SGN-U213443	SGN-U312856	LE7E22	SGN-U224563	SGN-U326082		SGN-U219114	SGN-U320806	LE12J16	SGN-U223624	SGN-U325565	LE5I07	SGN-U213682	SGN-U313246		SGN-U222408	SGN-U323656		SGN-U213522			SGN-U223767	SGN-U327094		SGN-U218432	SGN-U317996		SGN-U216717	SGN-U318101		SGN-U213952	SGN-U315380		SGN-U213682	SGN-U313246
	SGN-U224146	SGN-U325958		SGN-U221253	SGN-U324134	LE1I11	SGN-U219114	SGN-U320806	LE12J16	SGN-U226579	SGN-U314085		SGN-U217844	SGN-U319787	LE26N13	SGN-U219794	SGN-U322374		SGN-U212711		LE25N18	SGN-U215575	SGN-U316743	LE12A21	SGN-U218173	SGN-U320525		SGN-U224300	SGN-U326276		SGN-U225843	SGN-U327962		SGN-U232813			SGN-U214600	SGN-U315162		SGN-U222007	SGN-U314817		SGN-U218432	SGN-U317996		SGN-U218173	SGN-U320525
	SGN-U214905			SGN-U216488	SGN-U318196	LE19E04	M32606		LE11P03	SGN-U219819	SGN-U317098		SGN-U217471	SGN-U318405	LE7N14	SGN-U215151	SGN-U315909		SGN-U213788	SGN-U313933	LE2O24	SGN-U218173	SGN-U320525	LE1P20	SGN-U221683	SGN-U324373		SGN-U221898	SGN-U321887		SGN-U216997	SGN-U317447		SGN-U217574	SGN-U315065		SGN-U219438	SGN-U317197		SGN-U221418	SGN-U324429		SGN-U214600	SGN-U315162		SGN-U221683	SGN-U324373
	SGN-U213210	SGN-U312565		SGN-U224146	SGN-U325958	LE12D04	SGN-U241745		LE7J11	SGN-U215575	SGN-U316743		SGN-U241745		LE7J11	SGN-U216651	SGN-U318233		SGN-U231632	SGN-U319978	LE18K23	SGN-U228261	SGN-U331538	LE5M13	SGN-U224486	SGN-U318110		SGN-U213522			SGN-U213952	SGN-U315380		SGN-U226549	SGN-U325285		SGN-U213682	SGN-U313246		SGN-U227476	SGN-U328055		SGN-U219438	SGN-U317197		SGN-U224486	SGN-U318110
	SGN-U213767	SGN-U313553		SGN-U214480	SGN-U312632	LE13L14	SGN-U228261	SGN-U331538	LE5M13	SGN-U218348	SGN-U319846		SGN-U216659	SGN-U318017	LE6C11	SGN-U224300	SGN-U326276		SGN-U217611	SGN-U318766	LE25A10	SGN-U226579	SGN-U314085	LE21I23	SGN-U216554	SGN-U318609		SGN-U225843	SGN-U327962		SGN-U218432	SGN-U317996		SGN-U216717	SGN-U318101		SGN-U218173	SGN-U320525		SGN-U221880	SGN-U320355		SGN-U213682	SGN-U313246		SGN-U216554	SGN-U318609
	SGN-U213919	SGN-U313850		SGN-U212875	SGN-U312591	LE29B16	SGN-U218343	SGN-U320295	LE22M06	BT014484	BT014484		SGN-U216118		LE21B20	SGN-U221898	SGN-U321887		SGN-U241745		LE7J11	SGN-U233482	SGN-U336256	LE12J21	SGN-U240820	SGN-U340052		SGN-U216997	SGN-U317447		SGN-U214600	SGN-U315162		SGN-U222007	SGN-U314817		SGN-U221683	SGN-U324373		SGN-U226303	SGN-U318556		SGN-U218173	SGN-U320525		SGN-U240820	SGN-U340052
	SGN-U222408	SGN-U323656		SGN-U227634	SGN-U318308	LE25G07	SGN-U240820	SGN-U340052	LE1P09	SGN-U213931	SGN-U313790		U77719	U77719	LE14E20	SGN-U213522			SGN-U213009	SGN-U312492	LE30O14	SGN-U215593	SGN-U316746	LE17I11	SGN-U223767	SGN-U327094		SGN-U213952	SGN-U315380		SGN-U219438	SGN-U317197		SGN-U221418	SGN-U324429		SGN-U224486	SGN-U318110		SGN-U220825	SGN-U320517		SGN-U221683	SGN-U324373		SGN-U223767	SGN-U327094
	SGN-U229808	SGN-U332421		SGN-U212715	SGN-U312391	LE25D05	SGN-U217611	SGN-U318766	LE25A10	SGN-U221638	SGN-U322334		SGN-U215591	SGN-U316627	LE29C10	SGN-U225843	SGN-U327962		SGN-U217621	SGN-U319267	LE20C01	SGN-U213645	SGN-U312523	LE25A03	SGN-U232813			SGN-U218432	SGN-U317996		SGN-U213682	SGN-U313246		SGN-U227476	SGN-U328055		SGN-U216554	SGN-U318609		SGN-U221854	SGN-U322938		SGN-U224486	SGN-U318110		SGN-U232813
	SGN-U231471			SGN-U219470	SGN-U321779	LE13J08	SGN-U218502	SGN-U316803	LE19N09	SGN-U227123	SGN-U328657		SGN-U212711		LE25N18	SGN-U216997	SGN-U317447		SGN-U213607	SGN-U313757	LE17G22	BT014484	BT014484	LE24F16	SGN-U217574	SGN-U315065		SGN-U214600	SGN-U315162		SGN-U218173	SGN-U320525		SGN-U221880	SGN-U320355		SGN-U240820	SGN-U340052		SGN-U218212	SGN-U318328		SGN-U216554	SGN-U318609		SGN-U217574	SGN-U315065
	SGN-U214484	SGN-U313651		SGN-U219819	SGN-U317098	LE6B08	SGN-U212711		LE25N18	SGN-U213463	SGN-U313505		SGN-U214919	SGN-U315203	LE27D24	SGN-U213952	SGN-U315380		SGN-U219181	SGN-U321640	LE14J14	SGN-U213052	SGN-U312789	LE6F07	SGN-U226549	SGN-U325285		SGN-U219438	SGN-U317197		SGN-U221683	SGN-U324373		SGN-U226303	SGN-U318556		SGN-U223767	SGN-U327094		SGN-U221638	SGN-U322334		SGN-U240820	SGN-U340052		SGN-U226549	SGN-U325285
	SGN-U215575	SGN-U316743		SGN-U227307	SGN-U328236	LE27I24	SGN-U226795	SGN-U328962	LE19F15	SGN-U214924	SGN-U315480		SGN-U227123	SGN-U328657	LE15N24	SGN-U218432	SGN-U317996		SGN-U218343	SGN-U320295	LE22M06	SGN-U213443	SGN-U312856	LE7E22	SGN-U216717	SGN-U318101		SGN-U213682	SGN-U313246		SGN-U224486	SGN-U318110		SGN-U220825	SGN-U320517		SGN-U232813			SGN-U213788	SGN-U313933		SGN-U223767	SGN-U327094		SGN-U216717	SGN-U318101
	SGN-U217865	SGN-U319089		SGN-U220224	SGN-U318668	LE16M01	SGN-U222408	SGN-U323656	LE1K24	SGN-U217812	SGN-U319331		SGN-U219181	SGN-U321640	LE14J14	SGN-U214600	SGN-U315162		SGN-U218502	SGN-U316803	LE19N09	SGN-U214288	SGN-U314161	LE9J02	SGN-U222007	SGN-U314817		SGN-U218173	SGN-U320525		SGN-U216554	SGN-U318609		SGN-U221854	SGN-U322938		SGN-U217574	SGN-U315065		SGN-U224532	SGN-U321020		SGN-U232813			SGN-U222007	SGN-U314817
	SGN-U217122	SGN-U318455		SGN-U221854	SGN-U322938	LE2E10	SGN-U219181	SGN-U321640	LE14J14	SGN-U221253	SGN-U324134		SGN-U213502	SGN-U312485	LE11L01	SGN-U219438	SGN-U317197		SGN-U227123	SGN-U328657	LE15N24	SGN-U222408	SGN-U323656	LE1K24	SGN-U221418	SGN-U324429		SGN-U221683	SGN-U324373		SGN-U240820	SGN-U340052		SGN-U218212	SGN-U318328		SGN-U226549	SGN-U325285		SGN-U218886	SGN-U319870		SGN-U217574	SGN-U315065		SGN-U221418	SGN-U324429
	SGN-U218631			SGN-U222167	SGN-U323525	LE13N05	SGN-U217077	SGN-U320958	LE11F03	SGN-U231725	SGN-U327192		SGN-U214782	SGN-U315222	LE31C07	SGN-U213682	SGN-U313246		SGN-U216659	SGN-U318017	LE6C11	SGN-U215591	SGN-U316627	LE29C10	SGN-U227476	SGN-U328055		SGN-U224486	SGN-U318110		SGN-U223767	SGN-U327094		SGN-U221638	SGN-U322334		SGN-U216717	SGN-U318101		SGN-U220195	SGN-U317163		SGN-U226549	SGN-U325285		SGN-U227476	SGN-U328055
	SGN-U219819	SGN-U317098		SGN-U217865	SGN-U319089	LE3J19	SGN-U213009	SGN-U312492	LE30O14	SGN-U213645	SGN-U312523		SGN-U213052	SGN-U312789	LE6F07	SGN-U220297	SGN-U320219		SGN-U226795	SGN-U328962	LE19F15	SGN-U216659	SGN-U318017	LE6C11	SGN-U221880	SGN-U320355		SGN-U216554	SGN-U318609		SGN-U232813			SGN-U213788	SGN-U313933		SGN-U222007	SGN-U314817		SGN-U218673	SGN-U319429		SGN-U216717	SGN-U318101		SGN-U221880	SGN-U320355
	SGN-U213607	SGN-U313757		SGN-U213013		LE3G22	SGN-U214782	SGN-U315222	LE31C07	SGN-U216921			SGN-U227770	SGN-U327664	LE3E12	SGN-U224486	SGN-U318110		SGN-U216921		LE15P19	SGN-U224146	SGN-U325958	LE12D04	SGN-U226303	SGN-U318556		SGN-U240820	SGN-U340052		SGN-U217574	SGN-U315065		SGN-U224532	SGN-U321020		SGN-U221418	SGN-U324429		SGN-U226447	SGN-U324732		SGN-U222007	SGN-U314817		SGN-U226303	SGN-U318556
	SGN-U226579	SGN-U314085		BT014484	BT014484	LE24F16	SGN-U218553	SGN-U320030	LE9E10	SGN-U213680	SGN-U313784		SGN-U215575	SGN-U316743	LE12A21	SGN-U216554	SGN-U318609		SGN-U220964	SGN-U323638	LE23M14	SGN-U218332	SGN-U318567	LE11H19	SGN-U220825	SGN-U320517		SGN-U223767	SGN-U327094		SGN-U226549	SGN-U325285		SGN-U218886	SGN-U319870		SGN-U227476	SGN-U328055		SGN-U221750	SGN-U320809		SGN-U221418	SGN-U324429		SGN-U220825	SGN-U320517
	SGN-U214065	SGN-U315028		SGN-U228261	SGN-U331538	LE5M13	SGN-U215149	SGN-U314636	LE16D08	SGN-U218332	SGN-U318567		SGN-U216921		LE15P19	SGN-U223767	SGN-U327094		SGN-U214065	SGN-U315028	LE13K23	SGN-U216118		LE21B20	SGN-U221854	SGN-U322938		SGN-U232813			SGN-U216717	SGN-U318101		SGN-U220195	SGN-U317163		SGN-U221880	SGN-U320355		SGN-U219533	SGN-U321805		SGN-U227476	SGN-U328055		SGN-U221854	SGN-U322938
	SGN-U217078			SGN-U217122	SGN-U318455	LE3A07	SGN-U217621	SGN-U319267	LE20C01	SGN-U221127	SGN-U323375		SGN-U215820	SGN-U317504	LE16O12	SGN-U232813			SGN-U230947		LE15F07	SGN-U236488	SGN-U316115	LE9A21	SGN-U218212	SGN-U318328		SGN-U217574	SGN-U315065		SGN-U222007	SGN-U314817		SGN-U218673	SGN-U319429		SGN-U226303	SGN-U318556		SGN-U216771	SGN-U318764		SGN-U221880	SGN-U320355		SGN-U218212	SGN-U318328
	SGN-U213788	SGN-U313933		SGN-U220500	SGN-U322937	LE28C20	SGN-U220964	SGN-U323638	LE23M14	SGN-U212711			SGN-U222408	SGN-U323656	LE1K24	SGN-U226549	SGN-U325285		SGN-U220500	SGN-U322937	LE28C20	SGN-U227123	SGN-U328657	LE15N24	SGN-U221638	SGN-U322334		SGN-U226549	SGN-U325285		SGN-U221418	SGN-U324429		SGN-U226447	SGN-U324732		SGN-U220825	SGN-U320517		SGN-U214750	SGN-U315883		SGN-U226303	SGN-U318556		SGN-U221638	SGN-U322334
	SGN-U227634	SGN-U318308		SGN-U218332	SGN-U318567	LE11H19	SGN-U220691	SGN-U322694	LE9L03	SGN-U213443	SGN-U312856		SGN-U218332	SGN-U318567	LE11H19	SGN-U221418	SGN-U324429		SGN-U222408	SGN-U323656	LE1K24	SGN-U213210	SGN-U312565	LE30P19	SGN-U213788	SGN-U313933		SGN-U216717	SGN-U318101		SGN-U227476	SGN-U328055		SGN-U221750	SGN-U320809		SGN-U221854	SGN-U322938		SGN-U215827	SGN-U317113		SGN-U220825	SGN-U320517		SGN-U213788	SGN-U313933
	SGN-U236488	SGN-U316115		SGN-U218343	SGN-U320295	LE22M06	SGN-U227123	SGN-U328657	LE15N24	SGN-U231471			SGN-U213607	SGN-U313757	LE17G22	SGN-U227476	SGN-U328055		SGN-U240820	SGN-U340052	LE1P09	SGN-U217151	SGN-U318180	LE14G16	SGN-U224532	SGN-U321020		SGN-U222007	SGN-U314817		SGN-U221880	SGN-U320355		SGN-U219533	SGN-U321805		SGN-U218212	SGN-U318328		SGN-U218373	SGN-U319754		SGN-U221854	SGN-U322938		SGN-U224532	SGN-U321020
	SGN-U213502	SGN-U312485		SGN-U214772	SGN-U315719	LE3M18	SGN-U215575	SGN-U316743	LE12A21	SGN-U212615			SGN-U217611	SGN-U318766	LE25A10	SGN-U221880	SGN-U320355		SGN-U212918	SGN-U312415	LE31H21	L23424		LE25N10	SGN-U218886	SGN-U319870		SGN-U221418	SGN-U324429		SGN-U226303	SGN-U318556		SGN-U216771	SGN-U318764		SGN-U221638	SGN-U322334		SGN-U222023	SGN-U324522		SGN-U218212	SGN-U318328		SGN-U218886	SGN-U319870
	SGN-U220964	SGN-U323638		SGN-U218673	SGN-U319429	LE2H02	SGN-U216921		LE15P19	SGN-U216380	SGN-U318149		SGN-U233482	SGN-U336256	LE12J21	SGN-U220825	SGN-U320517		SGN-U215149	SGN-U314636	LE16D08	SGN-U217844	SGN-U319787	LE26N13	SGN-U220195	SGN-U317163		SGN-U227476	SGN-U328055		SGN-U220825	SGN-U320517		SGN-U214750	SGN-U315883		SGN-U213788	SGN-U313933		SGN-U217122	SGN-U318455		SGN-U221638	SGN-U322334		SGN-U220195	SGN-U317163
	SGN-U217144	SGN-U319364		SGN-U216789		LE20C22	SGN-U216341		LE24K14	SGN-U217611	SGN-U318766		SGN-U221638	SGN-U322334	LE2K22	SGN-U218212	SGN-U318328		SGN-U213502	SGN-U312485	LE11L01	SGN-U219181	SGN-U321640	LE14J14	SGN-U218673	SGN-U319429		SGN-U221880	SGN-U320355		SGN-U221854	SGN-U322938		SGN-U215827	SGN-U317113		SGN-U224532	SGN-U321020		SGN-U215309	SGN-U313859		SGN-U213788	SGN-U313933		SGN-U218673	SGN-U319429
	SGN-U220271	SGN-U322000		SGN-U216921		LE15P19	SGN-U216689	SGN-U317869	LE15E23	SGN-U213767	SGN-U313553		SGN-U217621	SGN-U319267	LE20C01	SGN-U224532	SGN-U321020		SGN-U216341		LE24K14	SGN-U216921		LE15P19	SGN-U226447	SGN-U324732		SGN-U226303	SGN-U318556		SGN-U218212	SGN-U318328		SGN-U218373	SGN-U319754		SGN-U218886	SGN-U319870		SGN-U218089	SGN-U319146		SGN-U224532	SGN-U321020		SGN-U226447	SGN-U324732
	SGN-U241745			SGN-U227770	SGN-U327664	LE3E12	SGN-U214065	SGN-U315028	LE13K23	SGN-U230947			SGN-U230947		LE15F07	SGN-U218886	SGN-U319870		SGN-U221127	SGN-U323375	LE17D06	SGN-U230612		LE18K17	SGN-U221750	SGN-U320809		SGN-U220825	SGN-U320517		SGN-U221638	SGN-U322334		SGN-U222023	SGN-U324522		SGN-U220195	SGN-U317163		SGN-U221094	SGN-U324094		SGN-U218886	SGN-U319870		SGN-U221750	SGN-U320809
	SGN-U212875	SGN-U312591		SGN-U226377	SGN-U326678	LE28E12	SGN-U217078		LE6E22	SGN-U213607	SGN-U313757		SGN-U212918	SGN-U312415	LE31H21	SGN-U220195	SGN-U317163		SGN-U220691	SGN-U322694	LE9L03	SGN-U213607	SGN-U313757	LE17G22	SGN-U219533	SGN-U321805		SGN-U221854	SGN-U322938		SGN-U213788	SGN-U313933		SGN-U217122	SGN-U318455		SGN-U218673	SGN-U319429		SGN-U231937	SGN-U323558		SGN-U220195	SGN-U317163		SGN-U219533	SGN-U321805
	SGN-U219086	SGN-U320479		SGN-U212615		LE13E24	SGN-U212918	SGN-U312415	LE31H21	SGN-U216341			SGN-U219470	SGN-U321779	LE13J08	SGN-U226447	SGN-U324732		SGN-U224146	SGN-U325958	LE12D04	SGN-U217380	SGN-U319436	LE6H08	SGN-U216771	SGN-U318764		SGN-U218212	SGN-U318328		SGN-U224532	SGN-U321020		SGN-U215309	SGN-U313859		SGN-U226447	SGN-U324732		SGN-U218204	SGN-U318406		SGN-U218673	SGN-U319429		SGN-U216771	SGN-U318764
	SGN-U215593	SGN-U316746		SGN-U227123	SGN-U328657	LE15N24	SGN-U218332	SGN-U318567	LE11H19	SGN-U220271	SGN-U322000		SGN-U224146	SGN-U325958	LE12D04	SGN-U221750	SGN-U320809		SGN-U215575	SGN-U316743	LE12A21	SGN-U217865	SGN-U319089	LE3J19	SGN-U214750	SGN-U315883		SGN-U221638	SGN-U322334		SGN-U218886	SGN-U319870		SGN-U218089	SGN-U319146		SGN-U221750	SGN-U320809		SGN-U222121			SGN-U226447	SGN-U324732		SGN-U214750	SGN-U315883
	SGN-U225120	SGN-U325480		SGN-U219811	SGN-U322016	LE18F04	SGN-U212885		LE30E01	SGN-U220042	SGN-U321233		SGN-U220691	SGN-U322694	LE9L03	SGN-U216771	SGN-U318764		SGN-U216689	SGN-U317869	LE15E23	SGN-U216380	SGN-U318149	LE21B09	SGN-U215827	SGN-U317113		SGN-U213788	SGN-U313933		SGN-U220195	SGN-U317163		SGN-U221094	SGN-U324094		SGN-U219533	SGN-U321805		SGN-U222430	SGN-U323659		SGN-U221750	SGN-U320809		SGN-U215827	SGN-U317113
	SGN-U213009	SGN-U312492		SGN-U213178		LE17N09	SGN-U230947		LE15F07	SGN-U218173	SGN-U320525		SGN-U216194	SGN-U316591	LE24G08	SGN-U215827	SGN-U317113		SGN-U214782	SGN-U315222	LE31C07	SGN-U219811	SGN-U322016	LE18F04	SGN-U218373	SGN-U319754		SGN-U224532	SGN-U321020		SGN-U218673	SGN-U319429		SGN-U231937	SGN-U323558		SGN-U216771	SGN-U318764		SGN-U227770	SGN-U327664		SGN-U219533	SGN-U321805		SGN-U218373	SGN-U319754
	SGN-U223624	SGN-U325565		SGN-U226400	SGN-U326045	LE27F15	SGN-U213607	SGN-U313757	LE17G22	SGN-U220964	SGN-U323638		SGN-U231632	SGN-U319978	LE18K23	SGN-U218373	SGN-U319754		SGN-U218332	SGN-U318567	LE11H19	SGN-U219005	SGN-U321102	LE22H05	SGN-U222023	SGN-U324522		SGN-U218886	SGN-U319870		SGN-U226447	SGN-U324732		SGN-U218204	SGN-U318406		SGN-U214750	SGN-U315883		SGN-U214846	SGN-U315955		SGN-U216771	SGN-U318764		SGN-U222023	SGN-U324522
	SGN-U221219	SGN-U324176		SGN-U217938	SGN-U319799	LE19P02	SGN-U220271	SGN-U322000	LE20C03	SGN-U228269	SGN-U329064		SGN-U216689	SGN-U317869	LE15E23	SGN-U222023	SGN-U324522		SGN-U213909	SGN-U314670	LE6C12	SGN-U226059	SGN-U328067	LE28L05	SGN-U217122	SGN-U318455		SGN-U220195	SGN-U317163		SGN-U221750	SGN-U320809		SGN-U222121			SGN-U215827	SGN-U317113		SGN-U213013			SGN-U214750	SGN-U315883		SGN-U217122	SGN-U318455
	SGN-U218553	SGN-U320030		SGN-U217844	SGN-U319787		SGN-U213052	SGN-U312789	LE6F07	SGN-U213909	SGN-U314670		SGN-U220964	SGN-U323638	LE23M14	SGN-U215309	SGN-U313859		SGN-U213052	SGN-U312789	LE6F07	SGN-U220271	SGN-U322000	LE20C03	SGN-U215309	SGN-U313859		SGN-U218673	SGN-U319429		SGN-U219533	SGN-U321805		SGN-U222430	SGN-U323659		SGN-U218373	SGN-U319754		SGN-U219672	SGN-U320757		SGN-U215827	SGN-U317113		SGN-U215309	SGN-U313859
	SGN-U220175	SGN-U319378		SGN-U213788	SGN-U313933		U77719	U77719	LE14E20	SGN-U222651	SGN-U317997		SGN-U220271	SGN-U322000	LE20C03	SGN-U218089	SGN-U319146		SGN-U212875	SGN-U312591	LE29B16	SGN-U230947		LE15F07	SGN-U218089	SGN-U319146		SGN-U226447	SGN-U324732		SGN-U216771	SGN-U318764		SGN-U227770	SGN-U327664		SGN-U222023	SGN-U324522		SGN-U214772	SGN-U315719		SGN-U218373	SGN-U319754		SGN-U218089	SGN-U319146
	SGN-U221094	SGN-U324094		U77719	U77719		SGN-U220500	SGN-U322937	LE28C20	SGN-U221768	SGN-U322835		SGN-U226795	SGN-U328962	LE19F15	SGN-U231937	SGN-U323558		SGN-U221219	SGN-U324176	LE32D01	SGN-U212875	SGN-U312591	LE29B16	SGN-U221094	SGN-U324094		SGN-U221750	SGN-U320809		SGN-U214750	SGN-U315883		SGN-U214846	SGN-U315955		SGN-U217122	SGN-U318455		SGN-U220352			SGN-U222023	SGN-U324522		SGN-U221094	SGN-U324094
	SGN-U217989	SGN-U320072		SGN-U216380	SGN-U318149		SGN-U217865	SGN-U319089	LE3J19	SGN-U212918	SGN-U312415		SGN-U216341		LE24K14	SGN-U218204	SGN-U318406		SGN-U214919	SGN-U315203	LE27D24	SGN-U221219	SGN-U324176	LE32D01	SGN-U231937	SGN-U323558		SGN-U219533	SGN-U321805		SGN-U215827	SGN-U317113		SGN-U213013			SGN-U215309	SGN-U313859		SGN-U223719	SGN-U321747		SGN-U217122	SGN-U318455		SGN-U231937	SGN-U323558
	SGN-U221127	SGN-U323375		SGN-U221219	SGN-U324176		SGN-U212875	SGN-U312591	LE29B16	SGN-U217844	SGN-U319787		SGN-U221219	SGN-U324176	LE32D01	SGN-U222121			SGN-U218553	SGN-U320030	LE9E10	SGN-U214750	SGN-U315883	LE2F23	SGN-U218204	SGN-U318406		SGN-U216771	SGN-U318764		SGN-U218373	SGN-U319754		SGN-U219672	SGN-U320757		SGN-U218089	SGN-U319146		SGN-U215188	SGN-U314607		SGN-U215309	SGN-U313859		SGN-U218204	SGN-U318406
	SGN-U216341			SGN-U215759	SGN-U317563		SGN-U213909	SGN-U314670	LE6C12	SGN-U212739			L23424		LE25N10	SGN-U222430	SGN-U323659		U77719	U77719	LE14E20	SGN-U222651	SGN-U317997	LE14M13	SGN-U222121			SGN-U214750	SGN-U315883		SGN-U222023	SGN-U324522		SGN-U214772	SGN-U315719		SGN-U221094	SGN-U324094		SGN-U215776	SGN-U313723		SGN-U218089	SGN-U319146		SGN-U222121
	SGN-U217611	SGN-U318766		SGN-U222941	SGN-U325709		SGN-U221219	SGN-U324176	LE32D01	SGN-U213091	SGN-U312764		SGN-U218553	SGN-U320030	LE9E10	SGN-U214846	SGN-U315955		SGN-U212739		LE25G02	SGN-U212615		LE13E24	SGN-U222430	SGN-U323659		SGN-U215827	SGN-U317113		SGN-U217122	SGN-U318455		SGN-U220352			SGN-U231937	SGN-U323558		SGN-U213179	SGN-U312782		SGN-U221094	SGN-U324094		SGN-U222430	SGN-U323659
	SGN-U213931	SGN-U313790		SGN-U228980			SGN-U224146	SGN-U325958	LE12D04	SGN-U215259	SGN-U315166		SGN-U212875	SGN-U312591	LE29B16	SGN-U219672	SGN-U320757		SGN-U220271	SGN-U322000	LE20C03	SGN-U212918	SGN-U312415	LE31H21	SGN-U227770	SGN-U327664		SGN-U218373	SGN-U319754		SGN-U215309	SGN-U313859		SGN-U223719	SGN-U321747		SGN-U218204	SGN-U318406		SGN-U225854			SGN-U231937	SGN-U323558		SGN-U227770	SGN-U327664
	SGN-U219638	SGN-U319718		SGN-U217548			SGN-U219621	SGN-U321041	LE33G22	SGN-U218761	SGN-U320143		SGN-U240820	SGN-U340052	LE1P09	SGN-U220352			SGN-U233482	SGN-U336256	LE12J21	SGN-U213091	SGN-U312764	LE6H16	SGN-U214846	SGN-U315955		SGN-U222023	SGN-U324522		SGN-U218089	SGN-U319146		SGN-U215188	SGN-U314607		SGN-U222121			SGN-U223571	SGN-U325508		SGN-U218204	SGN-U318406		SGN-U214846	SGN-U315955
	SGN-U212918	SGN-U312415		SGN-U218174	SGN-U320629		SGN-U213502	SGN-U312485	LE11L01	SGN-U217947	SGN-U318897		SGN-U213009	SGN-U312492	LE30O14	SGN-U223719	SGN-U321747		SGN-U221683	SGN-U324373	LE1B07	SGN-U226566	SGN-U323602	LE18B07	SGN-U213013			SGN-U217122	SGN-U318455		SGN-U221094	SGN-U324094		SGN-U215776	SGN-U313723		SGN-U222430	SGN-U323659		SGN-U219643	SGN-U315780		SGN-U222121			SGN-U213013
	SGN-U219997	SGN-U321259		SGN-U214063	SGN-U313856		SGN-U221683	SGN-U324373	LE1B07	SGN-U214373	SGN-U314065		SGN-U224378	SGN-U323111	LE5E09	SGN-U215188	SGN-U314607		SGN-U213767	SGN-U313553	LE17K05	SGN-U218174	SGN-U320629	LE30E17	SGN-U219672	SGN-U320757		SGN-U215309	SGN-U313859		SGN-U231937	SGN-U323558		SGN-U213179	SGN-U312782		SGN-U227770	SGN-U327664		SGN-U217976	SGN-U320379		SGN-U222430	SGN-U323659		SGN-U219672	SGN-U320757
	SGN-U230947			SGN-U217574	SGN-U315065		SGN-U219811	SGN-U322016	LE18F04	SGN-U220175	SGN-U319378		SGN-U221127	SGN-U323375	LE17D06	SGN-U215776	SGN-U313723		SGN-U219811	SGN-U322016	LE18F04	SGN-U215468	SGN-U315351	LE25C11	SGN-U214772	SGN-U315719		SGN-U218089	SGN-U319146		SGN-U218204	SGN-U318406		SGN-U225854			SGN-U214846	SGN-U315955		SGN-U218888	SGN-U320999		SGN-U227770	SGN-U327664		SGN-U214772	SGN-U315719
	SGN-U219914	SGN-U322500		SGN-U216341			SGN-U214919	SGN-U315203	LE27D24	SGN-U224378	SGN-U323111		SGN-U213909	SGN-U314670	LE6C12	SGN-U213179	SGN-U312782		SGN-U236488	SGN-U316115	LE9A21	SGN-U215149	SGN-U314636	LE16D08	SGN-U220352			SGN-U221094	SGN-U324094		SGN-U222121			SGN-U223571	SGN-U325508		SGN-U213013			SGN-U212594	SGN-U312405		SGN-U214846	SGN-U315955		SGN-U220352
	SGN-U221638	SGN-U322334		SGN-U230947			SGN-U233482	SGN-U336256	LE12J21	SGN-U236488	SGN-U316115		SGN-U218343	SGN-U320295	LE22M06	SGN-U225854			SGN-U223015	SGN-U325383	LE33G09	SGN-U221127	SGN-U323375	LE17D06	SGN-U223719	SGN-U321747		SGN-U231937	SGN-U323558		SGN-U222430	SGN-U323659		SGN-U219643	SGN-U315780		SGN-U219672	SGN-U320757		SGN-U231674	SGN-U326048		SGN-U213013			SGN-U223719	SGN-U321747
	SGN-U216717	SGN-U318101		SGN-U217447	SGN-U318619		SGN-U223015	SGN-U325383	LE33G09	SGN-U217447	SGN-U318619		SGN-U219811	SGN-U322016	LE18F04	SGN-U223571	SGN-U325508		SGN-U214772	SGN-U315719	LE3M18	SGN-U220964	SGN-U323638	LE23M14	SGN-U215188	SGN-U314607		SGN-U218204	SGN-U318406		SGN-U227770	SGN-U327664		SGN-U217976	SGN-U320379		SGN-U214772	SGN-U315719		SGN-U215220			SGN-U219672	SGN-U320757		SGN-U215188	SGN-U314607
	SGN-U227559	SGN-U327149		SGN-U222850	SGN-U319641		SGN-U221768	SGN-U322835	LE5G10	SGN-U221219	SGN-U324176		SGN-U217812	SGN-U319331	LE21J03	SGN-U219643	SGN-U315780		L23424		LE25N10	SGN-U217611	SGN-U318766	LE25A10	SGN-U215776	SGN-U313723		SGN-U222121			SGN-U214846	SGN-U315955		SGN-U218888	SGN-U320999		SGN-U220352			SGN-U213862	SGN-U314778		SGN-U214772	SGN-U315719		SGN-U215776	SGN-U313723
	SGN-U214063	SGN-U313856		SGN-U222651	SGN-U317997		SGN-U219470	SGN-U321779	LE13J08	SGN-U216385	SGN-U316114		SGN-U230612		LE18K17	SGN-U217976	SGN-U320379		SGN-U224378	SGN-U323111	LE5E09	SGN-U221854	SGN-U322938	LE2E10	SGN-U213179	SGN-U312782		SGN-U222430	SGN-U323659		SGN-U213013			SGN-U212594	SGN-U312405		SGN-U223719	SGN-U321747		SGN-U217865	SGN-U319089		SGN-U220352			SGN-U213179	SGN-U312782
	SGN-U214373	SGN-U314065		SGN-U220964	SGN-U323638		SGN-U221127	SGN-U323375	LE17D06	SGN-U240820	SGN-U340052		SGN-U215149	SGN-U314636	LE16D08	SGN-U212594	SGN-U312405		SGN-U213199	SGN-U312991	LE25L02	SGN-U216689	SGN-U317869	LE15E23	SGN-U225854			SGN-U227770	SGN-U327664		SGN-U219672	SGN-U320757		SGN-U231674	SGN-U326048		SGN-U215188	SGN-U314607		SGN-U231495			SGN-U223719	SGN-U321747		SGN-U225854
	SGN-U213199	SGN-U312991		SGN-U222265			SGN-U215591	SGN-U316627	LE29C10	SGN-U217077	SGN-U320958		SGN-U214772	SGN-U315719	LE3M18	SGN-U231674	SGN-U326048		SGN-U213680	SGN-U313784	LE21G08	SGN-U215259	SGN-U315166	LE13K13	SGN-U223571	SGN-U325508		SGN-U214846	SGN-U315955		SGN-U214772	SGN-U315719		SGN-U215220			SGN-U215776	SGN-U313723		SGN-U216373	SGN-U317366		SGN-U215188	SGN-U314607		SGN-U223571	SGN-U325508
	SGN-U219098	SGN-U320411		SGN-U239979	SGN-U319317		SGN-U215820	SGN-U317504	LE16O12	SGN-U221357			SGN-U214750	SGN-U315883	LE2F23	SGN-U215220			SGN-U212885		LE30E01	SGN-U224378	SGN-U323111	LE5E09	SGN-U219643	SGN-U315780		SGN-U213013			SGN-U220352			SGN-U213862	SGN-U314778		SGN-U213179	SGN-U312782		SGN-U214153	SGN-U314040		SGN-U215776	SGN-U313723		SGN-U219643	SGN-U315780
	SGN-U220526	SGN-U322449		SGN-U212918	SGN-U312415		SGN-U219997	SGN-U321259	LE14C15	SGN-U219005	SGN-U321102		SGN-U213091	SGN-U312764	LE6H16	SGN-U221636	SGN-U319193		SGN-U219470	SGN-U321779	LE13J08	SGN-U232990	SGN-U335271	LE17M12	SGN-U217976	SGN-U320379		SGN-U219672	SGN-U320757		SGN-U223719	SGN-U321747		SGN-U217865	SGN-U319089		SGN-U225854			SGN-U217517	SGN-U317450		SGN-U213179	SGN-U312782		SGN-U217976	SGN-U320379
	SGN-U216380	SGN-U318149		SGN-U214929	SGN-U315889		L23424		LE25N10	SGN-U225120	SGN-U325480		SGN-U225120	SGN-U325480	LE28O04	SGN-U213862	SGN-U314778		SGN-U217078		LE6E22	SGN-U216341		LE24K14	SGN-U218888	SGN-U320999		SGN-U214772	SGN-U315719		SGN-U215188	SGN-U314607		SGN-U231495			SGN-U223571	SGN-U325508		SGN-U222842	SGN-U323153		SGN-U225854			SGN-U218888	SGN-U320999
	SGN-U231495			SGN-U212739			SGN-U225120	SGN-U325480	LE28O04	SGN-U216689	SGN-U317869		SGN-U217865	SGN-U319089	LE3J19	SGN-U216373	SGN-U317366		SGN-U228980		LE10H23	SGN-U227634	SGN-U318308	LE25G07	SGN-U212594	SGN-U312405		SGN-U220352			SGN-U215776	SGN-U313723		SGN-U216373	SGN-U317366		SGN-U219643	SGN-U315780		SGN-U214043	SGN-U314010		SGN-U223571	SGN-U325508		SGN-U212594	SGN-U312405
	SGN-U217621	SGN-U319267		SGN-U216717	SGN-U318101		SGN-U214772	SGN-U315719	LE3M18	SGN-U221094	SGN-U324094		SGN-U214065	SGN-U315028	LE13K23	SGN-U214153	SGN-U314040		SGN-U220224	SGN-U318668	LE16M01	SGN-U213931	SGN-U313790	LE25C12	SGN-U231674	SGN-U326048		SGN-U223719	SGN-U321747		SGN-U213179	SGN-U312782		SGN-U214153	SGN-U314040		SGN-U217976	SGN-U320379		SGN-U220394	SGN-U321639		SGN-U219643	SGN-U315780		SGN-U231674	SGN-U326048
	SGN-U214919	SGN-U315203		SGN-U225120	SGN-U325480		SGN-U224378	SGN-U323111	LE5E09	SGN-U228261	SGN-U331538		SGN-U217119	SGN-U319390	LE4E16	SGN-U217517	SGN-U317450		SGN-U219621	SGN-U321041	LE33G22	SGN-U221357		LE32H05	SGN-U215220			SGN-U215188	SGN-U314607		SGN-U225854			SGN-U217517	SGN-U317450		SGN-U218888	SGN-U320999		SGN-U217252	SGN-U317822		SGN-U217976	SGN-U320379		SGN-U215220
	SGN-U212885			SGN-U217989	SGN-U320072		SGN-U213199	SGN-U312991	LE25L02	SGN-U219470	SGN-U321779		SGN-U236488	SGN-U316115	LE9A21	SGN-U222842	SGN-U323153		SGN-U217865	SGN-U319089	LE3J19	SGN-U238404	SGN-U346869	LE33I24	SGN-U213862	SGN-U314778		SGN-U215776	SGN-U313723		SGN-U223571	SGN-U325508		SGN-U222842	SGN-U323153		SGN-U212594	SGN-U312405		SGN-U223109	SGN-U325454		SGN-U218888	SGN-U320999		SGN-U213862	SGN-U314778
	SGN-U217380	SGN-U319436		SGN-U218812	SGN-U319158		SGN-U221094	SGN-U324094	LE3E21	SGN-U214288	SGN-U314161		SGN-U212739		LE25G02	SGN-U214043	SGN-U314010		SGN-U214484	SGN-U313651	LE25G03	SGN-U231495		LE3L07	SGN-U217865	SGN-U319089		SGN-U213179	SGN-U312782		SGN-U219643	SGN-U315780		SGN-U214043	SGN-U314010		SGN-U231674	SGN-U326048		SGN-U213158	SGN-U312863		SGN-U212594	SGN-U312405		SGN-U217865	SGN-U319089
	U77719	U77719		SGN-U215749	SGN-U315237		SGN-U213680	SGN-U313784	LE21G08	SGN-U213199	SGN-U312991		SGN-U213680	SGN-U313784	LE21G08	SGN-U220394	SGN-U321639		SGN-U219098	SGN-U320411	LE10J17	SGN-U213767	SGN-U313553	LE17K05	SGN-U231495			SGN-U225854			SGN-U217976	SGN-U320379		SGN-U220394	SGN-U321639		SGN-U215220			SGN-U218236	SGN-U318673		SGN-U231674	SGN-U326048		SGN-U231495
	SGN-U218343	SGN-U320295		SGN-U214149	SGN-U314064		SGN-U213091	SGN-U312764	LE6H16	SGN-U229808	SGN-U332421		SGN-U219785	SGN-U334944	LE30J09	SGN-U217252	SGN-U317822		SGN-U219997	SGN-U321259	LE14C15	SGN-U225120	SGN-U325480	LE28O04	SGN-U216373	SGN-U317366		SGN-U223571	SGN-U325508		SGN-U218888	SGN-U320999		SGN-U217252	SGN-U317822		SGN-U213862	SGN-U314778		SGN-U217119	SGN-U319390		SGN-U215220			SGN-U216373	SGN-U317366
	SGN-U219644	SGN-U322372		SGN-U214373	SGN-U314065		SGN-U212739		LE25G02	SGN-U226795	SGN-U328962		SGN-U213210	SGN-U312565	LE30P19	SGN-U214705	SGN-U313729		SGN-U215820	SGN-U317504	LE16O12	SGN-U214182	SGN-U315079	LE25D23	SGN-U214153	SGN-U314040		SGN-U219643	SGN-U315780		SGN-U212594	SGN-U312405		SGN-U223109	SGN-U325454		SGN-U217865	SGN-U319089		SGN-U214431	SGN-U314195		SGN-U213862	SGN-U314778		SGN-U214153	SGN-U314040
	SGN-U213680	SGN-U313784		SGN-U215259	SGN-U315166		SGN-U228980		LE10H23	SGN-U216933	SGN-U317951		SGN-U226059	SGN-U328067	LE28L05	SGN-U223109	SGN-U325454		SGN-U231495		LE3L07	SGN-U217947	SGN-U318897	LE10I12	SGN-U217517	SGN-U317450		SGN-U217976	SGN-U320379		SGN-U231674	SGN-U326048		SGN-U213158	SGN-U312863		SGN-U231495			SGN-U215227	SGN-U315809		SGN-U217865	SGN-U319089		SGN-U217517	SGN-U317450
	SGN-U215233	SGN-U316826		SGN-U218173	SGN-U320525		SGN-U221638	SGN-U322334	LE2K22	SGN-U217151	SGN-U318180		SGN-U221768	SGN-U322835	LE5G10	SGN-U218236	SGN-U318673		SGN-U215468	SGN-U315351	LE25C11	SGN-U220586	SGN-U323385	LE14A11	SGN-U222842	SGN-U323153		SGN-U218888	SGN-U320999		SGN-U215220			SGN-U218236	SGN-U318673		SGN-U216373	SGN-U317366		SGN-U215564	SGN-U317187		SGN-U231495			SGN-U222842	SGN-U323153
	SGN-U220492	SGN-U317660		SGN-U215581			SGN-U236488	SGN-U316115	LE9A21	SGN-U219785	SGN-U334944		SGN-U231495		LE3L07	SGN-U214431	SGN-U314195		SGN-U217122	SGN-U318455	LE3A07	SGN-U214772	SGN-U315719	LE3M18	SGN-U214043	SGN-U314010		SGN-U212594	SGN-U312405		SGN-U213862	SGN-U314778		SGN-U217119	SGN-U319390		SGN-U214153	SGN-U314040		SGN-U218839	SGN-U318636		SGN-U216373	SGN-U317366		SGN-U214043	SGN-U314010
	SGN-U220404			SGN-U219914	SGN-U322500		SGN-U213931	SGN-U313790	LE25C12	L23424			SGN-U226566	SGN-U323602	LE18B07	SGN-U215227	SGN-U315809		SGN-U213091	SGN-U312764	LE6H16	SGN-U213680	SGN-U313784	LE21G08	SGN-U220394	SGN-U321639		SGN-U231674	SGN-U326048		SGN-U217865	SGN-U319089		SGN-U214431	SGN-U314195		SGN-U217517	SGN-U317450		SGN-U221070			SGN-U214153	SGN-U314040		SGN-U220394	SGN-U321639
	SGN-U223443			SGN-U214750	SGN-U315883		SGN-U214750	SGN-U315883	LE2F23	SGN-U214182	SGN-U315079		SGN-U212885		LE30E01	SGN-U218839	SGN-U318636		SGN-U221768	SGN-U322835	LE5G10	SGN-U221789	SGN-U321481	LE29I13	SGN-U217252	SGN-U317822		SGN-U215220			SGN-U231495			SGN-U215227	SGN-U315809		SGN-U222842	SGN-U323153		SGN-U219444	SGN-U320487		SGN-U217517	SGN-U317450		SGN-U217252	SGN-U317822
	SGN-U226997	SGN-U325499		SGN-U216051	SGN-U317389		SGN-U213767	SGN-U313553	LE17K05	SGN-U214750	SGN-U315883		SGN-U219997	SGN-U321259	LE14C15	SGN-U221070			SGN-U213536	SGN-U313302	LE6M11	SGN-U217788	SGN-U319348	LE6D12	SGN-U223109	SGN-U325454		SGN-U213862	SGN-U314778		SGN-U216373	SGN-U317366		SGN-U215564	SGN-U317187		SGN-U214043	SGN-U314010		SGN-U225784	SGN-U329839		SGN-U222842	SGN-U323153		SGN-U223109	SGN-U325454
	SGN-U236515	SGN-U342906		SGN-U233513	SGN-U335607		SGN-U220586	SGN-U323385	LE14A11	SGN-U220586	SGN-U323385		SGN-U213199	SGN-U312991	LE25L02	SGN-U219444	SGN-U320487		SGN-U219914	SGN-U322500	LE10E02	SGN-U219638	SGN-U319718	LE8J14	SGN-U213158	SGN-U312863		SGN-U217865	SGN-U319089		SGN-U214153	SGN-U314040		SGN-U218839	SGN-U318636		SGN-U220394	SGN-U321639		SGN-U216342	SGN-U316334		SGN-U214043	SGN-U314010		SGN-U213158	SGN-U312863
	SGN-U213909	SGN-U314670		L23424			SGN-U220404		LE25J17	SGN-U229627			SGN-U213767	SGN-U313553	LE17K05	SGN-U225784	SGN-U329839		SGN-U220586	SGN-U323385	LE14A11	SGN-U231471		LE20I22	SGN-U218236	SGN-U318673		SGN-U231495			SGN-U217517	SGN-U317450		SGN-U221070			SGN-U217252	SGN-U317822		SGN-U222551	SGN-U324856		SGN-U220394	SGN-U321639		SGN-U218236	SGN-U318673
	SGN-U216689	SGN-U317869		SGN-U214719	SGN-U316033		SGN-U220224	SGN-U318668	LE16M01	SGN-U213536	SGN-U313302		SGN-U221094	SGN-U324094	LE3E21	SGN-U216342	SGN-U316334		SGN-U221094	SGN-U324094	LE3E21	SGN-U217119	SGN-U319390	LE4E16	SGN-U217119	SGN-U319390		SGN-U216373	SGN-U317366		SGN-U222842	SGN-U323153		SGN-U219444	SGN-U320487		SGN-U223109	SGN-U325454		SGN-U213164	SGN-U312754		SGN-U217252	SGN-U317822		SGN-U217119	SGN-U319390
	SGN-U231632	SGN-U319978		SGN-U216531	SGN-U318717		SGN-U217947	SGN-U318897	LE10I12	SGN-U219811	SGN-U322016		SGN-U220586	SGN-U323385	LE14A11	SGN-U222551	SGN-U324856		SGN-U214750	SGN-U315883	LE2F23	SGN-U220175	SGN-U319378	LE13C24	SGN-U214431	SGN-U314195		SGN-U214153	SGN-U314040		SGN-U214043	SGN-U314010		SGN-U225784	SGN-U329839		SGN-U213158	SGN-U312863		SGN-U214890	SGN-U315726		SGN-U223109	SGN-U325454		SGN-U214431	SGN-U314195
	SGN-U215759	SGN-U317563		SGN-U227393	SGN-U330088		SGN-U213536	SGN-U313302	LE6M11	SGN-U224146	SGN-U325958		SGN-U220500	SGN-U322937	LE28C20	SGN-U213164	SGN-U312754		SGN-U225120	SGN-U325480	LE28O04	SGN-U214782	SGN-U315222	LE31C07	SGN-U215227	SGN-U315809		SGN-U217517	SGN-U317450		SGN-U220394	SGN-U321639		SGN-U216342	SGN-U316334		SGN-U218236	SGN-U318673		SGN-U225669			SGN-U213158	SGN-U312863		SGN-U215227	SGN-U315809
	SGN-U227123	SGN-U328657		SGN-U218631			SGN-U214484	SGN-U313651	LE25G03	SGN-U214782	SGN-U315222		SGN-U217947	SGN-U318897	LE10I12	SGN-U225669			SGN-U227634	SGN-U318308	LE25G07	SGN-U217548		LE11B05	SGN-U215564	SGN-U317187		SGN-U222842	SGN-U323153		SGN-U217252	SGN-U317822		SGN-U222551	SGN-U324856		SGN-U217119	SGN-U319390		SGN-U225275	SGN-U321505		SGN-U218236	SGN-U318673		SGN-U215564	SGN-U317187
	SGN-U214288	SGN-U314161		SGN-U216689	SGN-U317869		SGN-U214480	SGN-U312632	LE13L14	SGN-U226303	SGN-U318556		SGN-U213931	SGN-U313790	LE25C12	SGN-U212736	SGN-U314384		SGN-U219785	SGN-U334944	LE30J09	SGN-U213199	SGN-U312991	LE25L02	SGN-U218839	SGN-U318636		SGN-U214043	SGN-U314010		SGN-U223109	SGN-U325454		SGN-U213164	SGN-U312754		SGN-U214431	SGN-U314195		SGN-U212736	SGN-U314384		SGN-U217119	SGN-U319390		SGN-U218839	SGN-U318636
	SGN-U228980			SGN-U214621	SGN-U314143		SGN-U215468	SGN-U315351	LE25C11	SGN-U214772	SGN-U315719		SGN-U219914	SGN-U322500	LE10E02	SGN-U219270	SGN-U320992		SGN-U217947	SGN-U318897	LE10I12	SGN-U219470	SGN-U321779	LE13J08	SGN-U221070			SGN-U220394	SGN-U321639		SGN-U213158	SGN-U312863		SGN-U214890	SGN-U315726		SGN-U215227	SGN-U315809		SGN-U219270	SGN-U320992		SGN-U214431	SGN-U314195		SGN-U221070
	SGN-U217788	SGN-U319348		SGN-U222007	SGN-U314817		SGN-U213210	SGN-U312565	LE30P19	SGN-U228980			SGN-U228980		LE10H23	SGN-U224995			SGN-U220404		LE25J17	SGN-U213009	SGN-U312492	LE30O14	SGN-U219444	SGN-U320487		SGN-U217252	SGN-U317822		SGN-U218236	SGN-U318673		SGN-U225669			SGN-U215564	SGN-U317187		SGN-U224995			SGN-U215227	SGN-U315809		SGN-U219444	SGN-U320487
	SGN-U213052	SGN-U312789		SGN-U220175	SGN-U319378		SGN-U219785	SGN-U334944	LE30J09	SGN-U219914	SGN-U322500		SGN-U217548		LE11B05	SGN-U215786	SGN-U315959		SGN-U220175	SGN-U319378	LE13C24	SGN-U219914	SGN-U322500	LE10E02	SGN-U225784	SGN-U329839		SGN-U223109	SGN-U325454		SGN-U217119	SGN-U319390		SGN-U225275	SGN-U321505		SGN-U218839	SGN-U318636		SGN-U215786	SGN-U315959		SGN-U215564	SGN-U317187		SGN-U225784	SGN-U329839
	SGN-U216880	SGN-U318917		SGN-U216265	SGN-U317604		SGN-U231495		LE3L07	SGN-U220404			SGN-U218348	SGN-U319846	LE21L20	SGN-U225550	SGN-U319077		SGN-U217119	SGN-U319390	LE4E16	SGN-U221094	SGN-U324094	LE3E21	SGN-U216342	SGN-U316334		SGN-U213158	SGN-U312863		SGN-U214431	SGN-U314195		SGN-U212736	SGN-U314384		SGN-U221070			SGN-U225550	SGN-U319077		SGN-U218839	SGN-U318636		SGN-U216342	SGN-U316334
	SGN-U215219	SGN-U316022		SGN-U213052	SGN-U312789		SGN-U230612		LE18K17	SGN-U216928			SGN-U220175	SGN-U319378	LE13C24	SGN-U213335	SGN-U312840		SGN-U217548		LE11B05	SGN-U217122	SGN-U318455	LE3A07	SGN-U222551	SGN-U324856		SGN-U218236	SGN-U318673		SGN-U215227	SGN-U315809		SGN-U219270	SGN-U320992		SGN-U219444	SGN-U320487		SGN-U224378	SGN-U323111		SGN-U221070			SGN-U222551	SGN-U324856
	SGN-U216928			SGN-U231146			SGN-U227634	SGN-U318308	LE25G07	SGN-U217621	SGN-U319267		SGN-U221683	SGN-U324373	LE1B07	Y14810	Y14810		SGN-U223443		LE8P17	SGN-U216385	SGN-U316114	LE24P24	SGN-U213164	SGN-U312754		SGN-U217119	SGN-U319390		SGN-U215564	SGN-U317187		SGN-U224995			SGN-U225784	SGN-U329839		SGN-U213335	SGN-U312840		SGN-U219444	SGN-U320487		SGN-U213164	SGN-U312754
	SGN-U216789			SGN-U225275	SGN-U321505		SGN-U219098	SGN-U320411	LE10J17	SGN-U231495			SGN-U221357		LE32H05	SGN-U226444	SGN-U321157		SGN-U214182	SGN-U315079	LE25D23	SGN-U214373	SGN-U314065	LE30A07	SGN-U214890	SGN-U315726		SGN-U214431	SGN-U314195		SGN-U218839	SGN-U318636		SGN-U215786	SGN-U315959		SGN-U216342	SGN-U316334		SGN-U223624	SGN-U325565		SGN-U225784	SGN-U329839		SGN-U214890	SGN-U315726
	SGN-U213013			SGN-U219533	SGN-U321805		SGN-U217548		LE11B05	SGN-U214065	SGN-U315028		SGN-U219638	SGN-U319718	LE8J14	SGN-U219358			SGN-U213013		LE3G22	SGN-U219785	SGN-U334944	LE30J09	SGN-U225669			SGN-U215227	SGN-U315809		SGN-U221070			SGN-U225550	SGN-U319077		SGN-U222551	SGN-U324856		Y14810	Y14810		SGN-U216342	SGN-U316334		SGN-U225669
	SGN-U233482	SGN-U336256		SGN-U219086	SGN-U320479		SGN-U217119	SGN-U319390	LE4E16	SGN-U219533	SGN-U321805		SGN-U227634	SGN-U318308	LE25G07	SGN-U217664	SGN-U319093		SGN-U213931	SGN-U313790	LE25C12	SGN-U219086	SGN-U320479	LE25I05	SGN-U225275	SGN-U321505		SGN-U215564	SGN-U317187		SGN-U219444	SGN-U320487		SGN-U224378	SGN-U323111		SGN-U213164	SGN-U312754		SGN-U228261	SGN-U331538		SGN-U222551	SGN-U324856		SGN-U225275	SGN-U321505
	SGN-U220586	SGN-U323385		SGN-U213199	SGN-U312991		SGN-U215219	SGN-U316022	LE27E11	SGN-U221789	SGN-U321481		SGN-U215468	SGN-U315351	LE25C11	SGN-U226970	SGN-U324582		SGN-U213210	SGN-U312565	LE30P19	SGN-U212739		LE25G02	SGN-U212736	SGN-U314384		SGN-U218839	SGN-U318636		SGN-U225784	SGN-U329839		SGN-U213335	SGN-U312840		SGN-U214890	SGN-U315726		SGN-U226444	SGN-U321157		SGN-U213164	SGN-U312754		SGN-U212736	SGN-U314384
	SGN-U215564	SGN-U317187		SGN-U213341	SGN-U312911		SGN-U217122	SGN-U318455	LE3A07	SGN-U213502	SGN-U312485		SGN-U228269	SGN-U329064	LE18E13	SGN-U220861			SGN-U221638	SGN-U322334	LE2K22	SGN-U240820	SGN-U340052	LE1P09	SGN-U219270	SGN-U320992		SGN-U221070			SGN-U216342	SGN-U316334		SGN-U223624	SGN-U325565		SGN-U225669			SGN-U219358			SGN-U214890	SGN-U315726		SGN-U219270	SGN-U320992
	SGN-U219217			SGN-U213091	SGN-U312764		SGN-U223443		LE8P17	SGN-U222408	SGN-U323656		SGN-U217122	SGN-U318455	LE3A07	SGN-U215685	SGN-U316940		SGN-U219086	SGN-U320479	LE25I05	SGN-U213909	SGN-U314670	LE6C12	SGN-U224995			SGN-U219444	SGN-U320487		SGN-U222551	SGN-U324856		Y14810	Y14810		SGN-U225275	SGN-U321505		SGN-U217664	SGN-U319093		SGN-U225669			SGN-U224995
	SGN-U217947	SGN-U318897		SGN-U214106	SGN-U314046		SGN-U220175	SGN-U319378	LE13C24	SGN-U214098	SGN-U315137		SGN-U220404		LE25J17	SGN-U213918	SGN-U313852		SGN-U220492	SGN-U317660	LE6G08	SGN-U214063	SGN-U313856	LE16J12	SGN-U215786	SGN-U315959		SGN-U225784	SGN-U329839		SGN-U213164	SGN-U312754		SGN-U228261	SGN-U331538		SGN-U212736	SGN-U314384		SGN-U221768	SGN-U322835		SGN-U225275	SGN-U321505		SGN-U215786	SGN-U315959
	SGN-U213236	SGN-U313001		SGN-U213009	SGN-U312492		SGN-U220492	SGN-U317660	LE6G08	SGN-U216659	SGN-U318017		SGN-U216385	SGN-U316114	LE24P24	SGN-U217685	SGN-U319691		SGN-U219638	SGN-U319718	LE8J14	SGN-U217938	SGN-U319799	LE19P02	SGN-U225550	SGN-U319077		SGN-U216342	SGN-U316334		SGN-U214890	SGN-U315726		SGN-U226444	SGN-U321157		SGN-U219270	SGN-U320992		SGN-U226970	SGN-U324582		SGN-U212736	SGN-U314384		SGN-U225550	SGN-U319077
	SGN-U224378	SGN-U323111		SGN-U232990	SGN-U335271		SGN-U225520	SGN-U314245	LE16P01	SGN-U227634	SGN-U318308		SGN-U214591	SGN-U315695	LE23J19	SGN-U242333	SGN-U320592		SGN-U230612		LE18K17	SGN-U221768	SGN-U322835	LE5G10	SGN-U224378	SGN-U323111		SGN-U222551	SGN-U324856		SGN-U225669			SGN-U219358			SGN-U224995			SGN-U220861			SGN-U219270	SGN-U320992		SGN-U224378	SGN-U323111
	SGN-U214750	SGN-U315883		SGN-U212614	SGN-U314473		SGN-U219638	SGN-U319718	LE8J14	SGN-U217548			SGN-U220224	SGN-U318668	LE16M01	SGN-U223036			SGN-U214480	SGN-U312632	LE13L14	SGN-U214856	SGN-U315271	LE21D21	SGN-U213335	SGN-U312840		SGN-U213164	SGN-U312754		SGN-U225275	SGN-U321505		SGN-U217664	SGN-U319093		SGN-U215786	SGN-U315959		SGN-U215685	SGN-U316940		SGN-U224995			SGN-U213335	SGN-U312840
	SGN-U216921			SGN-U226579	SGN-U314085		SGN-U219644	SGN-U322372	LE9M18	SGN-U223443			SGN-U216933	SGN-U317951	LE33B19	SGN-U226869			SGN-U213178		LE17N09	SGN-U227559	SGN-U327149	LE8C02	SGN-U223624	SGN-U325565		SGN-U214890	SGN-U315726		SGN-U212736	SGN-U314384		SGN-U221768	SGN-U322835		SGN-U225550	SGN-U319077		SGN-U213918	SGN-U313852		SGN-U215786	SGN-U315959		SGN-U223624	SGN-U325565
	SGN-U231725	SGN-U327192		SGN-U212667	SGN-U314668		SGN-U216194	SGN-U316591	LE24G08	SGN-U224209	SGN-U323470		SGN-U214856	SGN-U315271	LE21D21	SGN-U212800	SGN-U314498		SGN-U215219	SGN-U316022	LE27E11	SGN-U220691	SGN-U322694	LE9L03	Y14810	Y14810		SGN-U225669			SGN-U219270	SGN-U320992		SGN-U226970	SGN-U324582		SGN-U224378	SGN-U323111		SGN-U217685	SGN-U319691		SGN-U225550	SGN-U319077		Y14810	Y14810
	SGN-U213178			SGN-U228047			SGN-U219914	SGN-U322500	LE10E02	SGN-U215219	SGN-U316022		SGN-U220492	SGN-U317660	LE6G08	SGN-U218271			SGN-U214098	SGN-U315137	LE8E05	SGN-U217621	SGN-U319267	LE20C01	SGN-U228261	SGN-U331538		SGN-U225275	SGN-U321505		SGN-U224995			SGN-U220861			SGN-U213335	SGN-U312840		SGN-U242333	SGN-U320592		SGN-U224378	SGN-U323111		SGN-U228261	SGN-U331538
	SGN-U232990	SGN-U335271		SGN-U214919	SGN-U315203		SGN-U214591	SGN-U315695	LE23J19	SGN-U217144	SGN-U319364		SGN-U213536	SGN-U313302	LE6M11	SGN-U220612	SGN-U320695		SGN-U219644	SGN-U322372	LE9M18	SGN-U214929	SGN-U315889	LE32H12	SGN-U226444	SGN-U321157		SGN-U212736	SGN-U314384		SGN-U215786	SGN-U315959		SGN-U215685	SGN-U316940		SGN-U223624	SGN-U325565		SGN-U223036			SGN-U213335	SGN-U312840		SGN-U226444	SGN-U321157
	SGN-U215259	SGN-U315166		SGN-U221789	SGN-U321481		SGN-U214182	SGN-U315079	LE25D23	SGN-U225275	SGN-U321505		SGN-U219621	SGN-U321041	LE33G22	SGN-U215657	SGN-U316876		SGN-U226566	SGN-U323602	LE18B07	SGN-U213013		LE3G22	SGN-U219358			SGN-U219270	SGN-U320992		SGN-U225550	SGN-U319077		SGN-U213918	SGN-U313852		Y14810	Y14810		SGN-U226869			SGN-U223624	SGN-U325565		SGN-U219358
	SGN-U214772	SGN-U315719		SGN-U223624	SGN-U325565		SGN-U213088	SGN-U312830	LE5N23	SGN-U239979	SGN-U319317		SGN-U214373	SGN-U314065	LE30A07	SGN-U216505	SGN-U316323		SGN-U217077	SGN-U320958	LE11F03	SGN-U216928		LE26C10	SGN-U217664	SGN-U319093		SGN-U224995			SGN-U224378	SGN-U323111		SGN-U217685	SGN-U319691		SGN-U228261	SGN-U331538		SGN-U216265	SGN-U317604		Y14810	Y14810		SGN-U217664	SGN-U319093
	SGN-U239979	SGN-U319317		SGN-U217144	SGN-U319364		SGN-U226566	SGN-U323602	LE18B07	SGN-U212614	SGN-U314473		SGN-U213178		LE17N09	SGN-U212765			SGN-U216385	SGN-U316114	LE24P24	SGN-U218553	SGN-U320030	LE9E10	SGN-U221768	SGN-U322835		SGN-U215786	SGN-U315959		SGN-U213335	SGN-U312840		SGN-U242333	SGN-U320592		SGN-U226444	SGN-U321157		SGN-U212800	SGN-U314498		SGN-U228261	SGN-U331538		SGN-U221768	SGN-U322835
	SGN-U219005	SGN-U321102		SGN-U214856	SGN-U315271		SGN-U219086	SGN-U320479	LE25I05	SGN-U222265			SGN-U223015	SGN-U325383	LE33G09	SGN-U214169	SGN-U314089		SGN-U216928		LE26C10	SGN-U217144	SGN-U319364	LE33K14	SGN-U226970	SGN-U324582		SGN-U225550	SGN-U319077		SGN-U223624	SGN-U325565		SGN-U223036			SGN-U219358			SGN-U218271			SGN-U226444	SGN-U321157		SGN-U226970	SGN-U324582
	SGN-U222941	SGN-U325709		SGN-U213443	SGN-U312856		SGN-U226997	SGN-U325499	LE13A13	SGN-U219644	SGN-U322372		SGN-U219005	SGN-U321102	LE22H05	SGN-U227294	SGN-U323446		SGN-U218348	SGN-U319846	LE21L20	SGN-U219997	SGN-U321259	LE14C15	SGN-U220861			SGN-U224378	SGN-U323111		Y14810	Y14810		SGN-U226869			SGN-U217664	SGN-U319093		SGN-U220612	SGN-U320695		SGN-U219358			SGN-U220861
	SGN-U219785	SGN-U334944		SGN-U219638	SGN-U319718		SGN-U216385	SGN-U316114	LE24P24	SGN-U215468	SGN-U315351		SGN-U219644	SGN-U322372	LE9M18	SGN-U224725	SGN-U327413		SGN-U214288	SGN-U314161	LE9J02	SGN-U239979	SGN-U319317	LE28A14	SGN-U215685	SGN-U316940		SGN-U213335	SGN-U312840		SGN-U228261	SGN-U331538		SGN-U216265	SGN-U317604		SGN-U221768	SGN-U322835		SGN-U215657	SGN-U316876		SGN-U217664	SGN-U319093		SGN-U215685	SGN-U316940
	SGN-U219533	SGN-U321805		SGN-U217455	SGN-U318873		SGN-U216933	SGN-U317951	LE33B19	SGN-U220691	SGN-U322694		SGN-U215219	SGN-U316022	LE27E11	SGN-U219740	SGN-U321742		SGN-U214856	SGN-U315271	LE21D21	SGN-U215759	SGN-U317563	LE21F17	SGN-U213918	SGN-U313852		SGN-U223624	SGN-U325565		SGN-U226444	SGN-U321157		SGN-U212800	SGN-U314498		SGN-U226970	SGN-U324582		SGN-U216505	SGN-U316323		SGN-U221768	SGN-U322835		SGN-U213918	SGN-U313852
	SGN-U213091	SGN-U312764		SGN-U224378	SGN-U323111		SGN-U228269	SGN-U329064	LE18E13	SGN-U218812	SGN-U319158		SGN-U212615		LE13E24	SGN-U213705	SGN-U313543		SGN-U214591	SGN-U315695	LE23J19	SGN-U228269	SGN-U329064	LE18E13	SGN-U217685	SGN-U319691		Y14810	Y14810		SGN-U219358			SGN-U218271			SGN-U220861			SGN-U212765			SGN-U226970	SGN-U324582		SGN-U217685	SGN-U319691
	SGN-U215838	SGN-U317658		SGN-U213054			SGN-U221357		LE32H05	SGN-U212885			SGN-U219086	SGN-U320479	LE25I05	SGN-U224284	SGN-U320195		SGN-U215591	SGN-U316627	LE29C10	SGN-U218343	SGN-U320295	LE22M06	SGN-U242333	SGN-U320592		SGN-U228261	SGN-U331538		SGN-U217664	SGN-U319093		SGN-U220612	SGN-U320695		SGN-U215685	SGN-U316940		SGN-U214169	SGN-U314089		SGN-U220861			SGN-U242333	SGN-U320592
	SGN-U216385	SGN-U316114		SGN-U216708	SGN-U312884		SGN-U219533	SGN-U321805	LE2F01	SGN-U219638	SGN-U319718		SGN-U219098	SGN-U320411	LE10J17	SGN-U223606	SGN-U323768		SGN-U217144	SGN-U319364	LE33K14	SGN-U213178		LE17N09	SGN-U223036			SGN-U226444	SGN-U321157		SGN-U221768	SGN-U322835		SGN-U215657	SGN-U316876		SGN-U213918	SGN-U313852		SGN-U227294	SGN-U323446		SGN-U215685	SGN-U316940		SGN-U223036
	SGN-U220500	SGN-U322937		SGN-U218761	SGN-U320143		SGN-U214856	SGN-U315271	LE21D21	SGN-U214591	SGN-U315695		SGN-U213013		LE3G22	SGN-U231088	SGN-U322168		SGN-U219533	SGN-U321805	LE2F01	SGN-U224209	SGN-U323470	LE15L08	SGN-U226869			SGN-U219358			SGN-U226970	SGN-U324582		SGN-U216505	SGN-U316323		SGN-U217685	SGN-U319691		SGN-U224725	SGN-U327413		SGN-U213918	SGN-U313852		SGN-U226869
	SGN-U214929	SGN-U315889		SGN-U221127	SGN-U323375		SGN-U217144	SGN-U319364	LE33K14	SGN-U218174	SGN-U320629		SGN-U214484	SGN-U313651	LE25G03	SGN-U216923	SGN-U317275		SGN-U216933	SGN-U317951	LE33B19	SGN-U220404		LE25J17	SGN-U216265	SGN-U317604		SGN-U217664	SGN-U319093		SGN-U220861			SGN-U212765			SGN-U242333	SGN-U320592		SGN-U219740	SGN-U321742		SGN-U217685	SGN-U319691		SGN-U216265	SGN-U317604
	SGN-U224720	SGN-U334905		SGN-U213968	SGN-U313882		SGN-U213178		LE17N09	SGN-U225427	SGN-U327265		SGN-U219533	SGN-U321805	LE2F01	SGN-U240992			SGN-U214373	SGN-U314065	LE30A07	SGN-U215233	SGN-U316826	LE25J21	SGN-U212800	SGN-U314498		SGN-U221768	SGN-U322835		SGN-U215685	SGN-U316940		SGN-U214169	SGN-U314089		SGN-U223036			SGN-U213705	SGN-U313543		SGN-U242333	SGN-U320592		SGN-U212800	SGN-U314498
	SGN-U218017	SGN-U320259		SGN-U219997	SGN-U321259		SGN-U216928		LE26C10	SGN-U217938	SGN-U319799		SGN-U217078		LE6E22	SGN-U213698	SGN-U313698		SGN-U228269	SGN-U329064	LE18E13	SGN-U219533	SGN-U321805	LE2F01	SGN-U218271			SGN-U226970	SGN-U324582		SGN-U213918	SGN-U313852		SGN-U227294	SGN-U323446		SGN-U226869			SGN-U224284	SGN-U320195		SGN-U223036			SGN-U218271
	L23424			SGN-U212914	SGN-U314405		SGN-U239979	SGN-U319317	LE28A14	SGN-U213158	SGN-U312863		SGN-U215259	SGN-U315166	LE13K13	SGN-U213089			SGN-U226997	SGN-U325499	LE13A13	SGN-U216933	SGN-U317951	LE33B19	SGN-U220612	SGN-U320695		SGN-U220861			SGN-U217685	SGN-U319691		SGN-U224725	SGN-U327413		SGN-U216265	SGN-U317604		SGN-U213088	SGN-U312830		SGN-U226869			SGN-U220612	SGN-U320695
	SGN-U225520	SGN-U314245		SGN-U216928			SGN-U213158	SGN-U312863	LE4O15	SGN-U219559	SGN-U321244		SGN-U221854	SGN-U322938	LE2E10	SGN-U215057	SGN-U315252		SGN-U239979	SGN-U319317	LE28A14	SGN-U227032	SGN-U328378	LE26E05	SGN-U215657	SGN-U316876		SGN-U215685	SGN-U316940		SGN-U242333	SGN-U320592		SGN-U219740	SGN-U321742		SGN-U212800	SGN-U314498		SGN-U223606	SGN-U323768		SGN-U216265	SGN-U317604		SGN-U215657	SGN-U316876
	SGN-U219845	SGN-U322008		SGN-U213767	SGN-U313553		SGN-U214373	SGN-U314065	LE30A07	SGN-U215149	SGN-U314636		SGN-U221789	SGN-U321481	LE29I13	SGN-U225925	SGN-U326109		SGN-U225520	SGN-U314245	LE16P01	SGN-U226997	SGN-U325499	LE13A13	SGN-U216505	SGN-U316323		SGN-U213918	SGN-U313852		SGN-U223036			SGN-U213705	SGN-U313543		SGN-U218271			SGN-U231088	SGN-U322168		SGN-U212800	SGN-U314498		SGN-U216505	SGN-U316323
	SGN-U214924	SGN-U315480		SGN-U213236	SGN-U313001		SGN-U216880	SGN-U318917	LE9E08	SGN-U229631	SGN-U332575		SGN-U217151	SGN-U318180	LE14G16	SGN-U227976	SGN-U327022		SGN-U212614	SGN-U314473	LE31D19	SGN-U228980		LE10H23	SGN-U212765			SGN-U217685	SGN-U319691		SGN-U226869			SGN-U224284	SGN-U320195		SGN-U220612	SGN-U320695		SGN-U216923	SGN-U317275		SGN-U218271			SGN-U212765
	SGN-U212615			SGN-U213680	SGN-U313784		SGN-U224720	SGN-U334905	LE28G20	SGN-U214719	SGN-U316033		SGN-U217938	SGN-U319799	LE19P02	SGN-U216984			SGN-U233513	SGN-U335607	LE9D08	SGN-U224720	SGN-U334905	LE28G20	SGN-U214169	SGN-U314089		SGN-U242333	SGN-U320592		SGN-U216265	SGN-U317604		SGN-U213088	SGN-U312830		SGN-U215657	SGN-U316876		SGN-U216659	SGN-U318017		SGN-U220612	SGN-U320695		SGN-U214169	SGN-U314089
	SGN-U212739			SGN-U217947	SGN-U318897		SGN-U233513	SGN-U335607	LE9D08	SGN-U219997	SGN-U321259		SGN-U239979	SGN-U319317	LE28A14	SGN-U220207	SGN-U322034		SGN-U222167	SGN-U323525	LE13N05	SGN-U219337	SGN-U318382	LE8H10	SGN-U227294	SGN-U323446		SGN-U223036			SGN-U212800	SGN-U314498		SGN-U223606	SGN-U323768		SGN-U216505	SGN-U316323		SGN-U216051	SGN-U317389		SGN-U215657	SGN-U316876		SGN-U227294	SGN-U323446
	SGN-U217548			SGN-U217611	SGN-U318766		SGN-U227559	SGN-U327149	LE8C02	SGN-U219086	SGN-U320479		SGN-U226997	SGN-U325499	LE13A13	SGN-U214589	SGN-U314265		SGN-U227559	SGN-U327149	LE8C02	SGN-U214719	SGN-U316033	LE11O14	SGN-U224725	SGN-U327413		SGN-U226869			SGN-U218271			SGN-U231088	SGN-U322168		SGN-U212765			SGN-U240992			SGN-U216505	SGN-U316323		SGN-U224725	SGN-U327413
	SGN-U215996	SGN-U317500		SGN-U215149	SGN-U314636		SGN-U226059	SGN-U328067	LE28L05	SGN-U220492	SGN-U317660		SGN-U217144	SGN-U319364	LE33K14	SGN-U213550	SGN-U313413		SGN-U213088	SGN-U312830	LE5N23	SGN-U212885		LE30E01	SGN-U219740	SGN-U321742		SGN-U216265	SGN-U317604		SGN-U220612	SGN-U320695		SGN-U216923	SGN-U317275		SGN-U214169	SGN-U314089		SGN-U213698	SGN-U313698		SGN-U212765			SGN-U219740	SGN-U321742
	SGN-U214098	SGN-U315137		SGN-U216933	SGN-U317951		SGN-U213013		LE3G22	SGN-U213013			SGN-U214182	SGN-U315079	LE25D23	SGN-U221324	SGN-U323398		SGN-U214924	SGN-U315480	LE25C17	SGN-U228047		LE33H12	SGN-U213705	SGN-U313543		SGN-U212800	SGN-U314498		SGN-U215657	SGN-U316876		SGN-U216659	SGN-U318017		SGN-U227294	SGN-U323446		SGN-U213536	SGN-U313302		SGN-U214169	SGN-U314089		SGN-U213705	SGN-U313543
	SGN-U221789	SGN-U321481		SGN-U214591	SGN-U315695		SGN-U214098	SGN-U315137	LE8E05	SGN-U219621	SGN-U321041		SGN-U232990	SGN-U335271	LE17M12	SGN-U213833	SGN-U313496		SGN-U224720	SGN-U334905	LE28G20	SGN-U215838	SGN-U317658	LE12C24	SGN-U224284	SGN-U320195		SGN-U218271			SGN-U216505	SGN-U316323		SGN-U216051	SGN-U317389		SGN-U224725	SGN-U327413		SGN-U213089			SGN-U227294	SGN-U323446		SGN-U224284	SGN-U320195
	SGN-U214782	SGN-U315222		SGN-U213158	SGN-U312863		SGN-U219217		LE7K12	SGN-U215838	SGN-U317658		SGN-U227559	SGN-U327149	LE8C02	SGN-U214388	SGN-U312444		SGN-U213158	SGN-U312863	LE4O15	SGN-U218812	SGN-U319158	LE18D05	SGN-U213088	SGN-U312830		SGN-U220612	SGN-U320695		SGN-U212765			SGN-U240992			SGN-U219740	SGN-U321742		SGN-U215057	SGN-U315252		SGN-U224725	SGN-U327413		SGN-U213088	SGN-U312830
	SGN-U214309	SGN-U315098		SGN-U227559	SGN-U327149		SGN-U215259	SGN-U315166	LE13K13	SGN-U214484	SGN-U313651		SGN-U213158	SGN-U312863	LE4O15	SGN-U212889	SGN-U312547		SGN-U216194	SGN-U316591	LE24G08	SGN-U217574	SGN-U315065	LE2I09	SGN-U223606	SGN-U323768		SGN-U215657	SGN-U316876		SGN-U214169	SGN-U314089		SGN-U213698	SGN-U313698		SGN-U213705	SGN-U313543		SGN-U213909	SGN-U314670		SGN-U219740	SGN-U321742		SGN-U223606	SGN-U323768
	SGN-U218332	SGN-U318567		SGN-U241745			SGN-U214063	SGN-U313856	LE16J12	SGN-U213178			SGN-U213088	SGN-U312830	LE5N23	SGN-U217971	SGN-U318461		SGN-U216880	SGN-U318917	LE9E08	SGN-U219559	SGN-U321244	LE28O14	SGN-U231088	SGN-U322168		SGN-U216505	SGN-U316323		SGN-U227294	SGN-U323446		SGN-U213536	SGN-U313302		SGN-U224284	SGN-U320195		SGN-U217078			SGN-U213705	SGN-U313543		SGN-U231088	SGN-U322168
	SGN-U226377	SGN-U326678		SGN-U217992	SGN-U318165		SGN-U212614	SGN-U314473	LE31D19	SGN-U216880	SGN-U318917		SGN-U216928		LE26C10	SGN-U220628	SGN-U323280		SGN-U214929	SGN-U315889	LE32H12	SGN-U215219	SGN-U316022		SGN-U216923	SGN-U317275		SGN-U212765			SGN-U224725	SGN-U327413		SGN-U213089			SGN-U213088	SGN-U312830		SGN-U220492	SGN-U317660		SGN-U224284	SGN-U320195		SGN-U216923	SGN-U317275
	SGN-U218348	SGN-U319846		SGN-U218888	SGN-U320999		SGN-U217938	SGN-U319799		SGN-U217992	SGN-U318165		SGN-U212614	SGN-U314473	LE31D19	SGN-U216423	SGN-U317605		SGN-U216789		LE20C22	SGN-U212614	SGN-U314473		SGN-U216659	SGN-U318017		SGN-U214169	SGN-U314089		SGN-U219740	SGN-U321742		SGN-U215057	SGN-U315252		SGN-U223606	SGN-U323768		SGN-U225925	SGN-U326109		SGN-U213088	SGN-U312830		SGN-U216659	SGN-U318017
	SGN-U220691	SGN-U322694		SGN-U220811	SGN-U322007		SGN-U229631	SGN-U332575		SGN-U217122	SGN-U318455		SGN-U225520	SGN-U314245	LE16P01	SGN-U219529			SGN-U219005	SGN-U321102	LE22H05	SGN-U222167	SGN-U323525		SGN-U216051	SGN-U317389		SGN-U227294	SGN-U323446		SGN-U213705	SGN-U313543		SGN-U213909	SGN-U314670		SGN-U231088	SGN-U322168		SGN-U227976	SGN-U327022		SGN-U223606	SGN-U323768		SGN-U216051	SGN-U317389
	SGN-U215581			SGN-U220586	SGN-U323385		SGN-U221789	SGN-U321481		SGN-U228047			SGN-U223443		LE8P17	SGN-U221824	SGN-U312511		SGN-U219217		LE7K12	SGN-U215965	SGN-U314712		SGN-U240992			SGN-U224725	SGN-U327413		SGN-U224284	SGN-U320195		SGN-U217078			SGN-U216923	SGN-U317275		SGN-U216984			SGN-U231088	SGN-U322168		SGN-U240992
	SGN-U233513	SGN-U335607		SGN-U217919	SGN-U317038		SGN-U212615			SGN-U212875	SGN-U312591		SGN-U216880	SGN-U318917	LE9E08	SGN-U213865	SGN-U313951		SGN-U215259	SGN-U315166	LE13K13	SGN-U225275	SGN-U321505		SGN-U213698	SGN-U313698		SGN-U219740	SGN-U321742		SGN-U213088	SGN-U312830		SGN-U220492	SGN-U317660		SGN-U216659	SGN-U318017		SGN-U220207	SGN-U322034		SGN-U216923	SGN-U317275		SGN-U213698	SGN-U313698
	SGN-U212614	SGN-U314473		SGN-U240820	SGN-U340052		SGN-U220526	SGN-U322449		SGN-U219337	SGN-U318382		SGN-U214063	SGN-U313856	LE16J12	SGN-U216919	SGN-U317363		SGN-U220526	SGN-U322449	LE19D04	SGN-U231712	SGN-U324169		SGN-U213536	SGN-U313302		SGN-U213705	SGN-U313543		SGN-U223606	SGN-U323768		SGN-U225925	SGN-U326109		SGN-U216051	SGN-U317389		SGN-U219819	SGN-U317098		SGN-U216659	SGN-U318017		SGN-U213536	SGN-U313302
	SGN-U214591	SGN-U315695		SGN-U233482	SGN-U336256		SGN-U216789			SGN-U232626	SGN-U334439		SGN-U222167	SGN-U323525	LE13N05	SGN-U218503			SGN-U214063	SGN-U313856	LE16J12	SGN-U212715	SGN-U312391		SGN-U213089			SGN-U224284	SGN-U320195		SGN-U231088	SGN-U322168		SGN-U227976	SGN-U327022		SGN-U240992			SGN-U217788	SGN-U319348		SGN-U216051	SGN-U317389		SGN-U213089
	SGN-U217574	SGN-U315065		SGN-U220404			SGN-U219005	SGN-U321102		SGN-U213009	SGN-U312492		SGN-U233513	SGN-U335607	LE9D08	SGN-U214377	SGN-U314989		SGN-U217812	SGN-U319331	LE21J03	SGN-U213872	SGN-U314730		SGN-U215057	SGN-U315252		SGN-U213088	SGN-U312830		SGN-U216923	SGN-U317275		SGN-U216984			SGN-U213698	SGN-U313698		SGN-U214589	SGN-U314265		SGN-U240992			SGN-U215057	SGN-U315252
	SGN-U220811	SGN-U322007		SGN-U213607	SGN-U313757		SGN-U214106	SGN-U314046		SGN-U218343	SGN-U320295		SGN-U214098	SGN-U315137	LE8E05	SGN-U221423	SGN-U323323		SGN-U221357		LE32H05	SGN-U226377	SGN-U326678		SGN-U213909	SGN-U314670		SGN-U223606	SGN-U323768		SGN-U216659	SGN-U318017		SGN-U220207	SGN-U322034		SGN-U213536	SGN-U313302		SGN-U217380	SGN-U319436		SGN-U213698	SGN-U313698		SGN-U213909	SGN-U314670
	SGN-U217919	SGN-U317038		SGN-U214890	SGN-U315726		SGN-U218348	SGN-U319846		SGN-U227032	SGN-U328378		SGN-U214480	SGN-U312632	LE13L14	SGN-U221966	SGN-U320665		SGN-U215233	SGN-U316826	LE25J21	SGN-U217455	SGN-U318873		SGN-U217078			SGN-U231088	SGN-U322168		SGN-U216051	SGN-U317389		SGN-U219819	SGN-U317098		SGN-U213089			SGN-U213091	SGN-U312764		SGN-U213536	SGN-U313302		SGN-U217078
	SGN-U226400	SGN-U326045		SGN-U216025	SGN-U317773		SGN-U214929	SGN-U315889		SGN-U215759	SGN-U317563		SGN-U214106	SGN-U314046	LE18E15	SGN-U219549	SGN-U320255		SGN-U214106	SGN-U314046	LE18E15	SGN-U226795	SGN-U328962		SGN-U220492	SGN-U317660		SGN-U216923	SGN-U317275		SGN-U240992			SGN-U217788	SGN-U319348		SGN-U215057	SGN-U315252		SGN-U213550	SGN-U313413		SGN-U213089			SGN-U220492	SGN-U317660
	SGN-U216265	SGN-U317604		SGN-U219217			SGN-U214924	SGN-U315480		SGN-U227559	SGN-U327149		SGN-U214288	SGN-U314161	LE9J02	SGN-U213923	SGN-U313182		SGN-U227307	SGN-U328236	LE27I24	SGN-U222941	SGN-U325709		SGN-U225925	SGN-U326109		SGN-U216659	SGN-U318017		SGN-U213698	SGN-U313698		SGN-U214589	SGN-U314265		SGN-U213909	SGN-U314670		SGN-U213872	SGN-U314730		SGN-U215057	SGN-U315252		SGN-U225925	SGN-U326109
	SGN-U225275	SGN-U321505		SGN-U231712	SGN-U324169		SGN-U217471	SGN-U318405		SGN-U226997	SGN-U325499		SGN-U215233	SGN-U316826	LE25J21	SGN-U221257			SGN-U217938	SGN-U319799	LE19P02	SGN-U216708	SGN-U312884		SGN-U227976	SGN-U327022		SGN-U216051	SGN-U317389		SGN-U213536	SGN-U313302		SGN-U217380	SGN-U319436		SGN-U217078			SGN-U221324	SGN-U323398		SGN-U213909	SGN-U314670		SGN-U227976	SGN-U327022
	SGN-U216194	SGN-U316591		SGN-U224209	SGN-U323470		SGN-U216708	SGN-U312884		SGN-U225967	SGN-U317721		SGN-U229631	SGN-U332575	LE26I14	SGN-U213250	SGN-U312918		SGN-U221789	SGN-U321481	LE29I13	SGN-U214484	SGN-U313651		SGN-U216984			SGN-U240992			SGN-U213089			SGN-U213091	SGN-U312764		SGN-U220492	SGN-U317660		SGN-U213052	SGN-U312789		SGN-U217078			SGN-U216984
	SGN-U226566	SGN-U323602		SGN-U221094	SGN-U324094		SGN-U215838	SGN-U317658		SGN-U218017	SGN-U320259		SGN-U216789		LE20C22	SGN-U213982	SGN-U313967		SGN-U236515	SGN-U342906	LE18M13	SGN-U212914	SGN-U314405		SGN-U220207	SGN-U322034		SGN-U213698	SGN-U313698		SGN-U215057	SGN-U315252		SGN-U213550	SGN-U313413		SGN-U225925	SGN-U326109		SGN-U213833	SGN-U313496		SGN-U220492	SGN-U317660		SGN-U220207	SGN-U322034
	SGN-U212914	SGN-U314405		SGN-U227032	SGN-U328378		SGN-U215233	SGN-U316826		SGN-U226400	SGN-U326045		SGN-U228047		LE33H12	SGN-U217465	SGN-U319104		SGN-U215759	SGN-U317563	LE21F17	SGN-U229631	SGN-U332575		SGN-U219819	SGN-U317098		SGN-U213536	SGN-U313302		SGN-U213909	SGN-U314670		SGN-U213872	SGN-U314730		SGN-U227976	SGN-U327022		SGN-U214388	SGN-U312444		SGN-U225925	SGN-U326109		SGN-U219819	SGN-U317098
	SGN-U227032	SGN-U328378		SGN-U238404	SGN-U346869		SGN-U215996	SGN-U317500		SGN-U212667	SGN-U314668		SGN-U215759	SGN-U317563	LE21F17	SGN-U217002	SGN-U318146		SGN-U212615		LE13E24	SGN-U226400	SGN-U326045		SGN-U217788	SGN-U319348		SGN-U213089			SGN-U217078			SGN-U221324	SGN-U323398		SGN-U216984			SGN-U212889	SGN-U312547		SGN-U227976	SGN-U327022		SGN-U217788	SGN-U319348
	SGN-U231712	SGN-U324169		SGN-U217380	SGN-U319436		SGN-U229627			SGN-U213088	SGN-U312830		SGN-U214929	SGN-U315889	LE32H12	SGN-U218315	SGN-U320077		SGN-U232990	SGN-U335271	LE17M12	SGN-U214065	SGN-U315028		SGN-U214589	SGN-U314265		SGN-U215057	SGN-U315252		SGN-U220492	SGN-U317660		SGN-U213052	SGN-U312789		SGN-U220207	SGN-U322034		SGN-U217971	SGN-U318461		SGN-U216984			SGN-U214589	SGN-U314265
	SGN-U217455	SGN-U318873		SGN-U219337	SGN-U318382		SGN-U222167	SGN-U323525		SGN-U222941	SGN-U325709		SGN-U219217		LE7K12	SGN-U225757			SGN-U212667	SGN-U314668	LE28B13	SGN-U219217			SGN-U217380	SGN-U319436		SGN-U213909	SGN-U314670		SGN-U225925	SGN-U326109		SGN-U213833	SGN-U313496		SGN-U219819	SGN-U317098		SGN-U220628	SGN-U323280		SGN-U220207	SGN-U322034		SGN-U217380	SGN-U319436
	SGN-U214719	SGN-U316033		SGN-U231632	SGN-U319978		SGN-U226400	SGN-U326045		SGN-U216531	SGN-U318717		SGN-U227032	SGN-U328378	LE26E05	SGN-U227718	SGN-U327266		SGN-U218812	SGN-U319158	LE18D05	SGN-U216880	SGN-U318917		SGN-U213091	SGN-U312764		SGN-U217078			SGN-U227976	SGN-U327022		SGN-U214388	SGN-U312444		SGN-U217788	SGN-U319348		SGN-U216423	SGN-U317605		SGN-U219819	SGN-U317098		SGN-U213091	SGN-U312764
	SGN-U218812	SGN-U319158		SGN-U220271	SGN-U322000		SGN-U228047			SGN-U222167	SGN-U323525		SGN-U216708	SGN-U312884	LE13P20	SGN-U225060	SGN-U326690		SGN-U213968	SGN-U313882	LE31G20	SGN-U219644	SGN-U322372		SGN-U213550	SGN-U313413		SGN-U220492	SGN-U317660		SGN-U216984			SGN-U212889	SGN-U312547		SGN-U214589	SGN-U314265		SGN-U219529			SGN-U217788	SGN-U319348		SGN-U213550	SGN-U313413
	SGN-U212667	SGN-U314668		SGN-U219845	SGN-U322008		SGN-U227032	SGN-U328378		SGN-U217455	SGN-U318873		SGN-U218812	SGN-U319158		SGN-U217869			SGN-U222941	SGN-U325709	LE1G15	SGN-U220042	SGN-U321233		SGN-U213872	SGN-U314730		SGN-U225925	SGN-U326109		SGN-U220207	SGN-U322034		SGN-U217971	SGN-U318461		SGN-U217380	SGN-U319436		SGN-U231146			SGN-U214589	SGN-U314265		SGN-U213872	SGN-U314730
	SGN-U212715	SGN-U312391		SGN-U219005	SGN-U321102		SGN-U232990	SGN-U335271		SGN-U213968	SGN-U313882		SGN-U215838	SGN-U317658		SGN-U221973	SGN-U321727		SGN-U216051	SGN-U317389	LE6E19	SGN-U213341	SGN-U312911		SGN-U221324	SGN-U323398		SGN-U227976	SGN-U327022		SGN-U219819	SGN-U317098		SGN-U220628	SGN-U323280		SGN-U213091	SGN-U312764		SGN-U221824	SGN-U312511		SGN-U217380	SGN-U319436		SGN-U221324	SGN-U323398
	SGN-U216531	SGN-U318717		SGN-U226059	SGN-U328067		SGN-U218812	SGN-U319158		SGN-U214621	SGN-U314143		SGN-U215593	SGN-U316746		SGN-U225154			SGN-U216531	SGN-U318717	LE11H08	SGN-U216051	SGN-U317389		SGN-U213052	SGN-U312789		SGN-U216984			SGN-U217788	SGN-U319348		SGN-U216423	SGN-U317605		SGN-U213550	SGN-U313413		SGN-U213865	SGN-U313951		SGN-U213091	SGN-U312764		SGN-U213052	SGN-U312789
	SGN-U225427	SGN-U327265		SGN-U219621	SGN-U321041		SGN-U217812	SGN-U319331		SGN-U213341	SGN-U312911		SGN-U227307	SGN-U328236		SGN-U214015	SGN-U314235		SGN-U226400	SGN-U326045	LE27F15	SGN-U214098	SGN-U315137		SGN-U213833	SGN-U313496		SGN-U220207	SGN-U322034		SGN-U214589	SGN-U314265		SGN-U219529			SGN-U213872	SGN-U314730		SGN-U216919	SGN-U317363		SGN-U213550	SGN-U313413		SGN-U213833	SGN-U313496
	SGN-U214106	SGN-U314046		SGN-U216385	SGN-U316114		SGN-U226377	SGN-U326678		SGN-U220526	SGN-U322449		SGN-U219559	SGN-U321244		SGN-U220161	SGN-U315842		SGN-U214149	SGN-U314064	LE33G20	SGN-U214106	SGN-U314046		SGN-U214388	SGN-U312444		SGN-U219819	SGN-U317098		SGN-U217380	SGN-U319436		SGN-U231146			SGN-U221324	SGN-U323398		SGN-U218503			SGN-U213872	SGN-U314730		SGN-U214388	SGN-U312444
	SGN-U219337	SGN-U318382		SGN-U219559	SGN-U321244		SGN-U218017	SGN-U320259		SGN-U219098	SGN-U320411		SGN-U226400	SGN-U326045		SGN-U213218	SGN-U313171		SGN-U228047			SGN-U220492	SGN-U317660		SGN-U212889	SGN-U312547		SGN-U217788	SGN-U319348		SGN-U213091	SGN-U312764		SGN-U221824	SGN-U312511		SGN-U213052	SGN-U312789		SGN-U214377	SGN-U314989		SGN-U221324	SGN-U323398		SGN-U212889	SGN-U312547
	SGN-U213341	SGN-U312911		SGN-U240026	SGN-U340284		SGN-U217455	SGN-U318873		SGN-U214149	SGN-U314064		SGN-U229627			SGN-U219304			SGN-U218017	SGN-U320259		SGN-U216531	SGN-U318717		SGN-U217971	SGN-U318461		SGN-U214589	SGN-U314265		SGN-U213550	SGN-U313413		SGN-U213865	SGN-U313951		SGN-U213833	SGN-U313496		SGN-U213443	SGN-U312856		SGN-U213052	SGN-U312789		SGN-U217971	SGN-U318461
	SGN-U226069	SGN-U324984		SGN-U215575	SGN-U316743		SGN-U213968	SGN-U313882		SGN-U216051	SGN-U317389		SGN-U216051	SGN-U317389		SGN-U223396			SGN-U216265	SGN-U317604		SGN-U226366	SGN-U320763		SGN-U220628	SGN-U323280		SGN-U217380	SGN-U319436		SGN-U213872	SGN-U314730		SGN-U216919	SGN-U317363		SGN-U214388	SGN-U312444		SGN-U221423	SGN-U323323		SGN-U213833	SGN-U313496		SGN-U220628	SGN-U323280
	SGN-U226366	SGN-U320763		SGN-U215760	SGN-U317562		SGN-U236515	SGN-U342906		SGN-U231146			SGN-U219337	SGN-U318382		SGN-U221669	SGN-U323705		SGN-U215838	SGN-U317658		SGN-U216816	SGN-U318433		SGN-U216423	SGN-U317605		SGN-U213091	SGN-U312764		SGN-U221324	SGN-U323398		SGN-U218503			SGN-U212889	SGN-U312547		SGN-U221966	SGN-U320665		SGN-U214388	SGN-U312444		SGN-U216423	SGN-U317605
	SGN-U216816	SGN-U318433		SGN-U218017	SGN-U320259		SGN-U215759	SGN-U317563		SGN-U216708	SGN-U312884		SGN-U217455	SGN-U318873		SGN-U217931	SGN-U320118		SGN-U225275	SGN-U321505		SGN-U214534	SGN-U312350		SGN-U219529			SGN-U213550	SGN-U313413		SGN-U213052	SGN-U312789		SGN-U214377	SGN-U314989		SGN-U217971	SGN-U318461		SGN-U219549	SGN-U320255		SGN-U212889	SGN-U312547		SGN-U219529
	SGN-U214534	SGN-U312350		SGN-U221768	SGN-U322835		SGN-U212667	SGN-U314668		SGN-U214856	SGN-U315271		SGN-U225275	SGN-U321505		SGN-U216446	SGN-U318335		SGN-U222007	SGN-U314817		SGN-U220722	SGN-U322998		SGN-U231146			SGN-U213872	SGN-U314730		SGN-U213833	SGN-U313496		SGN-U213443	SGN-U312856		SGN-U220628	SGN-U323280		SGN-U213923	SGN-U313182		SGN-U217971	SGN-U318461		SGN-U231146
	SGN-U220722	SGN-U322998		SGN-U213909	SGN-U314670		SGN-U219559	SGN-U321244		SGN-U226366	SGN-U320763		SGN-U217077	SGN-U320958		SGN-U221041	SGN-U322362		SGN-U222850	SGN-U319641		SGN-U214293	SGN-U315395		SGN-U221824	SGN-U312511		SGN-U221324	SGN-U323398		SGN-U214388	SGN-U312444		SGN-U221423	SGN-U323323		SGN-U216423	SGN-U317605		SGN-U221257			SGN-U220628	SGN-U323280		SGN-U221824	SGN-U312511
	SGN-U214293	SGN-U315395		SGN-U226997	SGN-U325499		SGN-U225427	SGN-U327265		SGN-U216816	SGN-U318433		SGN-U213872	SGN-U314730		SGN-U216022	SGN-U317071		SGN-U229631	SGN-U332575		SGN-U220031	SGN-U320333		SGN-U213865	SGN-U313951		SGN-U213052	SGN-U312789		SGN-U212889	SGN-U312547		SGN-U221966	SGN-U320665		SGN-U219529			SGN-U219217			SGN-U216423	SGN-U317605		SGN-U213865	SGN-U313951
	SGN-U220031	SGN-U320333		SGN-U220492	SGN-U317660		SGN-U216265	SGN-U317604		SGN-U214534	SGN-U312350		SGN-U212667	SGN-U314668		SGN-U219153	SGN-U319248		SGN-U220042	SGN-U321233		SGN-U224563	SGN-U326082		SGN-U216919	SGN-U317363		SGN-U213833	SGN-U313496		SGN-U217971	SGN-U318461		SGN-U219549	SGN-U320255		SGN-U231146			SGN-U213250	SGN-U312918		SGN-U219529			SGN-U216919	SGN-U317363
	SGN-U224563	SGN-U326082		SGN-U215996	SGN-U317500		SGN-U227307	SGN-U328236		SGN-U220722	SGN-U322998		SGN-U218017	SGN-U320259		SGN-U218409	SGN-U319990		SGN-U215749	SGN-U315237		SGN-U219794	SGN-U322374		SGN-U218503			SGN-U214388	SGN-U312444		SGN-U220628	SGN-U323280		SGN-U213923	SGN-U313182		SGN-U221824	SGN-U312511		SGN-U213982	SGN-U313967		SGN-U231146			SGN-U218503
	SGN-U219794	SGN-U322374		SGN-U214182	SGN-U315079		SGN-U219337	SGN-U318382		SGN-U214293	SGN-U315395		SGN-U213968	SGN-U313882		SGN-U218261	SGN-U318651		SGN-U213341	SGN-U312911		SGN-U215151	SGN-U315909		SGN-U214377	SGN-U314989		SGN-U212889	SGN-U312547		SGN-U216423	SGN-U317605		SGN-U221257			SGN-U213865	SGN-U313951		SGN-U217471	SGN-U318405		SGN-U221824	SGN-U312511		SGN-U214377	SGN-U314989
	SGN-U215151	SGN-U315909		SGN-U213872	SGN-U314730		SGN-U214905			SGN-U220031	SGN-U320333		SGN-U216531	SGN-U318717		SGN-U214473	SGN-U314515		SGN-U217455	SGN-U318873		SGN-U216651	SGN-U318233		SGN-U213443	SGN-U312856		SGN-U217971	SGN-U318461		SGN-U219529			SGN-U219217			SGN-U216919	SGN-U317363		SGN-U217465	SGN-U319104		SGN-U213865	SGN-U313951		SGN-U213443	SGN-U312856
	SGN-U216651	SGN-U318233		SGN-U214098	SGN-U315137		SGN-U213872	SGN-U314730		SGN-U224563	SGN-U326082		SGN-U220526	SGN-U322449		SGN-U217129	SGN-U317152		SGN-U226377	SGN-U326678		SGN-U224300	SGN-U326276		SGN-U221423	SGN-U323323		SGN-U220628	SGN-U323280		SGN-U231146			SGN-U213250	SGN-U312918		SGN-U218503			SGN-U217002	SGN-U318146		SGN-U216919	SGN-U317363		SGN-U221423	SGN-U323323
	SGN-U224300	SGN-U326276		SGN-U216694	SGN-U318445		SGN-U225275	SGN-U321505		SGN-U219794	SGN-U322374		SGN-U213341	SGN-U312911		SGN-U219265	SGN-U321161		SGN-U226059	SGN-U328067		SGN-U221898	SGN-U321887		SGN-U221966	SGN-U320665		SGN-U216423	SGN-U317605		SGN-U221824	SGN-U312511		SGN-U213982	SGN-U313967		SGN-U214377	SGN-U314989		SGN-U218315	SGN-U320077		SGN-U218503			SGN-U221966	SGN-U320665
	SGN-U221898	SGN-U321887		SGN-U216880	SGN-U318917		SGN-U216531	SGN-U318717		SGN-U215151	SGN-U315909		SGN-U226377	SGN-U326678		SGN-U216293	SGN-U317589		SGN-U214621	SGN-U314143		SGN-U213522			SGN-U219549	SGN-U320255		SGN-U219529			SGN-U213865	SGN-U313951		SGN-U217471	SGN-U318405		SGN-U213443	SGN-U312856		SGN-U225757			SGN-U214377	SGN-U314989		SGN-U219549	SGN-U320255
	SGN-U213522			SGN-U219644	SGN-U322372		SGN-U213341	SGN-U312911		SGN-U216651	SGN-U318233		SGN-U216265	SGN-U317604		SGN-U225517	SGN-U314688		SGN-U227032	SGN-U328378		SGN-U225843	SGN-U327962		SGN-U213923	SGN-U313182		SGN-U231146			SGN-U216919	SGN-U317363		SGN-U217465	SGN-U319104		SGN-U221423	SGN-U323323		SGN-U227718	SGN-U327266		SGN-U213443	SGN-U312856		SGN-U213923	SGN-U313182
	SGN-U225843	SGN-U327962		SGN-U216118			SGN-U216051	SGN-U317389		SGN-U224300	SGN-U326276		SGN-U222941	SGN-U325709		SGN-U215171	SGN-U315305		SGN-U231146			SGN-U216997	SGN-U317447		SGN-U221257			SGN-U221824	SGN-U312511		SGN-U218503			SGN-U217002	SGN-U318146		SGN-U221966	SGN-U320665		SGN-U241745			SGN-U221423	SGN-U323323		SGN-U221257
	SGN-U216997	SGN-U317447		SGN-U215838	SGN-U317658		SGN-U217992	SGN-U318165		SGN-U221898	SGN-U321887		SGN-U225967	SGN-U317721		SGN-U217672	SGN-U319361		SGN-U229627			SGN-U213952	SGN-U315380		SGN-U219217			SGN-U213865	SGN-U313951		SGN-U214377	SGN-U314989		SGN-U218315	SGN-U320077		SGN-U219549	SGN-U320255		SGN-U225060	SGN-U326690		SGN-U221966	SGN-U320665		SGN-U219217
	SGN-U213952	SGN-U315380		SGN-U217788	SGN-U319348		SGN-U222941	SGN-U325709		SGN-U213522			SGN-U231712	SGN-U324169		SGN-U227809	SGN-U329258		SGN-U225427	SGN-U327265		SGN-U218432	SGN-U317996		SGN-U213250	SGN-U312918		SGN-U216919	SGN-U317363		SGN-U213443	SGN-U312856		SGN-U225757			SGN-U213923	SGN-U313182		SGN-U217869			SGN-U219549	SGN-U320255		SGN-U213250	SGN-U312918
	SGN-U218432	SGN-U317996		SGN-U214065	SGN-U315028		SGN-U222007	SGN-U314817		SGN-U225843	SGN-U327962		SGN-U231146			SGN-U234985	SGN-U326323		SGN-U216708	SGN-U312884		SGN-U214600	SGN-U315162		SGN-U213982	SGN-U313967		SGN-U218503			SGN-U221423	SGN-U323323		SGN-U227718	SGN-U327266		SGN-U221257			SGN-U221973	SGN-U321727		SGN-U213923	SGN-U313182		SGN-U213982	SGN-U313967
	SGN-U214600	SGN-U315162		SGN-U217119	SGN-U319390		SGN-U231712	SGN-U324169		SGN-U216997	SGN-U317447		SGN-U214149	SGN-U314064		SGN-U222249	SGN-U322343		SGN-U215996	SGN-U317500		SGN-U219438	SGN-U317197		SGN-U217471	SGN-U318405		SGN-U214377	SGN-U314989		SGN-U221966	SGN-U320665		SGN-U241745			SGN-U219217			SGN-U217455	SGN-U318873		SGN-U221257			SGN-U217471	SGN-U318405
	SGN-U219438	SGN-U317197		SGN-U229631	SGN-U332575		SGN-U231146			SGN-U213952	SGN-U315380		SGN-U226366	SGN-U320763		SGN-U218453	SGN-U315238		SGN-U214905			SGN-U213682	SGN-U313246		SGN-U217465	SGN-U319104		SGN-U213443	SGN-U312856		SGN-U219549	SGN-U320255		SGN-U225060	SGN-U326690		SGN-U213250	SGN-U312918		SGN-U214015	SGN-U314235		SGN-U219217			SGN-U217465	SGN-U319104
	SGN-U213682	SGN-U313246		SGN-U232626	SGN-U334439		SGN-U214149	SGN-U314064		SGN-U218432	SGN-U317996		SGN-U216816	SGN-U318433		SGN-U217942	SGN-U316222		SGN-U217992	SGN-U318165		SGN-U220297	SGN-U320219		SGN-U217002	SGN-U318146		SGN-U221423	SGN-U323323		SGN-U213923	SGN-U313182		SGN-U217869			SGN-U213982	SGN-U313967		SGN-U216664	SGN-U317046		SGN-U213250	SGN-U312918		SGN-U217002	SGN-U318146
	SGN-U220297	SGN-U320219		SGN-U213088	SGN-U312830		SGN-U226366	SGN-U320763		SGN-U214600	SGN-U315162		SGN-U214534	SGN-U312350		SGN-U232238	SGN-U333748		SGN-U226366	SGN-U320763		SGN-U224486	SGN-U318110		SGN-U218315	SGN-U320077		SGN-U221966	SGN-U320665		SGN-U221257			SGN-U221973	SGN-U321727		SGN-U217471	SGN-U318405		SGN-U218631			SGN-U213982	SGN-U313967		SGN-U218315	SGN-U320077
	SGN-U224486	SGN-U318110		SGN-U215219	SGN-U316022		SGN-U216816	SGN-U318433		SGN-U219438	SGN-U317197		SGN-U220722	SGN-U322998		SGN-U218033	SGN-U319640		SGN-U216816	SGN-U318433		SGN-U216554	SGN-U318609		SGN-U225757			SGN-U219549	SGN-U320255		SGN-U219217			SGN-U217455	SGN-U318873		SGN-U217465	SGN-U319104		SGN-U214098	SGN-U315137		SGN-U217471	SGN-U318405		SGN-U225757
	SGN-U216554	SGN-U318609		SGN-U215564	SGN-U317187		SGN-U214534	SGN-U312350		SGN-U213682	SGN-U313246		SGN-U214293	SGN-U315395		SGN-U224729			SGN-U214534	SGN-U312350		SGN-U223767	SGN-U327094		SGN-U227718	SGN-U327266		SGN-U213923	SGN-U313182		SGN-U213250	SGN-U312918		SGN-U214015	SGN-U314235		SGN-U217002	SGN-U318146		SGN-U220161	SGN-U315842		SGN-U217465	SGN-U319104		SGN-U227718	SGN-U327266
	SGN-U223767	SGN-U327094		SGN-U214905			SGN-U220722	SGN-U322998		SGN-U220297	SGN-U320219		SGN-U220031	SGN-U320333		SGN-U225529	SGN-U314252		SGN-U220722	SGN-U322998		SGN-U232813			SGN-U241745			SGN-U221257			SGN-U213982	SGN-U313967		SGN-U216664	SGN-U317046		SGN-U218315	SGN-U320077		SGN-U213218	SGN-U313171		SGN-U217002	SGN-U318146		SGN-U241745
	SGN-U232813			SGN-U213536	SGN-U313302		SGN-U214293	SGN-U315395		SGN-U224486	SGN-U318110		SGN-U224563	SGN-U326082		SGN-U240896	SGN-U332289		SGN-U214293	SGN-U315395		SGN-U226549	SGN-U325285		SGN-U225060	SGN-U326690		SGN-U219217			SGN-U217471	SGN-U318405		SGN-U218631			SGN-U225757			SGN-U227559	SGN-U327149		SGN-U218315	SGN-U320077		SGN-U225060	SGN-U326690
	SGN-U226549	SGN-U325285		SGN-U226566	SGN-U323602		SGN-U220031	SGN-U320333		SGN-U216554	SGN-U318609		SGN-U219794	SGN-U322374		SGN-U219663	SGN-U321140		SGN-U220031	SGN-U320333		SGN-U221418	SGN-U324429		SGN-U217869			SGN-U213250	SGN-U312918		SGN-U217465	SGN-U319104		SGN-U214098	SGN-U315137		SGN-U227718	SGN-U327266		SGN-U219304			SGN-U225757			SGN-U217869
	SGN-U221418	SGN-U324429		SGN-U223443			SGN-U224563	SGN-U326082		SGN-U223767	SGN-U327094		SGN-U215151	SGN-U315909		SGN-U215649	SGN-U317307		SGN-U224563	SGN-U326082		SGN-U227476	SGN-U328055		SGN-U221973	SGN-U321727		SGN-U213982	SGN-U313967		SGN-U217002	SGN-U318146		SGN-U220161	SGN-U315842		SGN-U241745			SGN-U223396			SGN-U227718	SGN-U327266		SGN-U221973	SGN-U321727
	SGN-U227476	SGN-U328055		SGN-U229627			SGN-U219794	SGN-U322374		SGN-U232813			SGN-U216651	SGN-U318233		SGN-U214741	SGN-U316086		SGN-U219794	SGN-U322374		SGN-U221880	SGN-U320355		SGN-U217455	SGN-U318873		SGN-U217471	SGN-U318405		SGN-U218315	SGN-U320077		SGN-U213218	SGN-U313171		SGN-U225060	SGN-U326690		SGN-U221669	SGN-U323705		SGN-U241745			SGN-U217455	SGN-U318873
	SGN-U221880	SGN-U320355		SGN-U231471			SGN-U215151	SGN-U315909		SGN-U226549	SGN-U325285		SGN-U224300	SGN-U326276		SGN-U226505			SGN-U215151	SGN-U315909		SGN-U220825	SGN-U320517		SGN-U214015	SGN-U314235		SGN-U217465	SGN-U319104		SGN-U225757			SGN-U227559	SGN-U327149		SGN-U217869			SGN-U217931	SGN-U320118		SGN-U225060	SGN-U326690		SGN-U214015	SGN-U314235
	SGN-U220825	SGN-U320517		SGN-U225427	SGN-U327265		SGN-U216651	SGN-U318233		SGN-U221418	SGN-U324429		SGN-U221898	SGN-U321887		SGN-U221376	SGN-U323986		SGN-U216651	SGN-U318233		SGN-U218212	SGN-U318328		SGN-U216664	SGN-U317046		SGN-U217002	SGN-U318146		SGN-U227718	SGN-U327266		SGN-U219304			SGN-U221973	SGN-U321727		SGN-U216446	SGN-U318335		SGN-U217869			SGN-U216664	SGN-U317046
	SGN-U218212	SGN-U318328		SGN-U219098	SGN-U320411		SGN-U224300	SGN-U326276		SGN-U227476	SGN-U328055		SGN-U213522			SGN-U220979	SGN-U326114		SGN-U224300	SGN-U326276		SGN-U224532	SGN-U321020		SGN-U218631			SGN-U218315	SGN-U320077		SGN-U241745			SGN-U223396			SGN-U217455	SGN-U318873		SGN-U221041	SGN-U322362		SGN-U221973	SGN-U321727		SGN-U218631
	SGN-U224532	SGN-U321020		SGN-U228269	SGN-U329064		SGN-U221898	SGN-U321887		SGN-U221880	SGN-U320355		SGN-U225843	SGN-U327962		SGN-U216535	SGN-U317875		SGN-U221898	SGN-U321887		SGN-U218886	SGN-U319870		SGN-U214098	SGN-U315137		SGN-U225757			SGN-U225060	SGN-U326690		SGN-U221669	SGN-U323705		SGN-U214015	SGN-U314235		SGN-U216022	SGN-U317071		SGN-U217455	SGN-U318873		SGN-U214098	SGN-U315137
	SGN-U218886	SGN-U319870		SGN-U214309	SGN-U315098		SGN-U213522			SGN-U220825	SGN-U320517		SGN-U216997	SGN-U317447		SGN-U224099	SGN-U325478		SGN-U213522			SGN-U220195	SGN-U317163		SGN-U220161	SGN-U315842		SGN-U227718	SGN-U327266		SGN-U217869			SGN-U217931	SGN-U320118		SGN-U216664	SGN-U317046		SGN-U219337	SGN-U318382		SGN-U214015	SGN-U314235		SGN-U220161	SGN-U315842
	SGN-U220195	SGN-U317163		SGN-U213931	SGN-U313790		SGN-U225843	SGN-U327962		SGN-U218212	SGN-U318328		SGN-U213952	SGN-U315380		SGN-U218381	SGN-U320564		SGN-U225843	SGN-U327962		SGN-U226447	SGN-U324732		SGN-U213218	SGN-U313171		SGN-U241745			SGN-U221973	SGN-U321727		SGN-U216446	SGN-U318335		SGN-U218631			SGN-U219638	SGN-U319718		SGN-U216664	SGN-U317046		SGN-U213218	SGN-U313171
	SGN-U226447	SGN-U324732		SGN-U217621	SGN-U319267		SGN-U216997	SGN-U317447		SGN-U224532	SGN-U321020		SGN-U218432	SGN-U317996		SGN-U224348	SGN-U326468		SGN-U216997	SGN-U317447		SGN-U221750	SGN-U320809		SGN-U227559	SGN-U327149		SGN-U225060	SGN-U326690		SGN-U217455	SGN-U318873		SGN-U221041	SGN-U322362		SGN-U214098	SGN-U315137		SGN-U219153	SGN-U319248		SGN-U218631			SGN-U227559	SGN-U327149
	SGN-U221750	SGN-U320809		SGN-U231725	SGN-U327192		SGN-U213952	SGN-U315380		SGN-U218886	SGN-U319870		SGN-U214600	SGN-U315162		SGN-U221157			SGN-U213952	SGN-U315380		SGN-U216771	SGN-U318764		SGN-U219304			SGN-U217869			SGN-U214015	SGN-U314235		SGN-U216022	SGN-U317071		SGN-U220161	SGN-U315842		SGN-U218409	SGN-U319990		SGN-U214098	SGN-U315137		SGN-U219304
	SGN-U216771	SGN-U318764		SGN-U226069	SGN-U324984		SGN-U218432	SGN-U317996		SGN-U220195	SGN-U317163		SGN-U219438	SGN-U317197		SGN-U216716	SGN-U314771		SGN-U218432	SGN-U317996		SGN-U215827	SGN-U317113		SGN-U223396			SGN-U221973	SGN-U321727		SGN-U216664	SGN-U317046		SGN-U219337	SGN-U318382		SGN-U213218	SGN-U313171		SGN-U223443			SGN-U220161	SGN-U315842		SGN-U223396
	SGN-U215827	SGN-U317113		SGN-U226795	SGN-U328962		SGN-U214600	SGN-U315162		SGN-U226447	SGN-U324732		SGN-U213682	SGN-U313246		SGN-U213604	SGN-U313426		SGN-U214600	SGN-U315162		SGN-U218373	SGN-U319754		SGN-U221669	SGN-U323705		SGN-U217455	SGN-U318873		SGN-U218631			SGN-U219638	SGN-U319718		SGN-U227559	SGN-U327149		SGN-U236488	SGN-U316115		SGN-U213218	SGN-U313171		SGN-U221669	SGN-U323705
	SGN-U218373	SGN-U319754		SGN-U219181	SGN-U321640		SGN-U219438	SGN-U317197		SGN-U221750	SGN-U320809		SGN-U220297	SGN-U320219		SGN-U220780	SGN-U321611		SGN-U219438	SGN-U317197		SGN-U222023	SGN-U324522		SGN-U217931	SGN-U320118		SGN-U214015	SGN-U314235		SGN-U214098	SGN-U315137		SGN-U219153	SGN-U319248		SGN-U219304			SGN-U218261	SGN-U318651		SGN-U227559	SGN-U327149		SGN-U217931	SGN-U320118
	SGN-U222023	SGN-U324522		SGN-U215591	SGN-U316627		SGN-U213682	SGN-U313246		SGN-U216771	SGN-U318764		SGN-U224486	SGN-U318110		SGN-U221261	SGN-U323448		SGN-U213682	SGN-U313246		SGN-U215309	SGN-U313859		SGN-U216446	SGN-U318335		SGN-U216664	SGN-U317046		SGN-U220161	SGN-U315842		SGN-U218409	SGN-U319990		SGN-U223396			SGN-U214473	SGN-U314515		SGN-U219304			SGN-U216446	SGN-U318335
	SGN-U215309	SGN-U313859		SGN-U213463	SGN-U313505		SGN-U220297	SGN-U320219		SGN-U215827	SGN-U317113		SGN-U216554	SGN-U318609		SGN-U215695	SGN-U316851		SGN-U220297	SGN-U320219		SGN-U218089	SGN-U319146		SGN-U221041	SGN-U322362		SGN-U218631			SGN-U213218	SGN-U313171		SGN-U223443			SGN-U221669	SGN-U323705		SGN-U217129	SGN-U317152		SGN-U223396			SGN-U221041	SGN-U322362
	SGN-U218089	SGN-U319146		SGN-U214782	SGN-U315222		SGN-U224486	SGN-U318110		SGN-U218373	SGN-U319754		SGN-U223767	SGN-U327094		SGN-U221265	SGN-U322609		SGN-U224486	SGN-U318110		SGN-U231937	SGN-U323558		SGN-U216022	SGN-U317071		SGN-U214098	SGN-U315137		SGN-U227559	SGN-U327149		SGN-U236488	SGN-U316115		SGN-U217931	SGN-U320118		SGN-U219265	SGN-U321161		SGN-U221669	SGN-U323705		SGN-U216022	SGN-U317071
	SGN-U231937	SGN-U323558		SGN-U236515	SGN-U342906		SGN-U216554	SGN-U318609		SGN-U222023	SGN-U324522		SGN-U232813			SGN-U220206	SGN-U322797		SGN-U216554	SGN-U318609		SGN-U218204	SGN-U318406		SGN-U219337	SGN-U318382		SGN-U220161	SGN-U315842		SGN-U219304			SGN-U218261	SGN-U318651		SGN-U216446	SGN-U318335		SGN-U216293	SGN-U317589		SGN-U217931	SGN-U320118		SGN-U219337	SGN-U318382
	SGN-U218204	SGN-U318406		SGN-U214484	SGN-U313651		SGN-U223767	SGN-U327094		SGN-U215309	SGN-U313859		SGN-U226549	SGN-U325285		SGN-U225558	SGN-U328424		SGN-U223767	SGN-U327094		SGN-U222121			SGN-U219638	SGN-U319718		SGN-U213218	SGN-U313171		SGN-U223396			SGN-U214473	SGN-U314515		SGN-U221041	SGN-U322362		SGN-U225517	SGN-U314688		SGN-U216446	SGN-U318335		SGN-U219638	SGN-U319718
	SGN-U222121			SGN-U221357			SGN-U232813			SGN-U218089	SGN-U319146		SGN-U221418	SGN-U324429		SGN-U212893	SGN-U312672		SGN-U232813			SGN-U222430	SGN-U323659		SGN-U219153	SGN-U319248		SGN-U227559	SGN-U327149		SGN-U221669	SGN-U323705		SGN-U217129	SGN-U317152		SGN-U216022	SGN-U317071		SGN-U215171	SGN-U315305		SGN-U221041	SGN-U322362		SGN-U219153	SGN-U319248
	SGN-U222430	SGN-U323659		SGN-U225520	SGN-U314245		SGN-U226549	SGN-U325285		SGN-U231937	SGN-U323558		SGN-U227476	SGN-U328055		SGN-U219825	SGN-U321518		SGN-U226549	SGN-U325285		SGN-U214846	SGN-U315955		SGN-U218409	SGN-U319990		SGN-U219304			SGN-U217931	SGN-U320118		SGN-U219265	SGN-U321161		SGN-U219337	SGN-U318382		SGN-U217672	SGN-U319361		SGN-U216022	SGN-U317071		SGN-U218409	SGN-U319990
	SGN-U214846	SGN-U315955		SGN-U218553	SGN-U320030		SGN-U221418	SGN-U324429		SGN-U218204	SGN-U318406		SGN-U221880	SGN-U320355		SGN-U242803			SGN-U221418	SGN-U324429		SGN-U219672	SGN-U320757		SGN-U223443			SGN-U223396			SGN-U216446	SGN-U318335		SGN-U216293	SGN-U317589		SGN-U219638	SGN-U319718		SGN-U227809	SGN-U329258		SGN-U219337	SGN-U318382		SGN-U223443
	SGN-U219672	SGN-U320757		SGN-U221683	SGN-U324373		SGN-U227476	SGN-U328055		SGN-U222121			SGN-U220825	SGN-U320517		SGN-U221528	SGN-U324319		SGN-U227476	SGN-U328055		SGN-U220352			SGN-U236488	SGN-U316115		SGN-U221669	SGN-U323705		SGN-U221041	SGN-U322362		SGN-U225517	SGN-U314688		SGN-U219153	SGN-U319248		SGN-U216880	SGN-U318917		SGN-U219638	SGN-U319718		SGN-U236488	SGN-U316115
	SGN-U220352			SGN-U217077	SGN-U320958		SGN-U221880	SGN-U320355		SGN-U222430	SGN-U323659		SGN-U218212	SGN-U318328		SGN-U219368			SGN-U221880	SGN-U320355		SGN-U223719	SGN-U321747		SGN-U218261	SGN-U318651		SGN-U217931	SGN-U320118		SGN-U216022	SGN-U317071		SGN-U215171	SGN-U315305		SGN-U218409	SGN-U319990		SGN-U218553	SGN-U320030		SGN-U219153	SGN-U319248		SGN-U218261	SGN-U318651
	SGN-U223719	SGN-U321747		SGN-U214924	SGN-U315480		SGN-U220825	SGN-U320517		SGN-U214846	SGN-U315955		SGN-U224532	SGN-U321020		SGN-U218052	SGN-U319380		SGN-U220825	SGN-U320517		SGN-U215188	SGN-U314607		SGN-U214473	SGN-U314515		SGN-U216446	SGN-U318335		SGN-U219337	SGN-U318382		SGN-U217672	SGN-U319361		SGN-U223443			SGN-U234985	SGN-U326323		SGN-U218409	SGN-U319990		SGN-U214473	SGN-U314515
	SGN-U215188	SGN-U314607		SGN-U220042	SGN-U321233		SGN-U218212	SGN-U318328		SGN-U219672	SGN-U320757		SGN-U218886	SGN-U319870		SGN-U219846	SGN-U321537		SGN-U218212	SGN-U318328		SGN-U215776	SGN-U313723		SGN-U217129	SGN-U317152		SGN-U221041	SGN-U322362		SGN-U219638	SGN-U319718		SGN-U227809	SGN-U329258		SGN-U236488	SGN-U316115		SGN-U222249	SGN-U322343		SGN-U223443			SGN-U217129	SGN-U317152
	SGN-U215776	SGN-U313723		SGN-U217078			SGN-U224532	SGN-U321020		SGN-U220352			SGN-U220195	SGN-U317163		SGN-U220104	SGN-U322799		SGN-U224532	SGN-U321020		SGN-U213179	SGN-U312782		SGN-U219265	SGN-U321161		SGN-U216022	SGN-U317071		SGN-U219153	SGN-U319248		SGN-U216880	SGN-U318917		SGN-U218261	SGN-U318651		SGN-U218453	SGN-U315238		SGN-U236488	SGN-U316115		SGN-U219265	SGN-U321161
	SGN-U213179	SGN-U312782		SGN-U226366	SGN-U320763		SGN-U218886	SGN-U319870		SGN-U223719	SGN-U321747		SGN-U226447	SGN-U324732		SGN-U214313	SGN-U314022		SGN-U218886	SGN-U319870		SGN-U225854			SGN-U216293	SGN-U317589		SGN-U219337	SGN-U318382		SGN-U218409	SGN-U319990		SGN-U218553	SGN-U320030		SGN-U214473	SGN-U314515		SGN-U213236	SGN-U313001		SGN-U218261	SGN-U318651		SGN-U216293	SGN-U317589
	SGN-U225854			SGN-U216816	SGN-U318433		SGN-U220195	SGN-U317163		SGN-U215188	SGN-U314607		SGN-U221750	SGN-U320809		SGN-U212911	SGN-U312399		SGN-U220195	SGN-U317163		SGN-U223571	SGN-U325508		SGN-U225517	SGN-U314688		SGN-U219638	SGN-U319718		SGN-U223443			SGN-U234985	SGN-U326323		SGN-U217129	SGN-U317152		SGN-U217942	SGN-U316222		SGN-U214473	SGN-U314515		SGN-U225517	SGN-U314688
	SGN-U223571	SGN-U325508		SGN-U214534	SGN-U312350		SGN-U226447	SGN-U324732		SGN-U215776	SGN-U313723		SGN-U216771	SGN-U318764		SGN-U227600	SGN-U324139		SGN-U226447	SGN-U324732		SGN-U219643	SGN-U315780		SGN-U215171	SGN-U315305		SGN-U219153	SGN-U319248		SGN-U236488	SGN-U316115		SGN-U222249	SGN-U322343		SGN-U219265	SGN-U321161		SGN-U219644	SGN-U322372		SGN-U217129	SGN-U317152		SGN-U215171	SGN-U315305
	SGN-U219643	SGN-U315780		SGN-U220722	SGN-U322998		SGN-U221750	SGN-U320809		SGN-U213179	SGN-U312782		SGN-U215827	SGN-U317113		SGN-U225014	SGN-U327436		SGN-U221750	SGN-U320809		SGN-U217976	SGN-U320379		SGN-U217672	SGN-U319361		SGN-U218409	SGN-U319990		SGN-U218261	SGN-U318651		SGN-U218453	SGN-U315238		SGN-U216293	SGN-U317589		SGN-U233513	SGN-U335607		SGN-U219265	SGN-U321161		SGN-U217672	SGN-U319361
	SGN-U217976	SGN-U320379		SGN-U214293	SGN-U315395		SGN-U216771	SGN-U318764		SGN-U225854			SGN-U218373	SGN-U319754		SGN-U215410	SGN-U316087		SGN-U216771	SGN-U318764		SGN-U212594	SGN-U312405		SGN-U227809	SGN-U329258		SGN-U223443			SGN-U214473	SGN-U314515		SGN-U213236	SGN-U313001		SGN-U225517	SGN-U314688		SGN-U232238	SGN-U333748		SGN-U216293	SGN-U317589		SGN-U227809	SGN-U329258
	SGN-U212594	SGN-U312405		SGN-U220031	SGN-U320333		SGN-U215827	SGN-U317113		SGN-U223571	SGN-U325508		SGN-U222023	SGN-U324522		SGN-U231032			SGN-U215827	SGN-U317113		SGN-U231674	SGN-U326048		SGN-U216880	SGN-U318917		SGN-U236488	SGN-U316115		SGN-U217129	SGN-U317152		SGN-U217942	SGN-U316222		SGN-U215171	SGN-U315305		SGN-U218033	SGN-U319640		SGN-U225517	SGN-U314688		SGN-U216880	SGN-U318917
	SGN-U231674	SGN-U326048		SGN-U224563	SGN-U326082		SGN-U218373	SGN-U319754		SGN-U219643	SGN-U315780		SGN-U215309	SGN-U313859		SGN-U217321	SGN-U318156		SGN-U218373	SGN-U319754		SGN-U215220			SGN-U218553	SGN-U320030		SGN-U218261	SGN-U318651		SGN-U219265	SGN-U321161		SGN-U219644	SGN-U322372		SGN-U217672	SGN-U319361		SGN-U224729			SGN-U215171	SGN-U315305		SGN-U218553	SGN-U320030
	SGN-U215220			SGN-U219794	SGN-U322374		SGN-U222023	SGN-U324522		SGN-U217976	SGN-U320379		SGN-U218089	SGN-U319146		SGN-U212654	SGN-U312630		SGN-U222023	SGN-U324522		SGN-U221636	SGN-U319193		SGN-U234985	SGN-U326323		SGN-U214473	SGN-U314515		SGN-U216293	SGN-U317589		SGN-U233513	SGN-U335607		SGN-U227809	SGN-U329258		SGN-U214288	SGN-U314161		SGN-U217672	SGN-U319361		SGN-U234985	SGN-U326323
	SGN-U221636	SGN-U319193		SGN-U215151	SGN-U315909		SGN-U215309	SGN-U313859		SGN-U212594	SGN-U312405		SGN-U231937	SGN-U323558		SGN-U218774	SGN-U318627		SGN-U215309	SGN-U313859		SGN-U213862	SGN-U314778		SGN-U222249	SGN-U322343		SGN-U217129	SGN-U317152		SGN-U225517	SGN-U314688		SGN-U232238	SGN-U333748		SGN-U216880	SGN-U318917		SGN-U225529	SGN-U314252		SGN-U227809	SGN-U329258		SGN-U222249	SGN-U322343
	SGN-U213862	SGN-U314778		SGN-U216651	SGN-U318233		SGN-U218089	SGN-U319146		SGN-U231674	SGN-U326048		SGN-U218204	SGN-U318406		SGN-U217203	SGN-U318993		SGN-U218089	SGN-U319146		SGN-U216373	SGN-U317366		SGN-U218453	SGN-U315238		SGN-U219265	SGN-U321161		SGN-U215171	SGN-U315305		SGN-U218033	SGN-U319640		SGN-U218553	SGN-U320030		SGN-U240896	SGN-U332289		SGN-U216880	SGN-U318917		SGN-U218453	SGN-U315238
	SGN-U216373	SGN-U317366		SGN-U224300	SGN-U326276		SGN-U231937	SGN-U323558		SGN-U215220			SGN-U222121			SGN-U217195	SGN-U318544		SGN-U231937	SGN-U323558		SGN-U214153	SGN-U314040		SGN-U213236	SGN-U313001		SGN-U216293	SGN-U317589		SGN-U217672	SGN-U319361		SGN-U224729			SGN-U234985	SGN-U326323		SGN-U219663	SGN-U321140		SGN-U218553	SGN-U320030		SGN-U213236	SGN-U313001
	SGN-U214153	SGN-U314040		SGN-U221898	SGN-U321887		SGN-U218204	SGN-U318406		SGN-U221636	SGN-U319193		SGN-U222430	SGN-U323659		SGN-U216076	SGN-U317094		SGN-U218204	SGN-U318406		SGN-U217517	SGN-U317450		SGN-U217942	SGN-U316222		SGN-U225517	SGN-U314688		SGN-U227809	SGN-U329258		SGN-U214288	SGN-U314161		SGN-U222249	SGN-U322343		SGN-U215649	SGN-U317307		SGN-U234985	SGN-U326323		SGN-U217942	SGN-U316222
	SGN-U217517	SGN-U317450		SGN-U213522			SGN-U222121			SGN-U213862	SGN-U314778		SGN-U214846	SGN-U315955		SGN-U216101	SGN-U317400		SGN-U222121			SGN-U222842	SGN-U323153		SGN-U219644	SGN-U322372		SGN-U215171	SGN-U315305		SGN-U216880	SGN-U318917		SGN-U225529	SGN-U314252		SGN-U218453	SGN-U315238		SGN-U214741	SGN-U316086		SGN-U222249	SGN-U322343		SGN-U219644	SGN-U322372
	SGN-U222842	SGN-U323153		SGN-U225843	SGN-U327962		SGN-U222430	SGN-U323659		SGN-U216373	SGN-U317366		SGN-U219672	SGN-U320757		SGN-U215673	SGN-U317302		SGN-U222430	SGN-U323659		SGN-U214043	SGN-U314010		SGN-U233513	SGN-U335607		SGN-U217672	SGN-U319361		SGN-U218553	SGN-U320030		SGN-U240896	SGN-U332289		SGN-U213236	SGN-U313001		SGN-U220691	SGN-U322694		SGN-U218453	SGN-U315238		SGN-U233513	SGN-U335607
	SGN-U214043	SGN-U314010		SGN-U216997	SGN-U317447		SGN-U214846	SGN-U315955		SGN-U214153	SGN-U314040		SGN-U220352			SGN-U215342	SGN-U315207		SGN-U214846	SGN-U315955		SGN-U220394	SGN-U321639		SGN-U232238	SGN-U333748		SGN-U227809	SGN-U329258		SGN-U234985	SGN-U326323		SGN-U219663	SGN-U321140		SGN-U217942	SGN-U316222		SGN-U226505			SGN-U213236	SGN-U313001		SGN-U232238	SGN-U333748
	SGN-U220394	SGN-U321639		SGN-U213952	SGN-U315380		SGN-U219672	SGN-U320757		SGN-U217517	SGN-U317450		SGN-U223719	SGN-U321747		SGN-U214298	SGN-U315127		SGN-U219672	SGN-U320757		SGN-U217252	SGN-U317822		SGN-U218033	SGN-U319640		SGN-U216880	SGN-U318917		SGN-U222249	SGN-U322343		SGN-U215649	SGN-U317307		SGN-U219644	SGN-U322372		SGN-U221376	SGN-U323986		SGN-U217942	SGN-U316222		SGN-U218033	SGN-U319640
	SGN-U217252	SGN-U317822		SGN-U218432	SGN-U317996		SGN-U220352			SGN-U222842	SGN-U323153		SGN-U215188	SGN-U314607		SGN-U212578	SGN-U312516		SGN-U220352			SGN-U214705	SGN-U313729		SGN-U224729			SGN-U218553	SGN-U320030		SGN-U218453	SGN-U315238		SGN-U214741	SGN-U316086		SGN-U233513	SGN-U335607		SGN-U220979	SGN-U326114		SGN-U219644	SGN-U322372		SGN-U224729
	SGN-U214705	SGN-U313729		SGN-U214600	SGN-U315162		SGN-U223719	SGN-U321747		SGN-U214043	SGN-U314010		SGN-U215776	SGN-U313723		SGN-U213496	SGN-U313630		SGN-U223719	SGN-U321747		SGN-U223109	SGN-U325454		SGN-U214288	SGN-U314161		SGN-U234985	SGN-U326323		SGN-U213236	SGN-U313001		SGN-U220691	SGN-U322694		SGN-U232238	SGN-U333748		SGN-U216535	SGN-U317875		SGN-U233513	SGN-U335607		SGN-U214288	SGN-U314161
	SGN-U223109	SGN-U325454		SGN-U219438	SGN-U317197		SGN-U215188	SGN-U314607		SGN-U220394	SGN-U321639		SGN-U213179	SGN-U312782		SGN-U213839	SGN-U314112		SGN-U215188	SGN-U314607		SGN-U218236	SGN-U318673		SGN-U225529	SGN-U314252		SGN-U222249	SGN-U322343		SGN-U217942	SGN-U316222		SGN-U226505			SGN-U218033	SGN-U319640		SGN-U224099	SGN-U325478		SGN-U232238	SGN-U333748		SGN-U225529	SGN-U314252
	SGN-U218236	SGN-U318673		SGN-U213682	SGN-U313246		SGN-U215776	SGN-U313723		SGN-U217252	SGN-U317822		SGN-U225854			SGN-U216539	SGN-U317653		SGN-U215776	SGN-U313723		SGN-U214431	SGN-U314195		SGN-U240896	SGN-U332289		SGN-U218453	SGN-U315238		SGN-U219644	SGN-U322372		SGN-U221376	SGN-U323986		SGN-U224729			SGN-U218381	SGN-U320564		SGN-U218033	SGN-U319640		SGN-U240896	SGN-U332289
	SGN-U214431	SGN-U314195		SGN-U220297	SGN-U320219		SGN-U213179	SGN-U312782		SGN-U214705	SGN-U313729		SGN-U223571	SGN-U325508		SGN-U217224	SGN-U318545		SGN-U213179	SGN-U312782		SGN-U215227	SGN-U315809		SGN-U219663	SGN-U321140		SGN-U213236	SGN-U313001		SGN-U233513	SGN-U335607		SGN-U220979	SGN-U326114		SGN-U214288	SGN-U314161		SGN-U224348	SGN-U326468		SGN-U224729			SGN-U219663	SGN-U321140
	SGN-U215227	SGN-U315809		SGN-U224486	SGN-U318110		SGN-U225854			SGN-U223109	SGN-U325454		SGN-U219643	SGN-U315780		SGN-U227530	SGN-U329316		SGN-U225854			SGN-U218839	SGN-U318636		SGN-U215649	SGN-U317307		SGN-U217942	SGN-U316222		SGN-U232238	SGN-U333748		SGN-U216535	SGN-U317875		SGN-U225529	SGN-U314252		SGN-U221157			SGN-U214288	SGN-U314161		SGN-U215649	SGN-U317307
	SGN-U218839	SGN-U318636		SGN-U216554	SGN-U318609		SGN-U223571	SGN-U325508		SGN-U218236	SGN-U318673		SGN-U217976	SGN-U320379		SGN-U216072	SGN-U317173		SGN-U223571	SGN-U325508		SGN-U221070			SGN-U214741	SGN-U316086		SGN-U219644	SGN-U322372		SGN-U218033	SGN-U319640		SGN-U224099	SGN-U325478		SGN-U240896	SGN-U332289		SGN-U216716	SGN-U314771		SGN-U225529	SGN-U314252		SGN-U214741	SGN-U316086
	SGN-U221070			SGN-U223767	SGN-U327094		SGN-U219643	SGN-U315780		SGN-U214431	SGN-U314195		SGN-U212594	SGN-U312405		SGN-U213666	SGN-U313769		SGN-U219643	SGN-U315780		SGN-U219444	SGN-U320487		SGN-U220691	SGN-U322694		SGN-U233513	SGN-U335607		SGN-U224729			SGN-U218381	SGN-U320564		SGN-U219663	SGN-U321140		SGN-U213604	SGN-U313426		SGN-U240896	SGN-U332289		SGN-U220691	SGN-U322694
	SGN-U219444	SGN-U320487		SGN-U232813			SGN-U217976	SGN-U320379		SGN-U215227	SGN-U315809		SGN-U231674	SGN-U326048		SGN-U221439			SGN-U217976	SGN-U320379		SGN-U225784	SGN-U329839		SGN-U226505			SGN-U232238	SGN-U333748		SGN-U214288	SGN-U314161		SGN-U224348	SGN-U326468		SGN-U215649	SGN-U317307		SGN-U219914	SGN-U322500		SGN-U219663	SGN-U321140		SGN-U226505
	SGN-U225784	SGN-U329839		SGN-U226549	SGN-U325285		SGN-U212594	SGN-U312405		SGN-U218839	SGN-U318636		SGN-U215220			SGN-U223548	SGN-U325688		SGN-U212594	SGN-U312405		SGN-U216342	SGN-U316334		SGN-U221376	SGN-U323986		SGN-U218033	SGN-U319640		SGN-U225529	SGN-U314252		SGN-U221157			SGN-U214741	SGN-U316086		SGN-U220780	SGN-U321611		SGN-U215649	SGN-U317307		SGN-U221376	SGN-U323986
	SGN-U216342	SGN-U316334		SGN-U221418	SGN-U324429		SGN-U231674	SGN-U326048		SGN-U221070			SGN-U221636	SGN-U319193		SGN-U217276	SGN-U319117		SGN-U231674	SGN-U326048		SGN-U222551	SGN-U324856		SGN-U220979	SGN-U326114		SGN-U224729			SGN-U240896	SGN-U332289		SGN-U216716	SGN-U314771		SGN-U220691	SGN-U322694		SGN-U217947	SGN-U318897		SGN-U214741	SGN-U316086		SGN-U220979	SGN-U326114
	SGN-U222551	SGN-U324856		SGN-U227476	SGN-U328055		SGN-U215220			SGN-U219444	SGN-U320487		SGN-U213862	SGN-U314778		AJ224356	AJ224356		SGN-U215220			SGN-U213164	SGN-U312754		SGN-U216535	SGN-U317875		SGN-U214288	SGN-U314161		SGN-U219663	SGN-U321140		SGN-U213604	SGN-U313426		SGN-U226505			SGN-U221261	SGN-U323448		SGN-U220691	SGN-U322694		SGN-U216535	SGN-U317875
	SGN-U213164	SGN-U312754		SGN-U221880	SGN-U320355		SGN-U221636	SGN-U319193		SGN-U225784	SGN-U329839		SGN-U216373	SGN-U317366		SGN-U221559	SGN-U322067		SGN-U221636	SGN-U319193		SGN-U225669			SGN-U224099	SGN-U325478		SGN-U225529	SGN-U314252		SGN-U215649	SGN-U317307		SGN-U219914	SGN-U322500		SGN-U221376	SGN-U323986		SGN-U215695	SGN-U316851		SGN-U226505			SGN-U224099	SGN-U325478
	SGN-U225669			SGN-U220825	SGN-U320517		SGN-U213862	SGN-U314778		SGN-U216342	SGN-U316334		SGN-U214153	SGN-U314040		SGN-U227342	SGN-U320398		SGN-U213862	SGN-U314778		SGN-U212736	SGN-U314384		SGN-U218381	SGN-U320564		SGN-U240896	SGN-U332289		SGN-U214741	SGN-U316086		SGN-U220780	SGN-U321611		SGN-U220979	SGN-U326114		SGN-U221265	SGN-U322609		SGN-U221376	SGN-U323986		SGN-U218381	SGN-U320564
	SGN-U212736	SGN-U314384		SGN-U218212	SGN-U318328		SGN-U216373	SGN-U317366		SGN-U222551	SGN-U324856		SGN-U217517	SGN-U317450		SGN-U221502	SGN-U320289		SGN-U216373	SGN-U317366		SGN-U219270	SGN-U320992		SGN-U224348	SGN-U326468		SGN-U219663	SGN-U321140		SGN-U220691	SGN-U322694		SGN-U217947	SGN-U318897		SGN-U216535	SGN-U317875		SGN-U220206	SGN-U322797		SGN-U220979	SGN-U326114		SGN-U224348	SGN-U326468
	SGN-U219270	SGN-U320992		SGN-U224532	SGN-U321020		SGN-U214153	SGN-U314040		SGN-U213164	SGN-U312754		SGN-U222842	SGN-U323153		SGN-U216635			SGN-U214153	SGN-U314040		SGN-U224995			SGN-U221157			SGN-U215649	SGN-U317307		SGN-U226505			SGN-U221261	SGN-U323448		SGN-U224099	SGN-U325478		SGN-U225558	SGN-U328424		SGN-U216535	SGN-U317875		SGN-U221157
	SGN-U224995			SGN-U218886	SGN-U319870		SGN-U217517	SGN-U317450		SGN-U225669			SGN-U214043	SGN-U314010		SGN-U217982	SGN-U319433		SGN-U217517	SGN-U317450		SGN-U215786	SGN-U315959		SGN-U216716	SGN-U314771		SGN-U214741	SGN-U316086		SGN-U221376	SGN-U323986		SGN-U215695	SGN-U316851		SGN-U218381	SGN-U320564		SGN-U212893	SGN-U312672		SGN-U224099	SGN-U325478		SGN-U216716	SGN-U314771
	SGN-U215786	SGN-U315959		SGN-U220195	SGN-U317163		SGN-U222842	SGN-U323153		SGN-U212736	SGN-U314384		SGN-U220394	SGN-U321639		SGN-U214608	SGN-U315368		SGN-U222842	SGN-U323153		SGN-U225550	SGN-U319077		SGN-U213604	SGN-U313426		SGN-U220691	SGN-U322694		SGN-U220979	SGN-U326114		SGN-U221265	SGN-U322609		SGN-U224348	SGN-U326468		SGN-U219825	SGN-U321518		SGN-U218381	SGN-U320564		SGN-U213604	SGN-U313426
	SGN-U225550	SGN-U319077		SGN-U226447	SGN-U324732		SGN-U214043	SGN-U314010		SGN-U219270	SGN-U320992		SGN-U217252	SGN-U317822		SGN-U221661	SGN-U323715		SGN-U214043	SGN-U314010		SGN-U213335	SGN-U312840		SGN-U219914	SGN-U322500		SGN-U226505			SGN-U216535	SGN-U317875		SGN-U220206	SGN-U322797		SGN-U221157			SGN-U242803			SGN-U224348	SGN-U326468		SGN-U219914	SGN-U322500
	SGN-U213335	SGN-U312840		SGN-U221750	SGN-U320809		SGN-U220394	SGN-U321639		SGN-U224995			SGN-U214705	SGN-U313729		SGN-U213338	SGN-U313384		SGN-U220394	SGN-U321639		Y14810	Y14810		SGN-U220780	SGN-U321611		SGN-U221376	SGN-U323986		SGN-U224099	SGN-U325478		SGN-U225558	SGN-U328424		SGN-U216716	SGN-U314771		SGN-U221528	SGN-U324319		SGN-U221157			SGN-U220780	SGN-U321611
	Y14810	Y14810		SGN-U216771	SGN-U318764		SGN-U217252	SGN-U317822		SGN-U215786	SGN-U315959		SGN-U223109	SGN-U325454		SGN-U214991	SGN-U315631		SGN-U217252	SGN-U317822		SGN-U226444	SGN-U321157		SGN-U217947	SGN-U318897		SGN-U220979	SGN-U326114		SGN-U218381	SGN-U320564		SGN-U212893	SGN-U312672		SGN-U213604	SGN-U313426		SGN-U219368			SGN-U216716	SGN-U314771		SGN-U217947	SGN-U318897
	SGN-U226444	SGN-U321157		SGN-U215827	SGN-U317113		SGN-U214705	SGN-U313729		SGN-U225550	SGN-U319077		SGN-U218236	SGN-U318673		SGN-U219194	SGN-U321010		SGN-U214705	SGN-U313729		SGN-U219358			SGN-U221261	SGN-U323448		SGN-U216535	SGN-U317875		SGN-U224348	SGN-U326468		SGN-U219825	SGN-U321518		SGN-U219914	SGN-U322500		SGN-U228980			SGN-U213604	SGN-U313426		SGN-U221261	SGN-U323448
	SGN-U219358			SGN-U218373	SGN-U319754		SGN-U223109	SGN-U325454		SGN-U213335	SGN-U312840		SGN-U214431	SGN-U314195		SGN-U216219	SGN-U317631		SGN-U223109	SGN-U325454		SGN-U217664	SGN-U319093		SGN-U215695	SGN-U316851		SGN-U224099	SGN-U325478		SGN-U221157			SGN-U242803			SGN-U220780	SGN-U321611		SGN-U219098	SGN-U320411		SGN-U219914	SGN-U322500		SGN-U215695	SGN-U316851
	SGN-U217664	SGN-U319093		SGN-U222023	SGN-U324522		SGN-U218236	SGN-U318673		Y14810	Y14810		SGN-U215227	SGN-U315809		SGN-U216214	SGN-U317056		SGN-U218236	SGN-U318673		SGN-U226970	SGN-U324582		SGN-U221265	SGN-U322609		SGN-U218381	SGN-U320564		SGN-U216716	SGN-U314771		SGN-U221528	SGN-U324319		SGN-U217947	SGN-U318897		SGN-U218052	SGN-U319380		SGN-U220780	SGN-U321611		SGN-U221265	SGN-U322609
	SGN-U226970	SGN-U324582		SGN-U215309	SGN-U313859		SGN-U214431	SGN-U314195		SGN-U226444	SGN-U321157		SGN-U218839	SGN-U318636		SGN-U226278			SGN-U214431	SGN-U314195		SGN-U220861			SGN-U220206	SGN-U322797		SGN-U224348	SGN-U326468		SGN-U213604	SGN-U313426		SGN-U219368			SGN-U221261	SGN-U323448		SGN-U219846	SGN-U321537		SGN-U217947	SGN-U318897		SGN-U220206	SGN-U322797
	SGN-U220861			SGN-U218089	SGN-U319146		SGN-U215227	SGN-U315809		SGN-U219358			SGN-U221070			SGN-U218716	SGN-U320159		SGN-U215227	SGN-U315809		SGN-U215685	SGN-U316940		SGN-U225558	SGN-U328424		SGN-U221157			SGN-U219914	SGN-U322500		SGN-U228980			SGN-U215695	SGN-U316851		SGN-U220104	SGN-U322799		SGN-U221261	SGN-U323448		SGN-U225558	SGN-U328424
	SGN-U215685	SGN-U316940		SGN-U231937	SGN-U323558		SGN-U218839	SGN-U318636		SGN-U217664	SGN-U319093		SGN-U219444	SGN-U320487		SGN-U213972	SGN-U313053		SGN-U218839	SGN-U318636		SGN-U213918	SGN-U313852		SGN-U212893	SGN-U312672		SGN-U216716	SGN-U314771		SGN-U220780	SGN-U321611		SGN-U219098	SGN-U320411		SGN-U221265	SGN-U322609		SGN-U214313	SGN-U314022		SGN-U215695	SGN-U316851		SGN-U212893	SGN-U312672
	SGN-U213918	SGN-U313852		SGN-U218204	SGN-U318406		SGN-U221070			SGN-U226970	SGN-U324582		SGN-U225784	SGN-U329839		SGN-U219314	SGN-U318346		SGN-U221070			SGN-U217685	SGN-U319691		SGN-U219825	SGN-U321518		SGN-U213604	SGN-U313426		SGN-U217947	SGN-U318897		SGN-U218052	SGN-U319380		SGN-U220206	SGN-U322797		SGN-U212911	SGN-U312399		SGN-U221265	SGN-U322609		SGN-U219825	SGN-U321518
	SGN-U217685	SGN-U319691		SGN-U222121			SGN-U219444	SGN-U320487		SGN-U220861			SGN-U216342	SGN-U316334		SGN-U223136	SGN-U318495		SGN-U219444	SGN-U320487		SGN-U242333	SGN-U320592		SGN-U242803			SGN-U219914	SGN-U322500		SGN-U221261	SGN-U323448		SGN-U219846	SGN-U321537		SGN-U225558	SGN-U328424		SGN-U227600	SGN-U324139		SGN-U220206	SGN-U322797		SGN-U242803
	SGN-U242333	SGN-U320592		SGN-U222430	SGN-U323659		SGN-U225784	SGN-U329839		SGN-U215685	SGN-U316940		SGN-U222551	SGN-U324856		SGN-U227526	SGN-U315177		SGN-U225784	SGN-U329839		SGN-U223036			SGN-U221528	SGN-U324319		SGN-U220780	SGN-U321611		SGN-U215695	SGN-U316851		SGN-U220104	SGN-U322799		SGN-U212893	SGN-U312672		SGN-U225014	SGN-U327436		SGN-U225558	SGN-U328424		SGN-U221528	SGN-U324319
	SGN-U223036			SGN-U214846	SGN-U315955		SGN-U216342	SGN-U316334		SGN-U213918	SGN-U313852		SGN-U213164	SGN-U312754		SGN-U221667	SGN-U319408		SGN-U216342	SGN-U316334		SGN-U226869			SGN-U219368			SGN-U217947	SGN-U318897		SGN-U221265	SGN-U322609		SGN-U214313	SGN-U314022		SGN-U219825	SGN-U321518		SGN-U215410	SGN-U316087		SGN-U212893	SGN-U312672		SGN-U219368
	SGN-U226869			SGN-U219672	SGN-U320757		SGN-U222551	SGN-U324856		SGN-U217685	SGN-U319691		SGN-U225669			SGN-U218125	SGN-U319453		SGN-U222551	SGN-U324856		SGN-U212800	SGN-U314498		SGN-U228980			SGN-U221261	SGN-U323448		SGN-U220206	SGN-U322797		SGN-U212911	SGN-U312399		SGN-U242803			SGN-U231032			SGN-U219825	SGN-U321518		SGN-U228980
	SGN-U212800	SGN-U314498		SGN-U220352			SGN-U213164	SGN-U312754		SGN-U242333	SGN-U320592		SGN-U212736	SGN-U314384		SGN-U216712			SGN-U213164	SGN-U312754		SGN-U218271			SGN-U219098	SGN-U320411		SGN-U215695	SGN-U316851		SGN-U225558	SGN-U328424		SGN-U227600	SGN-U324139		SGN-U221528	SGN-U324319		SGN-U217321	SGN-U318156		SGN-U242803			SGN-U219098	SGN-U320411
	SGN-U218271			SGN-U223719	SGN-U321747		SGN-U225669			SGN-U223036			SGN-U219270	SGN-U320992		SGN-U221297	SGN-U322951		SGN-U225669			SGN-U220612	SGN-U320695		SGN-U218052	SGN-U319380		SGN-U221265	SGN-U322609		SGN-U212893	SGN-U312672		SGN-U225014	SGN-U327436		SGN-U219368			SGN-U212654	SGN-U312630		SGN-U221528	SGN-U324319		SGN-U218052	SGN-U319380
	SGN-U220612	SGN-U320695		SGN-U215188	SGN-U314607		SGN-U212736	SGN-U314384		SGN-U226869			SGN-U224995			SGN-U216016	SGN-U316699		SGN-U212736	SGN-U314384		SGN-U215657	SGN-U316876		SGN-U219846	SGN-U321537		SGN-U220206	SGN-U322797		SGN-U219825	SGN-U321518		SGN-U215410	SGN-U316087		SGN-U228980			SGN-U214719	SGN-U316033		SGN-U219368			SGN-U219846	SGN-U321537
	SGN-U215657	SGN-U316876		SGN-U215776	SGN-U313723		SGN-U219270	SGN-U320992		SGN-U212800	SGN-U314498		SGN-U215786	SGN-U315959		SGN-U216269	SGN-U316821		SGN-U219270	SGN-U320992		SGN-U216505	SGN-U316323		SGN-U220104	SGN-U322799		SGN-U225558	SGN-U328424		SGN-U242803			SGN-U231032			SGN-U219098	SGN-U320411		SGN-U218774	SGN-U318627		SGN-U228980			SGN-U220104	SGN-U322799
	SGN-U216505	SGN-U316323		SGN-U213179	SGN-U312782		SGN-U224995			SGN-U218271			SGN-U225550	SGN-U319077		SGN-U217893	SGN-U318499		SGN-U224995			SGN-U212765			SGN-U214313	SGN-U314022		SGN-U212893	SGN-U312672		SGN-U221528	SGN-U324319		SGN-U217321	SGN-U318156		SGN-U218052	SGN-U319380		SGN-U227393	SGN-U330088		SGN-U219098	SGN-U320411		SGN-U214313	SGN-U314022
	SGN-U212765			SGN-U225854			SGN-U215786	SGN-U315959		SGN-U220612	SGN-U320695		SGN-U213335	SGN-U312840		SGN-U213238	SGN-U312999		SGN-U215786	SGN-U315959		SGN-U214169	SGN-U314089		SGN-U212911	SGN-U312399		SGN-U219825	SGN-U321518		SGN-U219368			SGN-U212654	SGN-U312630		SGN-U219846	SGN-U321537		SGN-U216531	SGN-U318717		SGN-U218052	SGN-U319380		SGN-U212911	SGN-U312399
	SGN-U214169	SGN-U314089		SGN-U223571	SGN-U325508		SGN-U225550	SGN-U319077		SGN-U215657	SGN-U316876		Y14810	Y14810		SGN-U213061	SGN-U312800		SGN-U225550	SGN-U319077		SGN-U227294	SGN-U323446		SGN-U227600	SGN-U324139		SGN-U242803			SGN-U228980			SGN-U214719	SGN-U316033		SGN-U220104	SGN-U322799		SGN-U217203	SGN-U318993		SGN-U219846	SGN-U321537		SGN-U227600	SGN-U324139
	SGN-U227294	SGN-U323446		SGN-U219643	SGN-U315780		SGN-U213335	SGN-U312840		SGN-U216505	SGN-U316323		SGN-U226444	SGN-U321157		SGN-U219932	SGN-U317823		SGN-U213335	SGN-U312840		SGN-U224725	SGN-U327413		SGN-U225014	SGN-U327436		SGN-U221528	SGN-U324319		SGN-U219098	SGN-U320411		SGN-U218774	SGN-U318627		SGN-U214313	SGN-U314022		SGN-U217195	SGN-U318544		SGN-U220104	SGN-U322799		SGN-U225014	SGN-U327436
	SGN-U224725	SGN-U327413		SGN-U217976	SGN-U320379		Y14810	Y14810		SGN-U212765			SGN-U219358			SGN-U224187	SGN-U327450		Y14810	Y14810		SGN-U219740	SGN-U321742		SGN-U215410	SGN-U316087		SGN-U219368			SGN-U218052	SGN-U319380		SGN-U227393	SGN-U330088		SGN-U212911	SGN-U312399		SGN-U216076	SGN-U317094		SGN-U214313	SGN-U314022		SGN-U215410	SGN-U316087
	SGN-U219740	SGN-U321742		SGN-U212594	SGN-U312405		SGN-U226444	SGN-U321157		SGN-U214169	SGN-U314089		SGN-U217664	SGN-U319093		SGN-U214351	SGN-U315295		SGN-U226444	SGN-U321157		SGN-U213705	SGN-U313543		SGN-U231032			SGN-U228980			SGN-U219846	SGN-U321537		SGN-U216531	SGN-U318717		SGN-U227600	SGN-U324139		SGN-U217548			SGN-U212911	SGN-U312399		SGN-U231032
	SGN-U213705	SGN-U313543		SGN-U231674	SGN-U326048		SGN-U219358			SGN-U227294	SGN-U323446		SGN-U226970	SGN-U324582		SGN-U213704	SGN-U313542		SGN-U219358			SGN-U224284	SGN-U320195		SGN-U217321	SGN-U318156		SGN-U219098	SGN-U320411		SGN-U220104	SGN-U322799		SGN-U217203	SGN-U318993		SGN-U225014	SGN-U327436		SGN-U216101	SGN-U317400		SGN-U227600	SGN-U324139		SGN-U217321	SGN-U318156
	SGN-U224284	SGN-U320195		SGN-U215220			SGN-U217664	SGN-U319093		SGN-U224725	SGN-U327413		SGN-U220861			SGN-U217454	SGN-U319191		SGN-U217664	SGN-U319093		SGN-U223606	SGN-U323768		SGN-U212654	SGN-U312630		SGN-U218052	SGN-U319380		SGN-U214313	SGN-U314022		SGN-U217195	SGN-U318544		SGN-U215410	SGN-U316087		SGN-U215673	SGN-U317302		SGN-U225014	SGN-U327436		SGN-U212654	SGN-U312630
	SGN-U223606	SGN-U323768		SGN-U221636	SGN-U319193		SGN-U226970	SGN-U324582		SGN-U219740	SGN-U321742		SGN-U215685	SGN-U316940		SGN-U219733	SGN-U321937		SGN-U226970	SGN-U324582		SGN-U231088	SGN-U322168		SGN-U214719	SGN-U316033		SGN-U219846	SGN-U321537		SGN-U212911	SGN-U312399		SGN-U216076	SGN-U317094		SGN-U231032			SGN-U215342	SGN-U315207		SGN-U215410	SGN-U316087		SGN-U214719	SGN-U316033
	SGN-U231088	SGN-U322168		SGN-U213862	SGN-U314778		SGN-U220861			SGN-U213705	SGN-U313543		SGN-U213918	SGN-U313852		SGN-U220257			SGN-U220861			SGN-U216923	SGN-U317275		SGN-U218774	SGN-U318627		SGN-U220104	SGN-U322799		SGN-U227600	SGN-U324139		SGN-U217548			SGN-U217321	SGN-U318156		SGN-U214298	SGN-U315127		SGN-U231032			SGN-U218774	SGN-U318627
	SGN-U216923	SGN-U317275		SGN-U216373	SGN-U317366		SGN-U215685	SGN-U316940		SGN-U224284	SGN-U320195		SGN-U217685	SGN-U319691		SGN-U217907	SGN-U318352		SGN-U215685	SGN-U316940		SGN-U240992			SGN-U227393	SGN-U330088		SGN-U214313	SGN-U314022		SGN-U225014	SGN-U327436		SGN-U216101	SGN-U317400		SGN-U212654	SGN-U312630		SGN-U217077	SGN-U320958		SGN-U217321	SGN-U318156		SGN-U227393	SGN-U330088
	SGN-U240992			SGN-U214153	SGN-U314040		SGN-U213918	SGN-U313852		SGN-U223606	SGN-U323768		SGN-U242333	SGN-U320592		SGN-U216995	SGN-U317444		SGN-U213918	SGN-U313852		SGN-U213698	SGN-U313698		SGN-U216531	SGN-U318717		SGN-U212911	SGN-U312399		SGN-U215410	SGN-U316087		SGN-U215673	SGN-U317302		SGN-U214719	SGN-U316033		SGN-U212578	SGN-U312516		SGN-U212654	SGN-U312630		SGN-U216531	SGN-U318717
	SGN-U213698	SGN-U313698		SGN-U217517	SGN-U317450		SGN-U217685	SGN-U319691		SGN-U231088	SGN-U322168		SGN-U223036			SGN-U221220	SGN-U324417		SGN-U217685	SGN-U319691		SGN-U213089			SGN-U217203	SGN-U318993		SGN-U227600	SGN-U324139		SGN-U231032			SGN-U215342	SGN-U315207		SGN-U218774	SGN-U318627		SGN-U213496	SGN-U313630		SGN-U214719	SGN-U316033		SGN-U217203	SGN-U318993
	SGN-U213089			SGN-U222842	SGN-U323153		SGN-U242333	SGN-U320592		SGN-U216923	SGN-U317275		SGN-U226869			SGN-U219500	SGN-U319943		SGN-U242333	SGN-U320592		SGN-U215057	SGN-U315252		SGN-U217195	SGN-U318544		SGN-U225014	SGN-U327436		SGN-U217321	SGN-U318156		SGN-U214298	SGN-U315127		SGN-U227393	SGN-U330088		SGN-U213839	SGN-U314112		SGN-U218774	SGN-U318627		SGN-U217195	SGN-U318544
	SGN-U215057	SGN-U315252		SGN-U214043	SGN-U314010		SGN-U223036			SGN-U240992			SGN-U212800	SGN-U314498		SGN-U218491			SGN-U223036			SGN-U225925	SGN-U326109		SGN-U216076	SGN-U317094		SGN-U215410	SGN-U316087		SGN-U212654	SGN-U312630		SGN-U217077	SGN-U320958		SGN-U216531	SGN-U318717		SGN-U218332	SGN-U318567		SGN-U227393	SGN-U330088		SGN-U216076	SGN-U317094
	SGN-U225925	SGN-U326109		SGN-U220394	SGN-U321639		SGN-U226869			SGN-U213698	SGN-U313698		SGN-U218271			SGN-U221524	SGN-U321577		SGN-U226869			SGN-U227976	SGN-U327022		SGN-U217548			SGN-U231032			SGN-U214719	SGN-U316033		SGN-U212578	SGN-U312516		SGN-U217203	SGN-U318993		SGN-U216539	SGN-U317653		SGN-U216531	SGN-U318717		SGN-U217548
	SGN-U227976	SGN-U327022		SGN-U217252	SGN-U317822		SGN-U212800	SGN-U314498		SGN-U213089			SGN-U220612	SGN-U320695		SGN-U216038	SGN-U316645		SGN-U212800	SGN-U314498		SGN-U216984			SGN-U216101	SGN-U317400		SGN-U217321	SGN-U318156		SGN-U218774	SGN-U318627		SGN-U213496	SGN-U313630		SGN-U217195	SGN-U318544		SGN-U217224	SGN-U318545		SGN-U217203	SGN-U318993		SGN-U216101	SGN-U317400
	SGN-U216984			SGN-U214705	SGN-U313729		SGN-U218271			SGN-U215057	SGN-U315252		SGN-U215657	SGN-U316876		SGN-U215560	SGN-U316780		SGN-U218271			SGN-U220207	SGN-U322034		SGN-U215673	SGN-U317302		SGN-U212654	SGN-U312630		SGN-U227393	SGN-U330088		SGN-U213839	SGN-U314112		SGN-U216076	SGN-U317094		SGN-U227530	SGN-U329316		SGN-U217195	SGN-U318544		SGN-U215673	SGN-U317302
	SGN-U220207	SGN-U322034		SGN-U223109	SGN-U325454		SGN-U220612	SGN-U320695		SGN-U225925	SGN-U326109		SGN-U216505	SGN-U316323		SGN-U213351	SGN-U313409		SGN-U220612	SGN-U320695		SGN-U214589	SGN-U314265		SGN-U215342	SGN-U315207		SGN-U214719	SGN-U316033		SGN-U216531	SGN-U318717		SGN-U218332	SGN-U318567		SGN-U217548			M32606			SGN-U216076	SGN-U317094		SGN-U215342	SGN-U315207
	SGN-U214589	SGN-U314265		SGN-U218236	SGN-U318673		SGN-U215657	SGN-U316876		SGN-U227976	SGN-U327022		SGN-U212765			SGN-U216352	SGN-U317682		SGN-U215657	SGN-U316876		SGN-U213550	SGN-U313413		SGN-U214298	SGN-U315127		SGN-U218774	SGN-U318627		SGN-U217203	SGN-U318993		SGN-U216539	SGN-U317653		SGN-U216101	SGN-U317400		SGN-U216072	SGN-U317173		SGN-U217548			SGN-U214298	SGN-U315127
	SGN-U213550	SGN-U313413		SGN-U214431	SGN-U314195		SGN-U216505	SGN-U316323		SGN-U216984			SGN-U214169	SGN-U314089		SGN-U225319	SGN-U325096		SGN-U216505	SGN-U316323		SGN-U221324	SGN-U323398		SGN-U217077	SGN-U320958		SGN-U227393	SGN-U330088		SGN-U217195	SGN-U318544		SGN-U217224	SGN-U318545		SGN-U215673	SGN-U317302		SGN-U215575	SGN-U316743		SGN-U216101	SGN-U317400		SGN-U217077	SGN-U320958
	SGN-U221324	SGN-U323398		SGN-U215227	SGN-U315809		SGN-U212765			SGN-U220207	SGN-U322034		SGN-U227294	SGN-U323446		SGN-U221913	SGN-U324313		SGN-U212765			SGN-U213833	SGN-U313496		SGN-U212578	SGN-U312516		SGN-U216531	SGN-U318717		SGN-U216076	SGN-U317094		SGN-U227530	SGN-U329316		SGN-U215342	SGN-U315207		SGN-U213666	SGN-U313769		SGN-U215673	SGN-U317302		SGN-U212578	SGN-U312516
	SGN-U213833	SGN-U313496		SGN-U218839	SGN-U318636		SGN-U214169	SGN-U314089		SGN-U214589	SGN-U314265		SGN-U224725	SGN-U327413		SGN-U219942	SGN-U321581		SGN-U214169	SGN-U314089		SGN-U214388	SGN-U312444		SGN-U213496	SGN-U313630		SGN-U217203	SGN-U318993		SGN-U217548			M32606			SGN-U214298	SGN-U315127		SGN-U221439			SGN-U215342	SGN-U315207		SGN-U213496	SGN-U313630
	SGN-U214388	SGN-U312444		SGN-U221070			SGN-U227294	SGN-U323446		SGN-U213550	SGN-U313413		SGN-U219740	SGN-U321742		SGN-U227391	SGN-U323394		SGN-U227294	SGN-U323446		SGN-U212889	SGN-U312547		SGN-U213839	SGN-U314112		SGN-U217195	SGN-U318544		SGN-U216101	SGN-U317400		SGN-U216072	SGN-U317173		SGN-U217077	SGN-U320958		SGN-U223548	SGN-U325688		SGN-U214298	SGN-U315127		SGN-U213839	SGN-U314112
	SGN-U212889	SGN-U312547		SGN-U219444	SGN-U320487		SGN-U224725	SGN-U327413		SGN-U221324	SGN-U323398		SGN-U213705	SGN-U313543		SGN-U229620	SGN-U332761		SGN-U224725	SGN-U327413		SGN-U217971	SGN-U318461		SGN-U218332	SGN-U318567		SGN-U216076	SGN-U317094		SGN-U215673	SGN-U317302		SGN-U215575	SGN-U316743		SGN-U212578	SGN-U312516		SGN-U214905			SGN-U217077	SGN-U320958		SGN-U218332	SGN-U318567
	SGN-U217971	SGN-U318461		SGN-U225784	SGN-U329839		SGN-U219740	SGN-U321742		SGN-U213833	SGN-U313496		SGN-U224284	SGN-U320195		SGN-U221804			SGN-U219740	SGN-U321742		SGN-U220628	SGN-U323280		SGN-U216539	SGN-U317653		SGN-U217548			SGN-U215342	SGN-U315207		SGN-U213666	SGN-U313769		SGN-U213496	SGN-U313630		SGN-U217276	SGN-U319117		SGN-U212578	SGN-U312516		SGN-U216539	SGN-U317653
	SGN-U220628	SGN-U323280		SGN-U216342	SGN-U316334		SGN-U213705	SGN-U313543		SGN-U214388	SGN-U312444		SGN-U223606	SGN-U323768		SGN-U219503	SGN-U314174		SGN-U213705	SGN-U313543		SGN-U216423	SGN-U317605		SGN-U217224	SGN-U318545		SGN-U216101	SGN-U317400		SGN-U214298	SGN-U315127		SGN-U221439			SGN-U213839	SGN-U314112		AJ224356	AJ224356		SGN-U213496	SGN-U313630		SGN-U217224	SGN-U318545
	SGN-U216423	SGN-U317605		SGN-U222551	SGN-U324856		SGN-U224284	SGN-U320195		SGN-U212889	SGN-U312547		SGN-U231088	SGN-U322168		SGN-U219364			SGN-U224284	SGN-U320195		SGN-U219529			SGN-U227530	SGN-U329316		SGN-U215673	SGN-U317302		SGN-U217077	SGN-U320958		SGN-U223548	SGN-U325688		SGN-U218332	SGN-U318567		SGN-U221559	SGN-U322067		SGN-U213839	SGN-U314112		SGN-U227530	SGN-U329316
	SGN-U219529			SGN-U213164	SGN-U312754		SGN-U223606	SGN-U323768		SGN-U217971	SGN-U318461		SGN-U216923	SGN-U317275		SGN-U217068			SGN-U223606	SGN-U323768		SGN-U221824	SGN-U312511		M32606			SGN-U215342	SGN-U315207		SGN-U212578	SGN-U312516		SGN-U214905			SGN-U216539	SGN-U317653		SGN-U227342	SGN-U320398		SGN-U218332	SGN-U318567		M32606
	SGN-U221824	SGN-U312511		SGN-U225669			SGN-U231088	SGN-U322168		SGN-U220628	SGN-U323280		SGN-U240992			SGN-U214001	SGN-U314062		SGN-U231088	SGN-U322168		SGN-U213865	SGN-U313951		SGN-U216072	SGN-U317173		SGN-U214298	SGN-U315127		SGN-U213496	SGN-U313630		SGN-U217276	SGN-U319117		SGN-U217224	SGN-U318545		SGN-U215838	SGN-U317658		SGN-U216539	SGN-U317653		SGN-U216072	SGN-U317173
	SGN-U213865	SGN-U313951		SGN-U212736	SGN-U314384		SGN-U216923	SGN-U317275		SGN-U216423	SGN-U317605		SGN-U213698	SGN-U313698		SGN-U213977	SGN-U314151		SGN-U216923	SGN-U317275		SGN-U216919	SGN-U317363		SGN-U215575	SGN-U316743		SGN-U217077	SGN-U320958		SGN-U213839	SGN-U314112		AJ224356	AJ224356		SGN-U227530	SGN-U329316		SGN-U221502	SGN-U320289		SGN-U217224	SGN-U318545		SGN-U215575	SGN-U316743
	SGN-U216919	SGN-U317363		SGN-U219270	SGN-U320992		SGN-U240992			SGN-U219529			SGN-U213089			SGN-U214151	SGN-U313712		SGN-U240992			SGN-U218503			SGN-U213666	SGN-U313769		SGN-U212578	SGN-U312516		SGN-U218332	SGN-U318567		SGN-U221559	SGN-U322067		M32606			SGN-U216635			SGN-U227530	SGN-U329316		SGN-U213666	SGN-U313769
	SGN-U218503			SGN-U224995			SGN-U213698	SGN-U313698		SGN-U221824	SGN-U312511		SGN-U215057	SGN-U315252		SGN-U222991	SGN-U321576		SGN-U213698	SGN-U313698		SGN-U214377	SGN-U314989		SGN-U221439			SGN-U213496	SGN-U313630		SGN-U216539	SGN-U317653		SGN-U227342	SGN-U320398		SGN-U216072	SGN-U317173		SGN-U217982	SGN-U319433		M32606			SGN-U221439
	SGN-U214377	SGN-U314989		SGN-U215786	SGN-U315959		SGN-U213089			SGN-U213865	SGN-U313951		SGN-U225925	SGN-U326109		SGN-U214963	SGN-U316043		SGN-U213089			SGN-U221423	SGN-U323323		SGN-U223548	SGN-U325688		SGN-U213839	SGN-U314112		SGN-U217224	SGN-U318545		SGN-U215838	SGN-U317658		SGN-U215575	SGN-U316743		SGN-U214608	SGN-U315368		SGN-U216072	SGN-U317173		SGN-U223548	SGN-U325688
	SGN-U221423	SGN-U323323		SGN-U225550	SGN-U319077		SGN-U215057	SGN-U315252		SGN-U216919	SGN-U317363		SGN-U227976	SGN-U327022		SGN-U214943	SGN-U314973		SGN-U215057	SGN-U315252		SGN-U221966	SGN-U320665		SGN-U214905			SGN-U218332	SGN-U318567		SGN-U227530	SGN-U329316		SGN-U221502	SGN-U320289		SGN-U213666	SGN-U313769		SGN-U221661	SGN-U323715		SGN-U215575	SGN-U316743		SGN-U214905
	SGN-U221966	SGN-U320665		SGN-U213335	SGN-U312840		SGN-U225925	SGN-U326109		SGN-U218503			SGN-U216984			SGN-U212780	SGN-U314554		SGN-U225925	SGN-U326109		SGN-U219549	SGN-U320255		SGN-U217276	SGN-U319117		SGN-U216539	SGN-U317653		M32606			SGN-U216635			SGN-U221439			SGN-U213338	SGN-U313384		SGN-U213666	SGN-U313769		SGN-U217276	SGN-U319117
	SGN-U219549	SGN-U320255		Y14810	Y14810		SGN-U227976	SGN-U327022		SGN-U214377	SGN-U314989		SGN-U220207	SGN-U322034		SGN-U226166	SGN-U330048		SGN-U227976	SGN-U327022		SGN-U213923	SGN-U313182		AJ224356	AJ224356		SGN-U217224	SGN-U318545		SGN-U216072	SGN-U317173		SGN-U217982	SGN-U319433		SGN-U223548	SGN-U325688		SGN-U224146	SGN-U325958		SGN-U221439			AJ224356	AJ224356
	SGN-U213923	SGN-U313182		SGN-U226444	SGN-U321157		SGN-U216984			SGN-U221423	SGN-U323323		SGN-U214589	SGN-U314265		SGN-U215168	SGN-U316497		SGN-U216984			SGN-U221257			SGN-U221559	SGN-U322067		SGN-U227530	SGN-U329316		SGN-U215575	SGN-U316743		SGN-U214608	SGN-U315368		SGN-U214905			SGN-U214991	SGN-U315631		SGN-U223548	SGN-U325688		SGN-U221559	SGN-U322067
	SGN-U221257			SGN-U219358			SGN-U220207	SGN-U322034		SGN-U221966	SGN-U320665		SGN-U213550	SGN-U313413		SGN-U216444	SGN-U318416		SGN-U220207	SGN-U322034		SGN-U213250	SGN-U312918		SGN-U227342	SGN-U320398		M32606			SGN-U213666	SGN-U313769		SGN-U221661	SGN-U323715		SGN-U217276	SGN-U319117		SGN-U219194	SGN-U321010		SGN-U214905			SGN-U227342	SGN-U320398
	SGN-U213250	SGN-U312918		SGN-U217664	SGN-U319093		SGN-U214589	SGN-U314265		SGN-U219549	SGN-U320255		SGN-U221324	SGN-U323398		SGN-U213191	SGN-U312851		SGN-U214589	SGN-U314265		SGN-U213982	SGN-U313967		SGN-U215838	SGN-U317658		SGN-U216072	SGN-U317173		SGN-U221439			SGN-U213338	SGN-U313384		AJ224356	AJ224356		SGN-U219114	SGN-U320806		SGN-U217276	SGN-U319117		SGN-U215838	SGN-U317658
	SGN-U213982	SGN-U313967		SGN-U226970	SGN-U324582		SGN-U213550	SGN-U313413		SGN-U213923	SGN-U313182		SGN-U213833	SGN-U313496		SGN-U214848	SGN-U315951		SGN-U213550	SGN-U313413		SGN-U217465	SGN-U319104		SGN-U221502	SGN-U320289		SGN-U215575	SGN-U316743		SGN-U223548	SGN-U325688		SGN-U224146	SGN-U325958		SGN-U221559	SGN-U322067		SGN-U226278			AJ224356	AJ224356		SGN-U221502	SGN-U320289
	SGN-U217465	SGN-U319104		SGN-U220861			SGN-U221324	SGN-U323398		SGN-U221257			SGN-U214388	SGN-U312444		SGN-U224525			SGN-U221324	SGN-U323398		SGN-U217002	SGN-U318146		SGN-U216635			SGN-U213666	SGN-U313769		SGN-U214905			SGN-U214991	SGN-U315631		SGN-U227342	SGN-U320398		SGN-U218716	SGN-U320159		SGN-U221559	SGN-U322067		SGN-U216635
	SGN-U217002	SGN-U318146		SGN-U215685	SGN-U316940		SGN-U213833	SGN-U313496		SGN-U213250	SGN-U312918		SGN-U212889	SGN-U312547		SGN-U217308	SGN-U319472		SGN-U213833	SGN-U313496		SGN-U218315	SGN-U320077		SGN-U217982	SGN-U319433		SGN-U221439			SGN-U217276	SGN-U319117		SGN-U219194	SGN-U321010		SGN-U215838	SGN-U317658		SGN-U213972	SGN-U313053		SGN-U227342	SGN-U320398		SGN-U217982	SGN-U319433
	SGN-U218315	SGN-U320077		SGN-U213918	SGN-U313852		SGN-U214388	SGN-U312444		SGN-U213982	SGN-U313967		SGN-U217971	SGN-U318461		SGN-U216648	SGN-U316774		SGN-U214388	SGN-U312444		SGN-U225757			SGN-U214608	SGN-U315368		SGN-U223548	SGN-U325688		AJ224356	AJ224356		SGN-U219114	SGN-U320806		SGN-U221502	SGN-U320289		SGN-U233482	SGN-U336256		SGN-U215838	SGN-U317658		SGN-U214608	SGN-U315368
	SGN-U225757			SGN-U217685	SGN-U319691		SGN-U212889	SGN-U312547		SGN-U217465	SGN-U319104		SGN-U220628	SGN-U323280		SGN-U215416	SGN-U316127		SGN-U212889	SGN-U312547		SGN-U227718	SGN-U327266		SGN-U221661	SGN-U323715		SGN-U214905			SGN-U221559	SGN-U322067		SGN-U226278			SGN-U216635			SGN-U218429	SGN-U318402		SGN-U221502	SGN-U320289		SGN-U221661	SGN-U323715
	SGN-U227718	SGN-U327266		SGN-U242333	SGN-U320592		SGN-U217971	SGN-U318461		SGN-U217002	SGN-U318146		SGN-U216423	SGN-U317605		SGN-U218339	SGN-U319965		SGN-U217971	SGN-U318461		SGN-U225060	SGN-U326690		SGN-U213338	SGN-U313384		SGN-U217276	SGN-U319117		SGN-U227342	SGN-U320398		SGN-U218716	SGN-U320159		SGN-U217982	SGN-U319433		SGN-U219314	SGN-U318346		SGN-U216635			SGN-U213338	SGN-U313384
	SGN-U225060	SGN-U326690		SGN-U223036			SGN-U220628	SGN-U323280		SGN-U218315	SGN-U320077		SGN-U219529			SGN-U227156	SGN-U324894		SGN-U220628	SGN-U323280		SGN-U217869			SGN-U224146	SGN-U325958		AJ224356	AJ224356		SGN-U215838	SGN-U317658		SGN-U213972	SGN-U313053		SGN-U214608	SGN-U315368		SGN-U223136	SGN-U318495		SGN-U217982	SGN-U319433		SGN-U224146	SGN-U325958
	SGN-U217869			SGN-U226869			SGN-U216423	SGN-U317605		SGN-U225757			SGN-U221824	SGN-U312511		SGN-U228776	SGN-U327674		SGN-U216423	SGN-U317605		SGN-U221973	SGN-U321727		SGN-U214991	SGN-U315631		SGN-U221559	SGN-U322067		SGN-U221502	SGN-U320289		SGN-U233482	SGN-U336256		SGN-U221661	SGN-U323715		SGN-U227526	SGN-U315177		SGN-U214608	SGN-U315368		SGN-U214991	SGN-U315631
	SGN-U221973	SGN-U321727		SGN-U212800	SGN-U314498		SGN-U219529			SGN-U227718	SGN-U327266		SGN-U213865	SGN-U313951		SGN-U215402	SGN-U316507		SGN-U219529			SGN-U225154			SGN-U219194	SGN-U321010		SGN-U227342	SGN-U320398		SGN-U216635			SGN-U218429	SGN-U318402		SGN-U213338	SGN-U313384		SGN-U226997	SGN-U325499		SGN-U221661	SGN-U323715		SGN-U219194	SGN-U321010
	SGN-U225154			SGN-U218271			SGN-U221824	SGN-U312511		SGN-U225060	SGN-U326690		SGN-U216919	SGN-U317363		SGN-U223160	SGN-U325676		SGN-U221824	SGN-U312511		SGN-U214015	SGN-U314235		SGN-U219114	SGN-U320806		SGN-U215838	SGN-U317658		SGN-U217982	SGN-U319433		SGN-U219314	SGN-U318346		SGN-U224146	SGN-U325958		SGN-U221667	SGN-U319408		SGN-U213338	SGN-U313384		SGN-U219114	SGN-U320806
	SGN-U214015	SGN-U314235		SGN-U220612	SGN-U320695		SGN-U213865	SGN-U313951		SGN-U217869			SGN-U218503			SGN-U215144	SGN-U315615		SGN-U213865	SGN-U313951		SGN-U220161	SGN-U315842		SGN-U226278			SGN-U221502	SGN-U320289		SGN-U214608	SGN-U315368		SGN-U223136	SGN-U318495		SGN-U214991	SGN-U315631		SGN-U218125	SGN-U319453		SGN-U224146	SGN-U325958		SGN-U226278
	SGN-U220161	SGN-U315842		SGN-U215657	SGN-U316876		SGN-U216919	SGN-U317363		SGN-U221973	SGN-U321727		SGN-U214377	SGN-U314989		SGN-U214092	SGN-U312775		SGN-U216919	SGN-U317363		SGN-U213218	SGN-U313171		SGN-U218716	SGN-U320159		SGN-U216635			SGN-U221661	SGN-U323715		SGN-U227526	SGN-U315177		SGN-U219194	SGN-U321010		SGN-U216712			SGN-U214991	SGN-U315631		SGN-U218716	SGN-U320159
	SGN-U213218	SGN-U313171		SGN-U216505	SGN-U316323		SGN-U218503			SGN-U225154			SGN-U221423	SGN-U323323		SGN-U218118	SGN-U318794		SGN-U218503			SGN-U219304			SGN-U213972	SGN-U313053		SGN-U217982	SGN-U319433		SGN-U213338	SGN-U313384		SGN-U226997	SGN-U325499		SGN-U219114	SGN-U320806		SGN-U215259	SGN-U315166		SGN-U219194	SGN-U321010		SGN-U213972	SGN-U313053
	SGN-U219304			SGN-U212765			SGN-U214377	SGN-U314989		SGN-U214015	SGN-U314235		SGN-U221966	SGN-U320665		SGN-U222008	SGN-U321710		SGN-U214377	SGN-U314989		SGN-U223396			SGN-U233482	SGN-U336256		SGN-U214608	SGN-U315368		SGN-U224146	SGN-U325958		SGN-U221667	SGN-U319408		SGN-U226278			SGN-U214065	SGN-U315028		SGN-U219114	SGN-U320806		SGN-U233482	SGN-U336256
	SGN-U223396			SGN-U214169	SGN-U314089		SGN-U221423	SGN-U323323		SGN-U220161	SGN-U315842		SGN-U219549	SGN-U320255		SGN-U227329	SGN-U329772		SGN-U221423	SGN-U323323		SGN-U221669	SGN-U323705		SGN-U218429	SGN-U318402		SGN-U221661	SGN-U323715		SGN-U214991	SGN-U315631		SGN-U218125	SGN-U319453		SGN-U218716	SGN-U320159		SGN-U221297	SGN-U322951		SGN-U226278			SGN-U218429	SGN-U318402
	SGN-U221669	SGN-U323705		SGN-U227294	SGN-U323446		SGN-U221966	SGN-U320665		SGN-U213218	SGN-U313171		SGN-U213923	SGN-U313182		SGN-U231178	SGN-U326533		SGN-U221966	SGN-U320665		SGN-U217931	SGN-U320118		SGN-U219314	SGN-U318346		SGN-U213338	SGN-U313384		SGN-U219194	SGN-U321010		SGN-U216712			SGN-U213972	SGN-U313053		SGN-U216016	SGN-U316699		SGN-U218716	SGN-U320159		SGN-U219314	SGN-U318346
	SGN-U217931	SGN-U320118		SGN-U224725	SGN-U327413		SGN-U219549	SGN-U320255		SGN-U219304			SGN-U221257			SGN-U213130	SGN-U314753		SGN-U219549	SGN-U320255		SGN-U216446	SGN-U318335		SGN-U223136	SGN-U318495		SGN-U224146	SGN-U325958		SGN-U219114	SGN-U320806		SGN-U215259	SGN-U315166		SGN-U233482	SGN-U336256		SGN-U216269	SGN-U316821		SGN-U213972	SGN-U313053		SGN-U223136	SGN-U318495
	SGN-U216446	SGN-U318335		SGN-U219740	SGN-U321742		SGN-U213923	SGN-U313182		SGN-U223396			SGN-U213250	SGN-U312918		SGN-U217379	SGN-U319437		SGN-U213923	SGN-U313182		SGN-U221041	SGN-U322362		SGN-U227526	SGN-U315177		SGN-U214991	SGN-U315631		SGN-U226278			SGN-U214065	SGN-U315028		SGN-U218429	SGN-U318402		SGN-U215760	SGN-U317562		SGN-U233482	SGN-U336256		SGN-U227526	SGN-U315177
	SGN-U221041	SGN-U322362		SGN-U213705	SGN-U313543		SGN-U221257			SGN-U221669	SGN-U323705		SGN-U213982	SGN-U313967		SGN-U231465	SGN-U330652		SGN-U221257			SGN-U216022	SGN-U317071		SGN-U226997	SGN-U325499		SGN-U219194	SGN-U321010		SGN-U218716	SGN-U320159		SGN-U221297	SGN-U322951		SGN-U219314	SGN-U318346		SGN-U220175	SGN-U319378		SGN-U218429	SGN-U318402		SGN-U226997	SGN-U325499
	SGN-U216022	SGN-U317071		SGN-U224284	SGN-U320195		SGN-U213250	SGN-U312918		SGN-U217931	SGN-U320118		SGN-U217465	SGN-U319104		SGN-U217640	SGN-U315914		SGN-U213250	SGN-U312918		SGN-U219153	SGN-U319248		SGN-U221667	SGN-U319408		SGN-U219114	SGN-U320806		SGN-U213972	SGN-U313053		SGN-U216016	SGN-U316699		SGN-U223136	SGN-U318495		SGN-U217893	SGN-U318499		SGN-U219314	SGN-U318346		SGN-U221667	SGN-U319408
	SGN-U219153	SGN-U319248		SGN-U223606	SGN-U323768		SGN-U213982	SGN-U313967		SGN-U216446	SGN-U318335		SGN-U217002	SGN-U318146		SGN-U221510	SGN-U318018		SGN-U213982	SGN-U313967		SGN-U218409	SGN-U319990		SGN-U218125	SGN-U319453		SGN-U226278			SGN-U233482	SGN-U336256		SGN-U216269	SGN-U316821		SGN-U227526	SGN-U315177		SGN-U212615			SGN-U223136	SGN-U318495		SGN-U218125	SGN-U319453
	SGN-U218409	SGN-U319990		SGN-U231088	SGN-U322168		SGN-U217465	SGN-U319104		SGN-U221041	SGN-U322362		SGN-U218315	SGN-U320077		SGN-U225308	SGN-U326666		SGN-U217465	SGN-U319104		SGN-U218261	SGN-U318651		SGN-U216712			SGN-U218716	SGN-U320159		SGN-U218429	SGN-U318402		SGN-U215760	SGN-U317562		SGN-U226997	SGN-U325499		SGN-U213238	SGN-U312999		SGN-U227526	SGN-U315177		SGN-U216712
	SGN-U218261	SGN-U318651		SGN-U216923	SGN-U317275		SGN-U217002	SGN-U318146		SGN-U216022	SGN-U317071		SGN-U225757			SGN-U218485	SGN-U321178		SGN-U217002	SGN-U318146		SGN-U214473	SGN-U314515		SGN-U215259	SGN-U315166		SGN-U213972	SGN-U313053		SGN-U219314	SGN-U318346		SGN-U220175	SGN-U319378		SGN-U221667	SGN-U319408		SGN-U213061	SGN-U312800		SGN-U226997	SGN-U325499		SGN-U215259	SGN-U315166
	SGN-U214473	SGN-U314515		SGN-U240992			SGN-U218315	SGN-U320077		SGN-U219153	SGN-U319248		SGN-U227718	SGN-U327266		SGN-U214005	SGN-U313833		SGN-U218315	SGN-U320077		SGN-U217129	SGN-U317152		SGN-U214065	SGN-U315028		SGN-U233482	SGN-U336256		SGN-U223136	SGN-U318495		SGN-U217893	SGN-U318499		SGN-U218125	SGN-U319453		SGN-U219932	SGN-U317823		SGN-U221667	SGN-U319408		SGN-U214065	SGN-U315028
	SGN-U217129	SGN-U317152		SGN-U213698	SGN-U313698		SGN-U225757			SGN-U218409	SGN-U319990		SGN-U225060	SGN-U326690		SGN-U215788	SGN-U320013		SGN-U225757			SGN-U219265	SGN-U321161		SGN-U221297	SGN-U322951		SGN-U218429	SGN-U318402		SGN-U227526	SGN-U315177		SGN-U212615			SGN-U216712			SGN-U224187	SGN-U327450		SGN-U218125	SGN-U319453		SGN-U221297	SGN-U322951
	SGN-U219265	SGN-U321161		SGN-U213089			SGN-U227718	SGN-U327266		SGN-U218261	SGN-U318651		SGN-U217869			SGN-U221686	SGN-U323348		SGN-U227718	SGN-U327266		SGN-U216293	SGN-U317589		SGN-U216016	SGN-U316699		SGN-U219314	SGN-U318346		SGN-U226997	SGN-U325499		SGN-U213238	SGN-U312999		SGN-U215259	SGN-U315166		SGN-U213704	SGN-U313542		SGN-U216712			SGN-U216016	SGN-U316699
	SGN-U216293	SGN-U317589		SGN-U215057	SGN-U315252		SGN-U225060	SGN-U326690		SGN-U214473	SGN-U314515		SGN-U221973	SGN-U321727		SGN-U220743	SGN-U322110		SGN-U225060	SGN-U326690		SGN-U225517	SGN-U314688		SGN-U216269	SGN-U316821		SGN-U223136	SGN-U318495		SGN-U221667	SGN-U319408		SGN-U213061	SGN-U312800		SGN-U214065	SGN-U315028		SGN-U217454	SGN-U319191		SGN-U215259	SGN-U315166		SGN-U216269	SGN-U316821
	SGN-U225517	SGN-U314688		SGN-U225925	SGN-U326109		SGN-U217869			SGN-U217129	SGN-U317152		SGN-U225154			SGN-U218419	SGN-U320637		SGN-U217869			SGN-U215171	SGN-U315305		SGN-U215760	SGN-U317562		SGN-U227526	SGN-U315177		SGN-U218125	SGN-U319453		SGN-U219932	SGN-U317823		SGN-U221297	SGN-U322951		SGN-U219733	SGN-U321937		SGN-U214065	SGN-U315028		SGN-U215760	SGN-U317562
	SGN-U215171	SGN-U315305		SGN-U227976	SGN-U327022		SGN-U221973	SGN-U321727		SGN-U219265	SGN-U321161		SGN-U214015	SGN-U314235		SGN-U224267	SGN-U327001		SGN-U221973	SGN-U321727		SGN-U217672	SGN-U319361		SGN-U220175	SGN-U319378		SGN-U226997	SGN-U325499		SGN-U216712			SGN-U224187	SGN-U327450		SGN-U216016	SGN-U316699		SGN-U220257			SGN-U221297	SGN-U322951		SGN-U220175	SGN-U319378
	SGN-U217672	SGN-U319361		SGN-U216984			SGN-U225154			SGN-U216293	SGN-U317589		SGN-U220161	SGN-U315842		SGN-U218715			SGN-U225154			SGN-U227809	SGN-U329258		SGN-U217893	SGN-U318499		SGN-U221667	SGN-U319408		SGN-U215259	SGN-U315166		SGN-U213704	SGN-U313542		SGN-U216269	SGN-U316821		SGN-U219470	SGN-U321779		SGN-U216016	SGN-U316699		SGN-U217893	SGN-U318499
	SGN-U227809	SGN-U329258		SGN-U220207	SGN-U322034		SGN-U214015	SGN-U314235		SGN-U225517	SGN-U314688		SGN-U213218	SGN-U313171		SGN-U226030	SGN-U328613		SGN-U214015	SGN-U314235		SGN-U234985	SGN-U326323		SGN-U212615			SGN-U218125	SGN-U319453		SGN-U214065	SGN-U315028		SGN-U217454	SGN-U319191		SGN-U215760	SGN-U317562		SGN-U217907	SGN-U318352		SGN-U216269	SGN-U316821		SGN-U212615
	SGN-U234985	SGN-U326323		SGN-U214589	SGN-U314265		SGN-U220161	SGN-U315842		SGN-U215171	SGN-U315305		SGN-U219304			SGN-U226313	SGN-U327656		SGN-U220161	SGN-U315842		SGN-U222249	SGN-U322343		SGN-U213238	SGN-U312999		SGN-U216712			SGN-U221297	SGN-U322951		SGN-U219733	SGN-U321937		SGN-U220175	SGN-U319378		SGN-U216995	SGN-U317444		SGN-U215760	SGN-U317562		SGN-U213238	SGN-U312999
	SGN-U222249	SGN-U322343		SGN-U213550	SGN-U313413		SGN-U213218	SGN-U313171		SGN-U217672	SGN-U319361		SGN-U223396			SGN-U219689	SGN-U322476		SGN-U213218	SGN-U313171		SGN-U218453	SGN-U315238		SGN-U213061	SGN-U312800		SGN-U215259	SGN-U315166		SGN-U216016	SGN-U316699		SGN-U220257			SGN-U217893	SGN-U318499		SGN-U214480	SGN-U312632		SGN-U220175	SGN-U319378		SGN-U213061	SGN-U312800
	SGN-U218453	SGN-U315238		SGN-U221324	SGN-U323398		SGN-U219304			SGN-U227809	SGN-U329258		SGN-U221669	SGN-U323705		SGN-U218068	SGN-U318660		SGN-U219304			SGN-U217942	SGN-U316222		SGN-U219932	SGN-U317823		SGN-U214065	SGN-U315028		SGN-U216269	SGN-U316821		SGN-U219470	SGN-U321779		SGN-U212615			SGN-U221220	SGN-U324417		SGN-U217893	SGN-U318499		SGN-U219932	SGN-U317823
	SGN-U217942	SGN-U316222		SGN-U213833	SGN-U313496		SGN-U223396			SGN-U234985	SGN-U326323		SGN-U217931	SGN-U320118		SGN-U222011	SGN-U325001		SGN-U223396			SGN-U232238	SGN-U333748		SGN-U224187	SGN-U327450		SGN-U221297	SGN-U322951		SGN-U215760	SGN-U317562		SGN-U217907	SGN-U318352		SGN-U213238	SGN-U312999		SGN-U216708	SGN-U312884		SGN-U212615			SGN-U224187	SGN-U327450
	SGN-U232238	SGN-U333748		SGN-U214388	SGN-U312444		SGN-U221669	SGN-U323705		SGN-U222249	SGN-U322343		SGN-U216446	SGN-U318335		SGN-U221075	SGN-U322753		SGN-U221669	SGN-U323705		SGN-U218033	SGN-U319640		SGN-U213704	SGN-U313542		SGN-U216016	SGN-U316699		SGN-U220175	SGN-U319378		SGN-U216995	SGN-U317444		SGN-U213061	SGN-U312800		SGN-U219500	SGN-U319943		SGN-U213238	SGN-U312999		SGN-U213704	SGN-U313542
	SGN-U218033	SGN-U319640		SGN-U212889	SGN-U312547		SGN-U217931	SGN-U320118		SGN-U218453	SGN-U315238		SGN-U221041	SGN-U322362		SGN-U218274	SGN-U319637		SGN-U217931	SGN-U320118		SGN-U224729			SGN-U217454	SGN-U319191		SGN-U216269	SGN-U316821		SGN-U217893	SGN-U318499		SGN-U214480	SGN-U312632		SGN-U219932	SGN-U317823		SGN-U222265			SGN-U213061	SGN-U312800		SGN-U217454	SGN-U319191
	SGN-U224729			SGN-U217971	SGN-U318461		SGN-U216446	SGN-U318335		SGN-U217942	SGN-U316222		SGN-U216022	SGN-U317071		SGN-U223903	SGN-U321075		SGN-U216446	SGN-U318335		SGN-U225529	SGN-U314252		SGN-U219733	SGN-U321937		SGN-U215760	SGN-U317562		SGN-U212615			SGN-U221220	SGN-U324417		SGN-U224187	SGN-U327450		SGN-U218491			SGN-U219932	SGN-U317823		SGN-U219733	SGN-U321937
	SGN-U225529	SGN-U314252		SGN-U220628	SGN-U323280		SGN-U221041	SGN-U322362		SGN-U232238	SGN-U333748		SGN-U219153	SGN-U319248		SGN-U214537	SGN-U314378		SGN-U221041	SGN-U322362		SGN-U240896	SGN-U332289		SGN-U220257			SGN-U220175	SGN-U319378		SGN-U213238	SGN-U312999		SGN-U216708	SGN-U312884		SGN-U213704	SGN-U313542		SGN-U221524	SGN-U321577		SGN-U224187	SGN-U327450		SGN-U220257
	SGN-U240896	SGN-U332289		SGN-U216423	SGN-U317605		SGN-U216022	SGN-U317071		SGN-U218033	SGN-U319640		SGN-U218409	SGN-U319990		SGN-U216333	SGN-U317255		SGN-U216022	SGN-U317071		SGN-U219663	SGN-U321140		SGN-U219470	SGN-U321779		SGN-U217893	SGN-U318499		SGN-U213061	SGN-U312800		SGN-U219500	SGN-U319943		SGN-U217454	SGN-U319191		SGN-U222167	SGN-U323525		SGN-U213704	SGN-U313542		SGN-U219470	SGN-U321779
	SGN-U219663	SGN-U321140		SGN-U219529			SGN-U219153	SGN-U319248		SGN-U224729			SGN-U218261	SGN-U318651		SGN-U221133	SGN-U324271		SGN-U219153	SGN-U319248		SGN-U215649	SGN-U317307		SGN-U217907	SGN-U318352		SGN-U212615			SGN-U219932	SGN-U317823		SGN-U222265			SGN-U219733	SGN-U321937		SGN-U216038	SGN-U316645		SGN-U217454	SGN-U319191		SGN-U217907	SGN-U318352
	SGN-U215649	SGN-U317307		SGN-U221824	SGN-U312511		SGN-U218409	SGN-U319990		SGN-U225529	SGN-U314252		SGN-U214473	SGN-U314515		SGN-U223177	SGN-U325415		SGN-U218409	SGN-U319990		SGN-U214741	SGN-U316086		SGN-U216995	SGN-U317444		SGN-U213238	SGN-U312999		SGN-U224187	SGN-U327450		SGN-U218491			SGN-U220257			SGN-U215560	SGN-U316780		SGN-U219733	SGN-U321937		SGN-U216995	SGN-U317444
	SGN-U214741	SGN-U316086		SGN-U213865	SGN-U313951		SGN-U218261	SGN-U318651		SGN-U240896	SGN-U332289		SGN-U217129	SGN-U317152		SGN-U219149	SGN-U318956		SGN-U218261	SGN-U318651		SGN-U226505			SGN-U214480	SGN-U312632		SGN-U213061	SGN-U312800		SGN-U213704	SGN-U313542		SGN-U221524	SGN-U321577		SGN-U219470	SGN-U321779		SGN-U220586	SGN-U323385		SGN-U220257			SGN-U214480	SGN-U312632
	SGN-U226505			SGN-U216919	SGN-U317363		SGN-U214473	SGN-U314515		SGN-U219663	SGN-U321140		SGN-U219265	SGN-U321161		SGN-U225360	SGN-U324043		SGN-U214473	SGN-U314515		SGN-U221376	SGN-U323986		SGN-U221220	SGN-U324417		SGN-U219932	SGN-U317823		SGN-U217454	SGN-U319191		SGN-U222167	SGN-U323525		SGN-U217907	SGN-U318352		SGN-U219997	SGN-U321259		SGN-U219470	SGN-U321779		SGN-U221220	SGN-U324417
	SGN-U221376	SGN-U323986		SGN-U218503			SGN-U217129	SGN-U317152		SGN-U215649	SGN-U317307		SGN-U216293	SGN-U317589		SGN-U219408			SGN-U217129	SGN-U317152		SGN-U220979	SGN-U326114		SGN-U216708	SGN-U312884		SGN-U224187	SGN-U327450		SGN-U219733	SGN-U321937		SGN-U216038	SGN-U316645		SGN-U216995	SGN-U317444		SGN-U213351	SGN-U313409		SGN-U217907	SGN-U318352		SGN-U216708	SGN-U312884
	SGN-U220979	SGN-U326114		SGN-U214377	SGN-U314989		SGN-U219265	SGN-U321161		SGN-U214741	SGN-U316086		SGN-U225517	SGN-U314688		SGN-U230826	SGN-U333021		SGN-U219265	SGN-U321161		SGN-U216535	SGN-U317875		SGN-U219500	SGN-U319943		SGN-U213704	SGN-U313542		SGN-U220257			SGN-U215560	SGN-U316780		SGN-U214480	SGN-U312632		SGN-U216352	SGN-U317682		SGN-U216995	SGN-U317444		SGN-U219500	SGN-U319943
	SGN-U216535	SGN-U317875		SGN-U221423	SGN-U323323		SGN-U216293	SGN-U317589		SGN-U226505			SGN-U215171	SGN-U315305		SGN-U218335	SGN-U318769		SGN-U216293	SGN-U317589		SGN-U224099	SGN-U325478		SGN-U222265			SGN-U217454	SGN-U319191		SGN-U219470	SGN-U321779		SGN-U220586	SGN-U323385		SGN-U221220	SGN-U324417		SGN-U225319	SGN-U325096		SGN-U214480	SGN-U312632		SGN-U222265
	SGN-U224099	SGN-U325478		SGN-U221966	SGN-U320665		SGN-U225517	SGN-U314688		SGN-U221376	SGN-U323986		SGN-U217672	SGN-U319361		SGN-U215635	SGN-U317352		SGN-U225517	SGN-U314688		SGN-U218381	SGN-U320564		SGN-U218491			SGN-U219733	SGN-U321937		SGN-U217907	SGN-U318352		SGN-U219997	SGN-U321259		SGN-U216708	SGN-U312884		SGN-U221913	SGN-U324313		SGN-U221220	SGN-U324417		SGN-U218491
	SGN-U218381	SGN-U320564		SGN-U219549	SGN-U320255		SGN-U215171	SGN-U315305		SGN-U220979	SGN-U326114		SGN-U227809	SGN-U329258		SGN-U220810	SGN-U322671		SGN-U215171	SGN-U315305		SGN-U224348	SGN-U326468		SGN-U221524	SGN-U321577		SGN-U220257			SGN-U216995	SGN-U317444		SGN-U213351	SGN-U313409		SGN-U219500	SGN-U319943		SGN-U219942	SGN-U321581		SGN-U216708	SGN-U312884		SGN-U221524	SGN-U321577
	SGN-U224348	SGN-U326468		SGN-U213923	SGN-U313182		SGN-U217672	SGN-U319361		SGN-U216535	SGN-U317875		SGN-U234985	SGN-U326323		SGN-U221272	SGN-U323030		SGN-U217672	SGN-U319361		SGN-U221157			SGN-U222167	SGN-U323525		SGN-U219470	SGN-U321779		SGN-U214480	SGN-U312632		SGN-U216352	SGN-U317682		SGN-U222265			SGN-U227391	SGN-U323394		SGN-U219500	SGN-U319943		SGN-U222167	SGN-U323525
	SGN-U221157			SGN-U221257			SGN-U227809	SGN-U329258		SGN-U224099	SGN-U325478		SGN-U222249	SGN-U322343		SGN-U224723			SGN-U227809	SGN-U329258		SGN-U216716	SGN-U314771		SGN-U216038	SGN-U316645		SGN-U217907	SGN-U318352		SGN-U221220	SGN-U324417		SGN-U225319	SGN-U325096		SGN-U218491			SGN-U229620	SGN-U332761		SGN-U222265			SGN-U216038	SGN-U316645
	SGN-U216716	SGN-U314771		SGN-U213250	SGN-U312918		SGN-U234985	SGN-U326323		SGN-U218381	SGN-U320564		SGN-U218453	SGN-U315238		SGN-U224469	SGN-U318850		SGN-U234985	SGN-U326323		SGN-U213604	SGN-U313426		SGN-U215560	SGN-U316780		SGN-U216995	SGN-U317444		SGN-U216708	SGN-U312884		SGN-U221913	SGN-U324313		SGN-U221524	SGN-U321577		SGN-U222651	SGN-U317997		SGN-U218491			SGN-U215560	SGN-U316780
	SGN-U213604	SGN-U313426		SGN-U213982	SGN-U313967		SGN-U222249	SGN-U322343		SGN-U224348	SGN-U326468		SGN-U217942	SGN-U316222		SGN-U225547	SGN-U314256		SGN-U222249	SGN-U322343		SGN-U220780	SGN-U321611		SGN-U220586	SGN-U323385		SGN-U214480	SGN-U312632		SGN-U219500	SGN-U319943		SGN-U219942	SGN-U321581		SGN-U222167	SGN-U323525		SGN-U221804			SGN-U221524	SGN-U321577		SGN-U220586	SGN-U323385
	SGN-U220780	SGN-U321611		SGN-U217465	SGN-U319104		SGN-U218453	SGN-U315238		SGN-U221157			SGN-U232238	SGN-U333748		SGN-U236001			SGN-U218453	SGN-U315238		SGN-U221261	SGN-U323448		SGN-U219997	SGN-U321259		SGN-U221220	SGN-U324417		SGN-U222265			SGN-U227391	SGN-U323394		SGN-U216038	SGN-U316645		SGN-U219503	SGN-U314174		SGN-U222167	SGN-U323525		SGN-U219997	SGN-U321259
	SGN-U221261	SGN-U323448		SGN-U217002	SGN-U318146		SGN-U217942	SGN-U316222		SGN-U216716	SGN-U314771		SGN-U218033	SGN-U319640		SGN-U222097	SGN-U324058		SGN-U217942	SGN-U316222		SGN-U215695	SGN-U316851		SGN-U213351	SGN-U313409		SGN-U216708	SGN-U312884		SGN-U218491			SGN-U229620	SGN-U332761		SGN-U215560	SGN-U316780		U77719	U77719		SGN-U216038	SGN-U316645		SGN-U213351	SGN-U313409
	SGN-U215695	SGN-U316851		SGN-U218315	SGN-U320077		SGN-U232238	SGN-U333748		SGN-U213604	SGN-U313426		SGN-U224729			SGN-U222729	SGN-U324934		SGN-U232238	SGN-U333748		SGN-U221265	SGN-U322609		SGN-U216352	SGN-U317682		SGN-U219500	SGN-U319943		SGN-U221524	SGN-U321577		SGN-U222651	SGN-U317997		SGN-U220586	SGN-U323385		SGN-U217151	SGN-U318180		SGN-U215560	SGN-U316780		SGN-U216352	SGN-U317682
	SGN-U221265	SGN-U322609		SGN-U225757			SGN-U218033	SGN-U319640		SGN-U220780	SGN-U321611		SGN-U225529	SGN-U314252		SGN-U220938	SGN-U323749		SGN-U218033	SGN-U319640		SGN-U220206	SGN-U322797		SGN-U225319	SGN-U325096		SGN-U222265			SGN-U222167	SGN-U323525		SGN-U221804			SGN-U219997	SGN-U321259		SGN-U219364			SGN-U220586	SGN-U323385		SGN-U225319	SGN-U325096
	SGN-U220206	SGN-U322797		SGN-U227718	SGN-U327266		SGN-U224729			SGN-U221261	SGN-U323448		SGN-U240896	SGN-U332289		SGN-U226937	SGN-U326325		SGN-U224729			SGN-U225558	SGN-U328424		SGN-U221913	SGN-U324313		SGN-U218491			SGN-U216038	SGN-U316645		SGN-U219503	SGN-U314174		SGN-U213351	SGN-U313409		SGN-U217068			SGN-U219997	SGN-U321259		SGN-U221913	SGN-U324313
	SGN-U225558	SGN-U328424		SGN-U225060	SGN-U326690		SGN-U225529	SGN-U314252		SGN-U215695	SGN-U316851		SGN-U219663	SGN-U321140		SGN-U220855	SGN-U322139		SGN-U225529	SGN-U314252		SGN-U212893	SGN-U312672		SGN-U219942	SGN-U321581		SGN-U221524	SGN-U321577		SGN-U215560	SGN-U316780		U77719	U77719		SGN-U216352	SGN-U317682		SGN-U214001	SGN-U314062		SGN-U213351	SGN-U313409		SGN-U219942	SGN-U321581
	SGN-U212893	SGN-U312672		SGN-U217869			SGN-U240896	SGN-U332289		SGN-U221265	SGN-U322609		SGN-U215649	SGN-U317307		SGN-U220875	SGN-U322899		SGN-U240896	SGN-U332289		SGN-U219825	SGN-U321518		SGN-U227391	SGN-U323394		SGN-U222167	SGN-U323525		SGN-U220586	SGN-U323385		SGN-U217151	SGN-U318180		SGN-U225319	SGN-U325096		SGN-U214151	SGN-U313712		SGN-U216352	SGN-U317682		SGN-U227391	SGN-U323394
	SGN-U219825	SGN-U321518		SGN-U221973	SGN-U321727		SGN-U219663	SGN-U321140		SGN-U220206	SGN-U322797		SGN-U214741	SGN-U316086		SGN-U217137	SGN-U318035		SGN-U219663	SGN-U321140		SGN-U242803			SGN-U229620	SGN-U332761		SGN-U216038	SGN-U316645		SGN-U219997	SGN-U321259		SGN-U219364			SGN-U221913	SGN-U324313		SGN-U212979	SGN-U313113		SGN-U225319	SGN-U325096		SGN-U229620	SGN-U332761
	SGN-U242803			SGN-U225154			SGN-U215649	SGN-U317307		SGN-U225558	SGN-U328424		SGN-U226505			SGN-U236260	SGN-U333305		SGN-U215649	SGN-U317307		SGN-U221528	SGN-U324319		SGN-U222651	SGN-U317997		SGN-U215560	SGN-U316780		SGN-U213351	SGN-U313409		SGN-U217068			SGN-U219942	SGN-U321581		SGN-U229808	SGN-U332421		SGN-U221913	SGN-U324313		SGN-U222651	SGN-U317997
	SGN-U221528	SGN-U324319		SGN-U214015	SGN-U314235		SGN-U214741	SGN-U316086		SGN-U212893	SGN-U312672		SGN-U221376	SGN-U323986		SGN-U215619	SGN-U316325		SGN-U214741	SGN-U316086		SGN-U219368			SGN-U221804			SGN-U220586	SGN-U323385		SGN-U216352	SGN-U317682		SGN-U214001	SGN-U314062		SGN-U227391	SGN-U323394		SGN-U222991	SGN-U321576		SGN-U219942	SGN-U321581		SGN-U221804
	SGN-U219368			SGN-U220161	SGN-U315842		SGN-U226505			SGN-U219825	SGN-U321518		SGN-U220979	SGN-U326114		SGN-U214499	SGN-U315570		SGN-U226505			SGN-U218052	SGN-U319380		SGN-U219503	SGN-U314174		SGN-U219997	SGN-U321259		SGN-U225319	SGN-U325096		SGN-U214151	SGN-U313712		SGN-U229620	SGN-U332761		SGN-U214963	SGN-U316043		SGN-U227391	SGN-U323394		SGN-U219503	SGN-U314174
	SGN-U218052	SGN-U319380		SGN-U213218	SGN-U313171		SGN-U221376	SGN-U323986		SGN-U242803			SGN-U216535	SGN-U317875		SGN-U223834	SGN-U325107		SGN-U221376	SGN-U323986		SGN-U219846	SGN-U321537		U77719	U77719		SGN-U213351	SGN-U313409		SGN-U221913	SGN-U324313		SGN-U212979	SGN-U313113		SGN-U222651	SGN-U317997		SGN-U214943	SGN-U314973		SGN-U229620	SGN-U332761		U77719	U77719
	SGN-U219846	SGN-U321537		SGN-U219304			SGN-U220979	SGN-U326114		SGN-U221528	SGN-U324319		SGN-U224099	SGN-U325478		SGN-U223128	SGN-U318255		SGN-U220979	SGN-U326114		SGN-U220104	SGN-U322799		SGN-U217151	SGN-U318180		SGN-U216352	SGN-U317682		SGN-U219942	SGN-U321581		SGN-U229808	SGN-U332421		SGN-U221804			SGN-U212780	SGN-U314554		SGN-U222651	SGN-U317997		SGN-U217151	SGN-U318180
	SGN-U220104	SGN-U322799		SGN-U223396			SGN-U216535	SGN-U317875		SGN-U219368			SGN-U218381	SGN-U320564		AJ002281	AJ002281		SGN-U216535	SGN-U317875		SGN-U214313	SGN-U314022		SGN-U219364			SGN-U225319	SGN-U325096		SGN-U227391	SGN-U323394		SGN-U222991	SGN-U321576		SGN-U219503	SGN-U314174		SGN-U226166	SGN-U330048		SGN-U221804			SGN-U219364
	SGN-U214313	SGN-U314022		SGN-U221669	SGN-U323705		SGN-U224099	SGN-U325478		SGN-U218052	SGN-U319380		SGN-U224348	SGN-U326468		SGN-U235796	SGN-U330845		SGN-U224099	SGN-U325478		SGN-U212911	SGN-U312399		SGN-U217068			SGN-U221913	SGN-U324313		SGN-U229620	SGN-U332761		SGN-U214963	SGN-U316043		U77719	U77719		SGN-U215168	SGN-U316497		SGN-U219503	SGN-U314174		SGN-U217068
	SGN-U212911	SGN-U312399		SGN-U217931	SGN-U320118		SGN-U218381	SGN-U320564		SGN-U219846	SGN-U321537		SGN-U221157			SGN-U219482	SGN-U322409		SGN-U218381	SGN-U320564		SGN-U227600	SGN-U324139		SGN-U214001	SGN-U314062		SGN-U219942	SGN-U321581		SGN-U222651	SGN-U317997		SGN-U214943	SGN-U314973		SGN-U217151	SGN-U318180		SGN-U216444	SGN-U318416		U77719	U77719		SGN-U214001	SGN-U314062
	SGN-U227600	SGN-U324139		SGN-U216446	SGN-U318335		SGN-U224348	SGN-U326468		SGN-U220104	SGN-U322799		SGN-U216716	SGN-U314771		SGN-U216449	SGN-U317247		SGN-U224348	SGN-U326468		SGN-U225014	SGN-U327436		SGN-U214151	SGN-U313712		SGN-U227391	SGN-U323394		SGN-U221804			SGN-U212780	SGN-U314554		SGN-U219364			SGN-U213191	SGN-U312851		SGN-U217151	SGN-U318180		SGN-U214151	SGN-U313712
	SGN-U225014	SGN-U327436		SGN-U221041	SGN-U322362		SGN-U221157			SGN-U214313	SGN-U314022		SGN-U213604	SGN-U313426		SGN-U219519			SGN-U221157			SGN-U215410	SGN-U316087		SGN-U212979	SGN-U313113		SGN-U229620	SGN-U332761		SGN-U219503	SGN-U314174		SGN-U226166	SGN-U330048		SGN-U217068			SGN-U214848	SGN-U315951		SGN-U219364			SGN-U212979	SGN-U313113
	SGN-U215410	SGN-U316087		SGN-U216022	SGN-U317071		SGN-U216716	SGN-U314771		SGN-U212911	SGN-U312399		SGN-U220780	SGN-U321611		SGN-U213323	SGN-U313209		SGN-U216716	SGN-U314771		SGN-U231032			SGN-U229808	SGN-U332421		SGN-U222651	SGN-U317997		U77719	U77719		SGN-U215168	SGN-U316497		SGN-U214001	SGN-U314062		SGN-U224525			SGN-U217068			SGN-U229808	SGN-U332421
	SGN-U231032			SGN-U219153	SGN-U319248		SGN-U213604	SGN-U313426		SGN-U227600	SGN-U324139		SGN-U221261	SGN-U323448		SGN-U215031			SGN-U213604	SGN-U313426		SGN-U217321	SGN-U318156		SGN-U222991	SGN-U321576		SGN-U221804			SGN-U217151	SGN-U318180		SGN-U216444	SGN-U318416		SGN-U214151	SGN-U313712		SGN-U217308	SGN-U319472		SGN-U214001	SGN-U314062		SGN-U222991	SGN-U321576
	SGN-U217321	SGN-U318156		SGN-U218409	SGN-U319990		SGN-U220780	SGN-U321611		SGN-U225014	SGN-U327436		SGN-U215695	SGN-U316851		SGN-U216590	SGN-U322191		SGN-U220780	SGN-U321611		SGN-U212654	SGN-U312630		SGN-U214963	SGN-U316043		SGN-U219503	SGN-U314174		SGN-U219364			SGN-U213191	SGN-U312851		SGN-U212979	SGN-U313113		SGN-U216648	SGN-U316774		SGN-U214151	SGN-U313712		SGN-U214963	SGN-U316043
	SGN-U212654	SGN-U312630		SGN-U218261	SGN-U318651		SGN-U221261	SGN-U323448		SGN-U215410	SGN-U316087		SGN-U221265	SGN-U322609		SGN-U224152			SGN-U221261	SGN-U323448		SGN-U218774	SGN-U318627		SGN-U214943	SGN-U314973		U77719	U77719		SGN-U217068			SGN-U214848	SGN-U315951		SGN-U229808	SGN-U332421		SGN-U216689	SGN-U317869		SGN-U212979	SGN-U313113		SGN-U214943	SGN-U314973
	SGN-U218774	SGN-U318627		SGN-U214473	SGN-U314515		SGN-U215695	SGN-U316851		SGN-U231032			SGN-U220206	SGN-U322797		SGN-U214406	SGN-U315138		SGN-U215695	SGN-U316851		SGN-U217203	SGN-U318993		SGN-U212780	SGN-U314554		SGN-U217151	SGN-U318180		SGN-U214001	SGN-U314062		SGN-U224525			SGN-U222991	SGN-U321576		SGN-U215416	SGN-U316127		SGN-U229808	SGN-U332421		SGN-U212780	SGN-U314554
	SGN-U217203	SGN-U318993		SGN-U217129	SGN-U317152		SGN-U221265	SGN-U322609		SGN-U217321	SGN-U318156		SGN-U225558	SGN-U328424		SGN-U221381	SGN-U323787		SGN-U221265	SGN-U322609		SGN-U217195	SGN-U318544		SGN-U226166	SGN-U330048		SGN-U219364			SGN-U214151	SGN-U313712		SGN-U217308	SGN-U319472		SGN-U214963	SGN-U316043		SGN-U218339	SGN-U319965		SGN-U222991	SGN-U321576		SGN-U226166	SGN-U330048
	SGN-U217195	SGN-U318544		SGN-U219265	SGN-U321161		SGN-U220206	SGN-U322797		SGN-U212654	SGN-U312630		SGN-U212893	SGN-U312672		SGN-U227967	SGN-U325380		SGN-U220206	SGN-U322797		SGN-U216076	SGN-U317094		SGN-U215168	SGN-U316497		SGN-U217068			SGN-U212979	SGN-U313113		SGN-U216648	SGN-U316774		SGN-U214943	SGN-U314973		SGN-U227156	SGN-U324894		SGN-U214963	SGN-U316043		SGN-U215168	SGN-U316497
	SGN-U216076	SGN-U317094		SGN-U216293	SGN-U317589		SGN-U225558	SGN-U328424		SGN-U218774	SGN-U318627		SGN-U219825	SGN-U321518		SGN-U228202	SGN-U332427		SGN-U225558	SGN-U328424		SGN-U216101	SGN-U317400		SGN-U216444	SGN-U318416		SGN-U214001	SGN-U314062		SGN-U229808	SGN-U332421		SGN-U216689	SGN-U317869		SGN-U212780	SGN-U314554		SGN-U218017	SGN-U320259		SGN-U214943	SGN-U314973		SGN-U216444	SGN-U318416
	SGN-U216101	SGN-U317400		SGN-U225517	SGN-U314688		SGN-U212893	SGN-U312672		SGN-U217203	SGN-U318993		SGN-U242803			SGN-U232645	SGN-U334677		SGN-U212893	SGN-U312672		SGN-U215673	SGN-U317302		SGN-U213191	SGN-U312851		SGN-U214151	SGN-U313712		SGN-U222991	SGN-U321576		SGN-U215416	SGN-U316127		SGN-U226166	SGN-U330048		SGN-U228776	SGN-U327674		SGN-U212780	SGN-U314554		SGN-U213191	SGN-U312851
	SGN-U215673	SGN-U317302		SGN-U215171	SGN-U315305		SGN-U219825	SGN-U321518		SGN-U217195	SGN-U318544		SGN-U221528	SGN-U324319		SGN-U227239			SGN-U219825	SGN-U321518		SGN-U215342	SGN-U315207		SGN-U214848	SGN-U315951		SGN-U212979	SGN-U313113		SGN-U214963	SGN-U316043		SGN-U218339	SGN-U319965		SGN-U215168	SGN-U316497		SGN-U215402	SGN-U316507		SGN-U226166	SGN-U330048		SGN-U214848	SGN-U315951
	SGN-U215342	SGN-U315207		SGN-U217672	SGN-U319361		SGN-U242803			SGN-U216076	SGN-U317094		SGN-U219368			SGN-U218097	SGN-U320227		SGN-U242803			SGN-U214298	SGN-U315127		SGN-U224525			SGN-U229808	SGN-U332421		SGN-U214943	SGN-U314973		SGN-U227156	SGN-U324894		SGN-U216444	SGN-U318416		SGN-U223160	SGN-U325676		SGN-U215168	SGN-U316497		SGN-U224525
	SGN-U214298	SGN-U315127		SGN-U227809	SGN-U329258		SGN-U221528	SGN-U324319		SGN-U216101	SGN-U317400		SGN-U218052	SGN-U319380		SGN-U218016	SGN-U318912		SGN-U221528	SGN-U324319		SGN-U212578	SGN-U312516		SGN-U217308	SGN-U319472		SGN-U222991	SGN-U321576		SGN-U212780	SGN-U314554		SGN-U218017	SGN-U320259		SGN-U213191	SGN-U312851		SGN-U215144	SGN-U315615		SGN-U216444	SGN-U318416		SGN-U217308	SGN-U319472
	SGN-U212578	SGN-U312516		SGN-U234985	SGN-U326323		SGN-U219368			SGN-U215673	SGN-U317302		SGN-U219846	SGN-U321537		SGN-U216356	SGN-U312749		SGN-U219368			SGN-U213496	SGN-U313630		SGN-U216648	SGN-U316774		SGN-U214963	SGN-U316043		SGN-U226166	SGN-U330048		SGN-U228776	SGN-U327674		SGN-U214848	SGN-U315951		SGN-U214092	SGN-U312775		SGN-U213191	SGN-U312851		SGN-U216648	SGN-U316774
	SGN-U213496	SGN-U313630		SGN-U222249	SGN-U322343		SGN-U218052	SGN-U319380		SGN-U215342	SGN-U315207		SGN-U220104	SGN-U322799		SGN-U223851	SGN-U323861		SGN-U218052	SGN-U319380		SGN-U213839	SGN-U314112		SGN-U216689	SGN-U317869		SGN-U214943	SGN-U314973		SGN-U215168	SGN-U316497		SGN-U215402	SGN-U316507		SGN-U224525			SGN-U218118	SGN-U318794		SGN-U214848	SGN-U315951		SGN-U216689	SGN-U317869
	SGN-U213839	SGN-U314112		SGN-U218453	SGN-U315238		SGN-U219846	SGN-U321537		SGN-U214298	SGN-U315127		SGN-U214313	SGN-U314022		SGN-U217933	SGN-U320026		SGN-U219846	SGN-U321537		SGN-U216539	SGN-U317653		SGN-U215416	SGN-U316127		SGN-U212780	SGN-U314554		SGN-U216444	SGN-U318416		SGN-U223160	SGN-U325676		SGN-U217308	SGN-U319472		SGN-U224209	SGN-U323470		SGN-U224525			SGN-U215416	SGN-U316127
	SGN-U216539	SGN-U317653		SGN-U217942	SGN-U316222		SGN-U220104	SGN-U322799		SGN-U212578	SGN-U312516		SGN-U212911	SGN-U312399		SGN-U215545	SGN-U315800		SGN-U220104	SGN-U322799		SGN-U217224	SGN-U318545		SGN-U218339	SGN-U319965		SGN-U226166	SGN-U330048		SGN-U213191	SGN-U312851		SGN-U215144	SGN-U315615		SGN-U216648	SGN-U316774		SGN-U222008	SGN-U321710		SGN-U217308	SGN-U319472		SGN-U218339	SGN-U319965
	SGN-U217224	SGN-U318545		SGN-U232238	SGN-U333748		SGN-U214313	SGN-U314022		SGN-U213496	SGN-U313630		SGN-U227600	SGN-U324139		SGN-U226856	SGN-U329844		SGN-U214313	SGN-U314022		SGN-U227530	SGN-U329316		SGN-U227156	SGN-U324894		SGN-U215168	SGN-U316497		SGN-U214848	SGN-U315951		SGN-U214092	SGN-U312775		SGN-U216689	SGN-U317869		SGN-U227123	SGN-U328657		SGN-U216648	SGN-U316774		SGN-U227156	SGN-U324894
	SGN-U227530	SGN-U329316		SGN-U218033	SGN-U319640		SGN-U212911	SGN-U312399		SGN-U213839	SGN-U314112		SGN-U225014	SGN-U327436		SGN-U217359	SGN-U318467		SGN-U212911	SGN-U312399		SGN-U216072	SGN-U317173		SGN-U218017	SGN-U320259		SGN-U216444	SGN-U318416		SGN-U224525			SGN-U218118	SGN-U318794		SGN-U215416	SGN-U316127		SGN-U231178	SGN-U326533		SGN-U216689	SGN-U317869		SGN-U218017	SGN-U320259
	SGN-U216072	SGN-U317173		SGN-U224729			SGN-U227600	SGN-U324139		SGN-U216539	SGN-U317653		SGN-U215410	SGN-U316087		SGN-U218646	SGN-U318736		SGN-U227600	SGN-U324139		SGN-U213666	SGN-U313769		SGN-U228776	SGN-U327674		SGN-U213191	SGN-U312851		SGN-U217308	SGN-U319472		SGN-U224209	SGN-U323470		SGN-U218339	SGN-U319965		SGN-U213130	SGN-U314753		SGN-U215416	SGN-U316127		SGN-U228776	SGN-U327674
	SGN-U213666	SGN-U313769		SGN-U225529	SGN-U314252		SGN-U225014	SGN-U327436		SGN-U217224	SGN-U318545		SGN-U231032			SGN-U223646	SGN-U320091		SGN-U225014	SGN-U327436		SGN-U221439			SGN-U215402	SGN-U316507		SGN-U214848	SGN-U315951		SGN-U216648	SGN-U316774		SGN-U222008	SGN-U321710		SGN-U227156	SGN-U324894		SGN-U230947			SGN-U218339	SGN-U319965		SGN-U215402	SGN-U316507
	SGN-U221439			SGN-U240896	SGN-U332289		SGN-U215410	SGN-U316087		SGN-U227530	SGN-U329316		SGN-U217321	SGN-U318156		SGN-U216427	SGN-U317705		SGN-U215410	SGN-U316087		SGN-U223548	SGN-U325688		SGN-U223160	SGN-U325676		SGN-U224525			SGN-U216689	SGN-U317869		SGN-U227123	SGN-U328657		SGN-U218017	SGN-U320259		SGN-U217379	SGN-U319437		SGN-U227156	SGN-U324894		SGN-U223160	SGN-U325676
	SGN-U223548	SGN-U325688		SGN-U219663	SGN-U321140		SGN-U231032			SGN-U216072	SGN-U317173		SGN-U212654	SGN-U312630		SGN-U235586	SGN-U346847		SGN-U231032			SGN-U217276	SGN-U319117		SGN-U215144	SGN-U315615		SGN-U217308	SGN-U319472		SGN-U215416	SGN-U316127		SGN-U231178	SGN-U326533		SGN-U228776	SGN-U327674		SGN-U231465	SGN-U330652		SGN-U218017	SGN-U320259		SGN-U215144	SGN-U315615
	SGN-U217276	SGN-U319117		SGN-U215649	SGN-U317307		SGN-U217321	SGN-U318156		SGN-U213666	SGN-U313769		SGN-U218774	SGN-U318627		SGN-U230512	SGN-U331682		SGN-U217321	SGN-U318156		AJ224356	AJ224356		SGN-U214092	SGN-U312775		SGN-U216648	SGN-U316774		SGN-U218339	SGN-U319965		SGN-U213130	SGN-U314753		SGN-U215402	SGN-U316507		SGN-U216921			SGN-U228776	SGN-U327674		SGN-U214092	SGN-U312775
	AJ224356	AJ224356		SGN-U214741	SGN-U316086		SGN-U212654	SGN-U312630		SGN-U221439			SGN-U217203	SGN-U318993		SGN-U229617	SGN-U332420		SGN-U212654	SGN-U312630		SGN-U221559	SGN-U322067		SGN-U218118	SGN-U318794		SGN-U216689	SGN-U317869		SGN-U227156	SGN-U324894		SGN-U230947			SGN-U223160	SGN-U325676		SGN-U217640	SGN-U315914		SGN-U215402	SGN-U316507		SGN-U218118	SGN-U318794
	SGN-U221559	SGN-U322067		SGN-U226505			SGN-U218774	SGN-U318627		SGN-U223548	SGN-U325688		SGN-U217195	SGN-U318544		SGN-U219528	SGN-U322486		SGN-U218774	SGN-U318627		SGN-U227342	SGN-U320398		SGN-U224209	SGN-U323470		SGN-U215416	SGN-U316127		SGN-U218017	SGN-U320259		SGN-U217379	SGN-U319437		SGN-U215144	SGN-U315615		SGN-U221510	SGN-U318018		SGN-U223160	SGN-U325676		SGN-U224209	SGN-U323470
	SGN-U227342	SGN-U320398		SGN-U221376	SGN-U323986		SGN-U217203	SGN-U318993		SGN-U217276	SGN-U319117		SGN-U216076	SGN-U317094		SGN-U217777	SGN-U319153		SGN-U217203	SGN-U318993		SGN-U221502	SGN-U320289		SGN-U222008	SGN-U321710		SGN-U218339	SGN-U319965		SGN-U228776	SGN-U327674		SGN-U231465	SGN-U330652		SGN-U214092	SGN-U312775		SGN-U225308	SGN-U326666		SGN-U215144	SGN-U315615		SGN-U222008	SGN-U321710
	SGN-U221502	SGN-U320289		SGN-U220979	SGN-U326114		SGN-U217195	SGN-U318544		AJ224356	AJ224356		SGN-U216101	SGN-U317400		SGN-U214088	SGN-U313986		SGN-U217195	SGN-U318544		SGN-U216635			SGN-U227123	SGN-U328657		SGN-U227156	SGN-U324894		SGN-U215402	SGN-U316507		SGN-U216921			SGN-U218118	SGN-U318794		SGN-U218485	SGN-U321178		SGN-U214092	SGN-U312775		SGN-U227123	SGN-U328657
	SGN-U216635			SGN-U216535	SGN-U317875		SGN-U216076	SGN-U317094		SGN-U221559	SGN-U322067		SGN-U215673	SGN-U317302		SGN-U215765	SGN-U315478		SGN-U216076	SGN-U317094		SGN-U217982	SGN-U319433		SGN-U231178	SGN-U326533		SGN-U218017	SGN-U320259		SGN-U223160	SGN-U325676		SGN-U217640	SGN-U315914		SGN-U224209	SGN-U323470		SGN-U214005	SGN-U313833		SGN-U218118	SGN-U318794		SGN-U231178	SGN-U326533
	SGN-U217982	SGN-U319433		SGN-U224099	SGN-U325478		SGN-U216101	SGN-U317400		SGN-U227342	SGN-U320398		SGN-U215342	SGN-U315207		SGN-U218589	SGN-U320090		SGN-U216101	SGN-U317400		SGN-U214608	SGN-U315368		SGN-U213130	SGN-U314753		SGN-U228776	SGN-U327674		SGN-U215144	SGN-U315615		SGN-U221510	SGN-U318018		SGN-U222008	SGN-U321710		SGN-U215788	SGN-U320013		SGN-U224209	SGN-U323470		SGN-U213130	SGN-U314753
	SGN-U214608	SGN-U315368		SGN-U218381	SGN-U320564		SGN-U215673	SGN-U317302		SGN-U221502	SGN-U320289		SGN-U214298	SGN-U315127		SGN-U215773	SGN-U317136		SGN-U215673	SGN-U317302		SGN-U221661	SGN-U323715		SGN-U230947			SGN-U215402	SGN-U316507		SGN-U214092	SGN-U312775		SGN-U225308	SGN-U326666		SGN-U227123	SGN-U328657		SGN-U220224	SGN-U318668		SGN-U222008	SGN-U321710		SGN-U230947
	SGN-U221661	SGN-U323715		SGN-U224348	SGN-U326468		SGN-U215342	SGN-U315207		SGN-U216635			SGN-U212578	SGN-U312516		SGN-U218240			SGN-U215342	SGN-U315207		SGN-U213338	SGN-U313384		SGN-U217379	SGN-U319437		SGN-U223160	SGN-U325676		SGN-U218118	SGN-U318794		SGN-U218485	SGN-U321178		SGN-U231178	SGN-U326533		SGN-U221686	SGN-U323348		SGN-U227123	SGN-U328657		SGN-U217379	SGN-U319437
	SGN-U213338	SGN-U313384		SGN-U221157			SGN-U214298	SGN-U315127		SGN-U217982	SGN-U319433		SGN-U213496	SGN-U313630		SGN-U219992			SGN-U214298	SGN-U315127		SGN-U214991	SGN-U315631		SGN-U231465	SGN-U330652		SGN-U215144	SGN-U315615		SGN-U224209	SGN-U323470		SGN-U214005	SGN-U313833		SGN-U213130	SGN-U314753		SGN-U218419	SGN-U320637		SGN-U231178	SGN-U326533		SGN-U231465	SGN-U330652
	SGN-U214991	SGN-U315631		SGN-U216716	SGN-U314771		SGN-U212578	SGN-U312516		SGN-U214608	SGN-U315368		SGN-U213839	SGN-U314112		SGN-U223813	SGN-U327259		SGN-U212578	SGN-U312516		SGN-U219194	SGN-U321010		SGN-U216921			SGN-U214092	SGN-U312775		SGN-U222008	SGN-U321710		SGN-U215788	SGN-U320013		SGN-U230947			SGN-U224267	SGN-U327001		SGN-U213130	SGN-U314753		SGN-U216921
	SGN-U219194	SGN-U321010		SGN-U213604	SGN-U313426		SGN-U213496	SGN-U313630		SGN-U221661	SGN-U323715		SGN-U216539	SGN-U317653		SGN-U226473	SGN-U325595		SGN-U213496	SGN-U313630		SGN-U216219	SGN-U317631		SGN-U217640	SGN-U315914		SGN-U218118	SGN-U318794		SGN-U227123	SGN-U328657		SGN-U220224	SGN-U318668		SGN-U217379	SGN-U319437		SGN-U218715			SGN-U230947			SGN-U217640	SGN-U315914
	SGN-U216219	SGN-U317631		SGN-U220780	SGN-U321611		SGN-U213839	SGN-U314112		SGN-U213338	SGN-U313384		SGN-U217224	SGN-U318545		SGN-U226032	SGN-U325896		SGN-U213839	SGN-U314112		SGN-U216214	SGN-U317056		SGN-U221510	SGN-U318018		SGN-U224209	SGN-U323470		SGN-U231178	SGN-U326533		SGN-U221686	SGN-U323348		SGN-U231465	SGN-U330652		SGN-U215820	SGN-U317504		SGN-U217379	SGN-U319437		SGN-U221510	SGN-U318018
	SGN-U216214	SGN-U317056		SGN-U221261	SGN-U323448		SGN-U216539	SGN-U317653		SGN-U214991	SGN-U315631		SGN-U227530	SGN-U329316		SGN-U214072	SGN-U314996		SGN-U216539	SGN-U317653		SGN-U226278			SGN-U225308	SGN-U326666		SGN-U222008	SGN-U321710		SGN-U213130	SGN-U314753		SGN-U218419	SGN-U320637		SGN-U216921			SGN-U212614	SGN-U314473		SGN-U231465	SGN-U330652		SGN-U225308	SGN-U326666
	SGN-U226278			SGN-U215695	SGN-U316851		SGN-U217224	SGN-U318545		SGN-U219194	SGN-U321010		SGN-U216072	SGN-U317173		SGN-U226873	SGN-U324520		SGN-U217224	SGN-U318545		SGN-U218716	SGN-U320159		SGN-U218485	SGN-U321178		SGN-U227123	SGN-U328657		SGN-U230947			SGN-U224267	SGN-U327001		SGN-U217640	SGN-U315914		SGN-U226030	SGN-U328613		SGN-U216921			SGN-U218485	SGN-U321178
	SGN-U218716	SGN-U320159		SGN-U221265	SGN-U322609		SGN-U227530	SGN-U329316		SGN-U216219	SGN-U317631		SGN-U213666	SGN-U313769		SGN-U218600	SGN-U320076		SGN-U227530	SGN-U329316		SGN-U213972	SGN-U313053		SGN-U214005	SGN-U313833		SGN-U231178	SGN-U326533		SGN-U217379	SGN-U319437		SGN-U218715			SGN-U221510	SGN-U318018		SGN-U226313	SGN-U327656		SGN-U217640	SGN-U315914		SGN-U214005	SGN-U313833
	SGN-U213972	SGN-U313053		SGN-U220206	SGN-U322797		SGN-U216072	SGN-U317173		SGN-U216214	SGN-U317056		SGN-U221439			SGN-U221459	SGN-U321667		SGN-U216072	SGN-U317173		SGN-U219314	SGN-U318346		SGN-U215788	SGN-U320013		SGN-U213130	SGN-U314753		SGN-U231465	SGN-U330652		SGN-U215820	SGN-U317504		SGN-U225308	SGN-U326666		SGN-U215149	SGN-U314636		SGN-U221510	SGN-U318018		SGN-U215788	SGN-U320013
	SGN-U219314	SGN-U318346		SGN-U225558	SGN-U328424		SGN-U213666	SGN-U313769		SGN-U226278			SGN-U223548	SGN-U325688		SGN-U227429			SGN-U213666	SGN-U313769		SGN-U223136	SGN-U318495		SGN-U220224	SGN-U318668		SGN-U230947			SGN-U216921			SGN-U212614	SGN-U314473		SGN-U218485	SGN-U321178		SGN-U219689	SGN-U322476		SGN-U225308	SGN-U326666		SGN-U220224	SGN-U318668
	SGN-U223136	SGN-U318495		SGN-U212893	SGN-U312672		SGN-U221439			SGN-U218716	SGN-U320159		SGN-U217276	SGN-U319117		SGN-U227152			SGN-U221439			SGN-U227526	SGN-U315177		SGN-U221686	SGN-U323348		SGN-U217379	SGN-U319437		SGN-U217640	SGN-U315914		SGN-U226030	SGN-U328613		SGN-U214005	SGN-U313833		SGN-U218068	SGN-U318660		SGN-U218485	SGN-U321178		SGN-U221686	SGN-U323348
	SGN-U227526	SGN-U315177		SGN-U219825	SGN-U321518		SGN-U223548	SGN-U325688		SGN-U213972	SGN-U313053		AJ224356	AJ224356		SGN-U212974	SGN-U314621		SGN-U223548	SGN-U325688		SGN-U221667	SGN-U319408		SGN-U218419	SGN-U320637		SGN-U231465	SGN-U330652		SGN-U221510	SGN-U318018		SGN-U226313	SGN-U327656		SGN-U215788	SGN-U320013		SGN-U214063	SGN-U313856		SGN-U214005	SGN-U313833		SGN-U218419	SGN-U320637
	SGN-U221667	SGN-U319408		SGN-U242803			SGN-U217276	SGN-U319117		SGN-U219314	SGN-U318346		SGN-U221559	SGN-U322067		SGN-U224697			SGN-U217276	SGN-U319117		SGN-U218125	SGN-U319453		SGN-U224267	SGN-U327001		SGN-U216921			SGN-U225308	SGN-U326666		SGN-U215149	SGN-U314636		SGN-U220224	SGN-U318668		SGN-U222011	SGN-U325001		SGN-U215788	SGN-U320013		SGN-U224267	SGN-U327001
	SGN-U218125	SGN-U319453		SGN-U221528	SGN-U324319		AJ224356	AJ224356		SGN-U223136	SGN-U318495		SGN-U227342	SGN-U320398		SGN-U214951			AJ224356	AJ224356		SGN-U216712			SGN-U218715			SGN-U217640	SGN-U315914		SGN-U218485	SGN-U321178		SGN-U219689	SGN-U322476		SGN-U221686	SGN-U323348		SGN-U221075	SGN-U322753		SGN-U220224	SGN-U318668		SGN-U218715
	SGN-U216712			SGN-U219368			SGN-U221559	SGN-U322067		SGN-U227526	SGN-U315177		SGN-U221502	SGN-U320289		SGN-U219428	SGN-U321098		SGN-U221559	SGN-U322067		SGN-U221297	SGN-U322951		SGN-U215820	SGN-U317504		SGN-U221510	SGN-U318018		SGN-U214005	SGN-U313833		SGN-U218068	SGN-U318660		SGN-U218419	SGN-U320637		SGN-U218274	SGN-U319637		SGN-U221686	SGN-U323348		SGN-U215820	SGN-U317504
	SGN-U221297	SGN-U322951		SGN-U218052	SGN-U319380		SGN-U227342	SGN-U320398		SGN-U221667	SGN-U319408		SGN-U216635			SGN-U231357	SGN-U330446		SGN-U227342	SGN-U320398		SGN-U216016	SGN-U316699		SGN-U212614	SGN-U314473		SGN-U225308	SGN-U326666		SGN-U215788	SGN-U320013		SGN-U214063	SGN-U313856		SGN-U224267	SGN-U327001		SGN-U223903	SGN-U321075		SGN-U218419	SGN-U320637		SGN-U212614	SGN-U314473
	SGN-U216016	SGN-U316699		SGN-U219846	SGN-U321537		SGN-U221502	SGN-U320289		SGN-U218125	SGN-U319453		SGN-U217982	SGN-U319433		SGN-U219912			SGN-U221502	SGN-U320289		SGN-U216269	SGN-U316821		SGN-U226030	SGN-U328613		SGN-U218485	SGN-U321178		SGN-U220224	SGN-U318668		SGN-U222011	SGN-U325001		SGN-U218715			SGN-U214537	SGN-U314378		SGN-U224267	SGN-U327001		SGN-U226030	SGN-U328613
	SGN-U216269	SGN-U316821		SGN-U220104	SGN-U322799		SGN-U216635			SGN-U216712			SGN-U214608	SGN-U315368		SGN-U240216	SGN-U324293		SGN-U216635			SGN-U217893	SGN-U318499		SGN-U226313	SGN-U327656		SGN-U214005	SGN-U313833		SGN-U221686	SGN-U323348		SGN-U221075	SGN-U322753		SGN-U215820	SGN-U317504		SGN-U216333	SGN-U317255		SGN-U218715			SGN-U226313	SGN-U327656
	SGN-U217893	SGN-U318499		SGN-U214313	SGN-U314022		SGN-U217982	SGN-U319433		SGN-U221297	SGN-U322951		SGN-U221661	SGN-U323715		SGN-U217320	SGN-U319140		SGN-U217982	SGN-U319433		SGN-U213238	SGN-U312999		SGN-U215149	SGN-U314636		SGN-U215788	SGN-U320013		SGN-U218419	SGN-U320637		SGN-U218274	SGN-U319637		SGN-U212614	SGN-U314473		SGN-U225520	SGN-U314245		SGN-U215820	SGN-U317504		SGN-U215149	SGN-U314636
	SGN-U213238	SGN-U312999		SGN-U212911	SGN-U312399		SGN-U214608	SGN-U315368		SGN-U216016	SGN-U316699		SGN-U213338	SGN-U313384		SGN-U216202	SGN-U317861		SGN-U214608	SGN-U315368		SGN-U213061	SGN-U312800		SGN-U219689	SGN-U322476		SGN-U220224	SGN-U318668		SGN-U224267	SGN-U327001		SGN-U223903	SGN-U321075		SGN-U226030	SGN-U328613		SGN-U221133	SGN-U324271		SGN-U212614	SGN-U314473		SGN-U219689	SGN-U322476
	SGN-U213061	SGN-U312800		SGN-U227600	SGN-U324139		SGN-U221661	SGN-U323715		SGN-U216269	SGN-U316821		SGN-U214991	SGN-U315631		SGN-U219849	SGN-U322245		SGN-U221661	SGN-U323715		SGN-U219932	SGN-U317823		SGN-U218068	SGN-U318660		SGN-U221686	SGN-U323348		SGN-U218715			SGN-U214537	SGN-U314378		SGN-U226313	SGN-U327656		SGN-U223177	SGN-U325415		SGN-U226030	SGN-U328613		SGN-U218068	SGN-U318660
	SGN-U219932	SGN-U317823		SGN-U225014	SGN-U327436		SGN-U213338	SGN-U313384		SGN-U217893	SGN-U318499		SGN-U219194	SGN-U321010		SGN-U217775	SGN-U317754		SGN-U213338	SGN-U313384		SGN-U224187	SGN-U327450		SGN-U214063	SGN-U313856		SGN-U218419	SGN-U320637		SGN-U215820	SGN-U317504		SGN-U216333	SGN-U317255		SGN-U215149	SGN-U314636		SGN-U219149	SGN-U318956		SGN-U226313	SGN-U327656		SGN-U214063	SGN-U313856
	SGN-U224187	SGN-U327450		SGN-U215410	SGN-U316087		SGN-U214991	SGN-U315631		SGN-U213238	SGN-U312999		SGN-U216219	SGN-U317631		SGN-U219297	SGN-U320248		SGN-U214991	SGN-U315631		SGN-U214351	SGN-U315295		SGN-U222011	SGN-U325001		SGN-U224267	SGN-U327001		SGN-U212614	SGN-U314473		SGN-U225520	SGN-U314245		SGN-U219689	SGN-U322476		SGN-U215593	SGN-U316746		SGN-U215149	SGN-U314636		SGN-U222011	SGN-U325001
	SGN-U214351	SGN-U315295		SGN-U231032			SGN-U219194	SGN-U321010		SGN-U213061	SGN-U312800		SGN-U216214	SGN-U317056		SGN-U216470			SGN-U219194	SGN-U321010		SGN-U213704	SGN-U313542		SGN-U221075	SGN-U322753		SGN-U218715			SGN-U226030	SGN-U328613		SGN-U221133	SGN-U324271		SGN-U218068	SGN-U318660		SGN-U213767	SGN-U313553		SGN-U219689	SGN-U322476		SGN-U221075	SGN-U322753
	SGN-U213704	SGN-U313542		SGN-U217321	SGN-U318156		SGN-U216219	SGN-U317631		SGN-U219932	SGN-U317823		SGN-U226278			SGN-U217758	SGN-U318645		SGN-U216219	SGN-U317631		SGN-U217454	SGN-U319191		SGN-U218274	SGN-U319637		SGN-U215820	SGN-U317504		SGN-U226313	SGN-U327656		SGN-U223177	SGN-U325415		SGN-U214063	SGN-U313856		SGN-U225360	SGN-U324043		SGN-U218068	SGN-U318660		SGN-U218274	SGN-U319637
	SGN-U217454	SGN-U319191		SGN-U212654	SGN-U312630		SGN-U216214	SGN-U317056		SGN-U224187	SGN-U327450		SGN-U218716	SGN-U320159		SGN-U222961	SGN-U319693		SGN-U216214	SGN-U317056		SGN-U219733	SGN-U321937		SGN-U223903	SGN-U321075		SGN-U212614	SGN-U314473		SGN-U215149	SGN-U314636		SGN-U219149	SGN-U318956		SGN-U222011	SGN-U325001		SGN-U219408			SGN-U214063	SGN-U313856		SGN-U223903	SGN-U321075
	SGN-U219733	SGN-U321937		SGN-U218774	SGN-U318627		SGN-U226278			SGN-U214351	SGN-U315295		SGN-U213972	SGN-U313053		SGN-U217799	SGN-U317802		SGN-U226278			SGN-U220257			SGN-U214537	SGN-U314378		SGN-U226030	SGN-U328613		SGN-U219689	SGN-U322476		SGN-U215593	SGN-U316746		SGN-U221075	SGN-U322753		SGN-U230826	SGN-U333021		SGN-U222011	SGN-U325001		SGN-U214537	SGN-U314378
	SGN-U220257			SGN-U217203	SGN-U318993		SGN-U218716	SGN-U320159		SGN-U213704	SGN-U313542		SGN-U219314	SGN-U318346		SGN-U213805	SGN-U313490		SGN-U218716	SGN-U320159		SGN-U217907	SGN-U318352		SGN-U216333	SGN-U317255		SGN-U226313	SGN-U327656		SGN-U218068	SGN-U318660		SGN-U213767	SGN-U313553		SGN-U218274	SGN-U319637		SGN-U218335	SGN-U318769		SGN-U221075	SGN-U322753		SGN-U216333	SGN-U317255
	SGN-U217907	SGN-U318352		SGN-U217195	SGN-U318544		SGN-U213972	SGN-U313053		SGN-U217454	SGN-U319191		SGN-U223136	SGN-U318495		SGN-U213146	SGN-U312920		SGN-U213972	SGN-U313053		SGN-U216995	SGN-U317444		SGN-U225520	SGN-U314245		SGN-U215149	SGN-U314636		SGN-U214063	SGN-U313856		SGN-U225360	SGN-U324043		SGN-U223903	SGN-U321075		SGN-U213607	SGN-U313757		SGN-U218274	SGN-U319637		SGN-U225520	SGN-U314245
	SGN-U216995	SGN-U317444		SGN-U216076	SGN-U317094		SGN-U219314	SGN-U318346		SGN-U219733	SGN-U321937		SGN-U227526	SGN-U315177		SGN-U213807	SGN-U313513		SGN-U219314	SGN-U318346		SGN-U221220	SGN-U324417		SGN-U221133	SGN-U324271		SGN-U219689	SGN-U322476		SGN-U222011	SGN-U325001		SGN-U219408			SGN-U214537	SGN-U314378		SGN-U215635	SGN-U317352		SGN-U223903	SGN-U321075		SGN-U221133	SGN-U324271
	SGN-U221220	SGN-U324417		SGN-U216101	SGN-U317400		SGN-U223136	SGN-U318495		SGN-U220257			SGN-U221667	SGN-U319408		SGN-U218621	SGN-U319428		SGN-U223136	SGN-U318495		SGN-U219500	SGN-U319943		SGN-U223177	SGN-U325415		SGN-U218068	SGN-U318660		SGN-U221075	SGN-U322753		SGN-U230826	SGN-U333021		SGN-U216333	SGN-U317255		SGN-U220810	SGN-U322671		SGN-U214537	SGN-U314378		SGN-U223177	SGN-U325415
	SGN-U219500	SGN-U319943		SGN-U215673	SGN-U317302		SGN-U227526	SGN-U315177		SGN-U217907	SGN-U318352		SGN-U218125	SGN-U319453		SGN-U214902	SGN-U316224		SGN-U227526	SGN-U315177		SGN-U218491			SGN-U219149	SGN-U318956		SGN-U214063	SGN-U313856		SGN-U218274	SGN-U319637		SGN-U218335	SGN-U318769		SGN-U225520	SGN-U314245		SGN-U232990	SGN-U335271		SGN-U216333	SGN-U317255		SGN-U219149	SGN-U318956
	SGN-U218491			SGN-U215342	SGN-U315207		SGN-U221667	SGN-U319408		SGN-U216995	SGN-U317444		SGN-U216712			SGN-U213725	SGN-U312510		SGN-U221667	SGN-U319408		SGN-U221524	SGN-U321577		SGN-U215593	SGN-U316746		SGN-U222011	SGN-U325001		SGN-U223903	SGN-U321075		SGN-U213607	SGN-U313757		SGN-U221133	SGN-U324271		SGN-U221127	SGN-U323375		SGN-U225520	SGN-U314245		SGN-U215593	SGN-U316746
	SGN-U221524	SGN-U321577		SGN-U214298	SGN-U315127		SGN-U218125	SGN-U319453		SGN-U221220	SGN-U324417		SGN-U221297	SGN-U322951		SGN-U214610	SGN-U315818		SGN-U218125	SGN-U319453		SGN-U216038	SGN-U316645		SGN-U213767	SGN-U313553		SGN-U221075	SGN-U322753		SGN-U214537	SGN-U314378		SGN-U215635	SGN-U317352		SGN-U223177	SGN-U325415		SGN-U221272	SGN-U323030		SGN-U221133	SGN-U324271		SGN-U213767	SGN-U313553
	SGN-U216038	SGN-U316645		SGN-U212578	SGN-U312516		SGN-U216712			SGN-U219500	SGN-U319943		SGN-U216016	SGN-U316699		SGN-U215228	SGN-U315808		SGN-U216712			SGN-U215560	SGN-U316780		SGN-U225360	SGN-U324043		SGN-U218274	SGN-U319637		SGN-U216333	SGN-U317255		SGN-U220810	SGN-U322671		SGN-U219149	SGN-U318956		SGN-U229627			SGN-U223177	SGN-U325415		SGN-U225360	SGN-U324043
	SGN-U215560	SGN-U316780		SGN-U213496	SGN-U313630		SGN-U221297	SGN-U322951		SGN-U218491			SGN-U216269	SGN-U316821		SGN-U226193	SGN-U326775		SGN-U221297	SGN-U322951		SGN-U213351	SGN-U313409		SGN-U219408			SGN-U223903	SGN-U321075		SGN-U225520	SGN-U314245		SGN-U232990	SGN-U335271		SGN-U215593	SGN-U316746		SGN-U224723			SGN-U219149	SGN-U318956		SGN-U219408
	SGN-U213351	SGN-U313409		SGN-U213839	SGN-U314112		SGN-U216016	SGN-U316699		SGN-U221524	SGN-U321577		SGN-U217893	SGN-U318499		SGN-U216034	SGN-U316806		SGN-U216016	SGN-U316699		SGN-U216352	SGN-U317682		SGN-U230826	SGN-U333021		SGN-U214537	SGN-U314378		SGN-U221133	SGN-U324271		SGN-U221127	SGN-U323375		SGN-U213767	SGN-U313553		SGN-U224469	SGN-U318850		SGN-U215593	SGN-U316746		SGN-U230826	SGN-U333021
	SGN-U216352	SGN-U317682		SGN-U216539	SGN-U317653		SGN-U216269	SGN-U316821		SGN-U216038	SGN-U316645		SGN-U213238	SGN-U312999		SGN-U226136	SGN-U329137		SGN-U216269	SGN-U316821		SGN-U225319	SGN-U325096		SGN-U218335	SGN-U318769		SGN-U216333	SGN-U317255		SGN-U223177	SGN-U325415		SGN-U221272	SGN-U323030		SGN-U225360	SGN-U324043		SGN-U225547	SGN-U314256		SGN-U213767	SGN-U313553		SGN-U218335	SGN-U318769
	SGN-U225319	SGN-U325096		SGN-U217224	SGN-U318545		SGN-U217893	SGN-U318499		SGN-U215560	SGN-U316780		SGN-U213061	SGN-U312800		SGN-U217805	SGN-U319677		SGN-U217893	SGN-U318499		SGN-U221913	SGN-U324313		SGN-U213607	SGN-U313757		SGN-U225520	SGN-U314245		SGN-U219149	SGN-U318956		SGN-U229627			SGN-U219408			SGN-U236001			SGN-U225360	SGN-U324043		SGN-U213607	SGN-U313757
	SGN-U221913	SGN-U324313		SGN-U227530	SGN-U329316		SGN-U213238	SGN-U312999		SGN-U213351	SGN-U313409		SGN-U219932	SGN-U317823		SGN-U221379	SGN-U324439		SGN-U213238	SGN-U312999		SGN-U219942	SGN-U321581		SGN-U215635	SGN-U317352		SGN-U221133	SGN-U324271		SGN-U215593	SGN-U316746		SGN-U224723			SGN-U230826	SGN-U333021		SGN-U222097	SGN-U324058		SGN-U219408			SGN-U215635	SGN-U317352
	SGN-U219942	SGN-U321581		SGN-U216072	SGN-U317173		SGN-U213061	SGN-U312800		SGN-U216352	SGN-U317682		SGN-U224187	SGN-U327450		SGN-U216644	SGN-U335584		SGN-U213061	SGN-U312800		SGN-U227391	SGN-U323394		SGN-U220810	SGN-U322671		SGN-U223177	SGN-U325415		SGN-U213767	SGN-U313553		SGN-U224469	SGN-U318850		SGN-U218335	SGN-U318769		SGN-U217919	SGN-U317038		SGN-U230826	SGN-U333021		SGN-U220810	SGN-U322671
	SGN-U227391	SGN-U323394		SGN-U213666	SGN-U313769		SGN-U219932	SGN-U317823		SGN-U225319	SGN-U325096		SGN-U214351	SGN-U315295		SGN-U217023	SGN-U318047		SGN-U219932	SGN-U317823		SGN-U229620	SGN-U332761		SGN-U232990	SGN-U335271		SGN-U219149	SGN-U318956		SGN-U225360	SGN-U324043		SGN-U225547	SGN-U314256		SGN-U213607	SGN-U313757		SGN-U222729	SGN-U324934		SGN-U218335	SGN-U318769		SGN-U232990	SGN-U335271
	SGN-U229620	SGN-U332761		SGN-U221439			SGN-U224187	SGN-U327450		SGN-U221913	SGN-U324313		SGN-U213704	SGN-U313542		SGN-U218428	SGN-U320902		SGN-U224187	SGN-U327450		SGN-U221804			SGN-U221127	SGN-U323375		SGN-U215593	SGN-U316746		SGN-U219408			SGN-U236001			SGN-U215635	SGN-U317352		SGN-U220938	SGN-U323749		SGN-U213607	SGN-U313757		SGN-U221127	SGN-U323375
	SGN-U221804			SGN-U223548	SGN-U325688		SGN-U214351	SGN-U315295		SGN-U219942	SGN-U321581		SGN-U217454	SGN-U319191		SGN-U216279	SGN-U317840		SGN-U214351	SGN-U315295		SGN-U219503	SGN-U314174		SGN-U221272	SGN-U323030		SGN-U213767	SGN-U313553		SGN-U230826	SGN-U333021		SGN-U222097	SGN-U324058		SGN-U220810	SGN-U322671		SGN-U226937	SGN-U326325		SGN-U215635	SGN-U317352		SGN-U221272	SGN-U323030
	SGN-U219503	SGN-U314174		SGN-U217276	SGN-U319117		SGN-U213704	SGN-U313542		SGN-U227391	SGN-U323394		SGN-U219733	SGN-U321937		SGN-U217859	SGN-U318629		SGN-U213704	SGN-U313542		SGN-U219364			SGN-U229627			SGN-U225360	SGN-U324043		SGN-U218335	SGN-U318769		SGN-U217919	SGN-U317038		SGN-U232990	SGN-U335271		SGN-U220855	SGN-U322139		SGN-U220810	SGN-U322671		SGN-U229627
	SGN-U219364			AJ224356	AJ224356		SGN-U217454	SGN-U319191		SGN-U229620	SGN-U332761		SGN-U220257			SGN-U228493			SGN-U217454	SGN-U319191		SGN-U217068			SGN-U224723			SGN-U219408			SGN-U213607	SGN-U313757		SGN-U222729	SGN-U324934		SGN-U221127	SGN-U323375		SGN-U213178			SGN-U232990	SGN-U335271		SGN-U224723
	SGN-U217068			SGN-U221559	SGN-U322067		SGN-U219733	SGN-U321937		SGN-U221804			SGN-U217907	SGN-U318352		SGN-U230300	SGN-U332517		SGN-U219733	SGN-U321937		SGN-U214001	SGN-U314062		SGN-U224469	SGN-U318850		SGN-U230826	SGN-U333021		SGN-U215635	SGN-U317352		SGN-U220938	SGN-U323749		SGN-U221272	SGN-U323030		SGN-U220875	SGN-U322899		SGN-U221127	SGN-U323375		SGN-U224469	SGN-U318850
	SGN-U214001	SGN-U314062		SGN-U227342	SGN-U320398		SGN-U220257			SGN-U219503	SGN-U314174		SGN-U216995	SGN-U317444		SGN-U217031	SGN-U318343		SGN-U220257			SGN-U213977	SGN-U314151		SGN-U225547	SGN-U314256		SGN-U218335	SGN-U318769		SGN-U220810	SGN-U322671		SGN-U226937	SGN-U326325		SGN-U229627			SGN-U217137	SGN-U318035		SGN-U221272	SGN-U323030		SGN-U225547	SGN-U314256
	SGN-U213977	SGN-U314151		SGN-U221502	SGN-U320289		SGN-U217907	SGN-U318352		SGN-U219364			SGN-U221220	SGN-U324417		SGN-U213626	SGN-U315422		SGN-U217907	SGN-U318352		SGN-U214151	SGN-U313712		SGN-U236001			SGN-U213607	SGN-U313757		SGN-U232990	SGN-U335271		SGN-U220855	SGN-U322139		SGN-U224723			SGN-U228269	SGN-U329064		SGN-U229627			SGN-U236001
	SGN-U214151	SGN-U313712		SGN-U216635			SGN-U216995	SGN-U317444		SGN-U217068			SGN-U219500	SGN-U319943		SGN-U215845	SGN-U317214		SGN-U216995	SGN-U317444		SGN-U222991	SGN-U321576		SGN-U222097	SGN-U324058		SGN-U215635	SGN-U317352		SGN-U221127	SGN-U323375		SGN-U213178			SGN-U224469	SGN-U318850		SGN-U214106	SGN-U314046		SGN-U224723			SGN-U222097	SGN-U324058
	SGN-U222991	SGN-U321576		SGN-U217982	SGN-U319433		SGN-U221220	SGN-U324417		SGN-U214001	SGN-U314062		SGN-U218491			SGN-U215369	SGN-U313839		SGN-U221220	SGN-U324417		SGN-U214963	SGN-U316043		SGN-U217919	SGN-U317038		SGN-U220810	SGN-U322671		SGN-U221272	SGN-U323030		SGN-U220875	SGN-U322899		SGN-U225547	SGN-U314256		SGN-U236260	SGN-U333305		SGN-U224469	SGN-U318850		SGN-U217919	SGN-U317038
	SGN-U214963	SGN-U316043		SGN-U214608	SGN-U315368		SGN-U219500	SGN-U319943		SGN-U213977	SGN-U314151		SGN-U221524	SGN-U321577		SGN-U224412	SGN-U326863		SGN-U219500	SGN-U319943		SGN-U214943	SGN-U314973		SGN-U222729	SGN-U324934		SGN-U232990	SGN-U335271		SGN-U229627			SGN-U217137	SGN-U318035		SGN-U236001			SGN-U230612			SGN-U225547	SGN-U314256		SGN-U222729	SGN-U324934
	SGN-U214943	SGN-U314973		SGN-U221661	SGN-U323715		SGN-U218491			SGN-U214151	SGN-U313712		SGN-U216038	SGN-U316645		SGN-U213383	SGN-U314859		SGN-U218491			SGN-U212780	SGN-U314554		SGN-U220938	SGN-U323749		SGN-U221127	SGN-U323375		SGN-U224723			SGN-U228269	SGN-U329064		SGN-U222097	SGN-U324058		SGN-U231632	SGN-U319978		SGN-U236001			SGN-U220938	SGN-U323749
	SGN-U212780	SGN-U314554		SGN-U213338	SGN-U313384		SGN-U221524	SGN-U321577		SGN-U222991	SGN-U321576		SGN-U215560	SGN-U316780		SGN-U214986	SGN-U316243		SGN-U221524	SGN-U321577		SGN-U226166	SGN-U330048		SGN-U226937	SGN-U326325		SGN-U221272	SGN-U323030		SGN-U224469	SGN-U318850		SGN-U214106	SGN-U314046		SGN-U217919	SGN-U317038		SGN-U236515	SGN-U342906		SGN-U222097	SGN-U324058		SGN-U226937	SGN-U326325
	SGN-U226166	SGN-U330048		SGN-U214991	SGN-U315631		SGN-U216038	SGN-U316645		SGN-U214963	SGN-U316043		SGN-U213351	SGN-U313409		SGN-U214077	SGN-U314048		SGN-U216038	SGN-U316645		SGN-U215168	SGN-U316497		SGN-U220855	SGN-U322139		SGN-U229627			SGN-U225547	SGN-U314256		SGN-U236260	SGN-U333305		SGN-U222729	SGN-U324934		SGN-U215619	SGN-U316325		SGN-U217919	SGN-U317038		SGN-U220855	SGN-U322139
	SGN-U215168	SGN-U316497		SGN-U219194	SGN-U321010		SGN-U215560	SGN-U316780		SGN-U214943	SGN-U314973		SGN-U216352	SGN-U317682		SGN-U213709	SGN-U313759		SGN-U215560	SGN-U316780		SGN-U216444	SGN-U318416		SGN-U213178			SGN-U224723			SGN-U236001			SGN-U230612			SGN-U220938	SGN-U323749		SGN-U214499	SGN-U315570		SGN-U222729	SGN-U324934		SGN-U213178
	SGN-U216444	SGN-U318416		SGN-U216219	SGN-U317631		SGN-U213351	SGN-U313409		SGN-U212780	SGN-U314554		SGN-U225319	SGN-U325096		SGN-U219231	SGN-U313920		SGN-U213351	SGN-U313409		SGN-U213191	SGN-U312851		SGN-U220875	SGN-U322899		SGN-U224469	SGN-U318850		SGN-U222097	SGN-U324058		SGN-U231632	SGN-U319978		SGN-U226937	SGN-U326325		SGN-U223834	SGN-U325107		SGN-U220938	SGN-U323749		SGN-U220875	SGN-U322899
	SGN-U213191	SGN-U312851		SGN-U216214	SGN-U317056		SGN-U216352	SGN-U317682		SGN-U226166	SGN-U330048		SGN-U221913	SGN-U324313		SGN-U214053	SGN-U313373		SGN-U216352	SGN-U317682		SGN-U214848	SGN-U315951		SGN-U217137	SGN-U318035		SGN-U225547	SGN-U314256		SGN-U217919	SGN-U317038		SGN-U236515	SGN-U342906		SGN-U220855	SGN-U322139		SGN-U215229	SGN-U316401		SGN-U226937	SGN-U326325		SGN-U217137	SGN-U318035
	SGN-U214848	SGN-U315951		SGN-U226278			SGN-U225319	SGN-U325096		SGN-U215168	SGN-U316497		SGN-U219942	SGN-U321581		SGN-U221920			SGN-U225319	SGN-U325096		SGN-U224525			SGN-U228269	SGN-U329064		SGN-U236001			SGN-U222729	SGN-U324934		SGN-U215619	SGN-U316325		SGN-U213178			SGN-U223128	SGN-U318255		SGN-U220855	SGN-U322139		SGN-U228269	SGN-U329064
	SGN-U224525			SGN-U218716	SGN-U320159		SGN-U221913	SGN-U324313		SGN-U216444	SGN-U318416		SGN-U227391	SGN-U323394		SGN-U218015	SGN-U320137		SGN-U221913	SGN-U324313		SGN-U217308	SGN-U319472		SGN-U214106	SGN-U314046		SGN-U222097	SGN-U324058		SGN-U220938	SGN-U323749		SGN-U214499	SGN-U315570		SGN-U220875	SGN-U322899		AJ002281	AJ002281		SGN-U213178			SGN-U214106	SGN-U314046
	SGN-U217308	SGN-U319472		SGN-U213972	SGN-U313053		SGN-U219942	SGN-U321581		SGN-U213191	SGN-U312851		SGN-U229620	SGN-U332761		SGN-U221533	SGN-U314544		SGN-U219942	SGN-U321581		SGN-U216648	SGN-U316774		SGN-U236260	SGN-U333305		SGN-U217919	SGN-U317038		SGN-U226937	SGN-U326325		SGN-U223834	SGN-U325107		SGN-U217137	SGN-U318035		SGN-U235796	SGN-U330845		SGN-U220875	SGN-U322899		SGN-U236260	SGN-U333305
	SGN-U216648	SGN-U316774		SGN-U219314	SGN-U318346		SGN-U227391	SGN-U323394		SGN-U214848	SGN-U315951		SGN-U221804			SGN-U215001	SGN-U313803		SGN-U227391	SGN-U323394		SGN-U215416	SGN-U316127		SGN-U230612			SGN-U222729	SGN-U324934		SGN-U220855	SGN-U322139		SGN-U215229	SGN-U316401		SGN-U228269	SGN-U329064		SGN-U219482	SGN-U322409		SGN-U217137	SGN-U318035		SGN-U230612
	SGN-U215416	SGN-U316127		SGN-U223136	SGN-U318495		SGN-U229620	SGN-U332761		SGN-U224525			SGN-U219503	SGN-U314174		SGN-U215681	SGN-U316194		SGN-U229620	SGN-U332761		SGN-U218339	SGN-U319965		SGN-U231632	SGN-U319978		SGN-U220938	SGN-U323749		SGN-U213178			SGN-U223128	SGN-U318255		SGN-U214106	SGN-U314046		SGN-U216449	SGN-U317247		SGN-U228269	SGN-U329064		SGN-U231632	SGN-U319978
	SGN-U218339	SGN-U319965		SGN-U227526	SGN-U315177		SGN-U221804			SGN-U217308	SGN-U319472		SGN-U219364			SGN-U220731	SGN-U323142		SGN-U221804			SGN-U227156	SGN-U324894		SGN-U236515	SGN-U342906		SGN-U226937	SGN-U326325		SGN-U220875	SGN-U322899		AJ002281	AJ002281		SGN-U236260	SGN-U333305		SGN-U219519			SGN-U214106	SGN-U314046		SGN-U236515	SGN-U342906
	SGN-U227156	SGN-U324894		SGN-U221667	SGN-U319408		SGN-U219503	SGN-U314174		SGN-U216648	SGN-U316774		SGN-U217068			SGN-U229622	SGN-U322407		SGN-U219503	SGN-U314174		SGN-U228776	SGN-U327674		SGN-U215619	SGN-U316325		SGN-U220855	SGN-U322139		SGN-U217137	SGN-U318035		SGN-U235796	SGN-U330845		SGN-U230612			SGN-U213323	SGN-U313209		SGN-U236260	SGN-U333305		SGN-U215619	SGN-U316325
	SGN-U228776	SGN-U327674		SGN-U218125	SGN-U319453		SGN-U219364			SGN-U215416	SGN-U316127		SGN-U214001	SGN-U314062		SGN-U218721	SGN-U316258		SGN-U219364			SGN-U215402	SGN-U316507		SGN-U214499	SGN-U315570		SGN-U213178			SGN-U228269	SGN-U329064		SGN-U219482	SGN-U322409		SGN-U231632	SGN-U319978		SGN-U215031			SGN-U230612			SGN-U214499	SGN-U315570
	SGN-U215402	SGN-U316507		SGN-U216712			SGN-U217068			SGN-U218339	SGN-U319965		SGN-U213977	SGN-U314151		SGN-U216520	SGN-U317324		SGN-U217068			SGN-U223160	SGN-U325676		SGN-U223834	SGN-U325107		SGN-U220875	SGN-U322899		SGN-U214106	SGN-U314046		SGN-U216449	SGN-U317247		SGN-U236515	SGN-U342906		SGN-U219811	SGN-U322016		SGN-U231632	SGN-U319978		SGN-U223834	SGN-U325107
	SGN-U223160	SGN-U325676		SGN-U221297	SGN-U322951		SGN-U214001	SGN-U314062		SGN-U227156	SGN-U324894		SGN-U214151	SGN-U313712		SGN-U213916	SGN-U313853		SGN-U214001	SGN-U314062		SGN-U215144	SGN-U315615		SGN-U215229	SGN-U316401		SGN-U217137	SGN-U318035		SGN-U236260	SGN-U333305		SGN-U219519			SGN-U215619	SGN-U316325		SGN-U216590	SGN-U322191		SGN-U236515	SGN-U342906		SGN-U215229	SGN-U316401
	SGN-U215144	SGN-U315615		SGN-U216016	SGN-U316699		SGN-U213977	SGN-U314151		SGN-U228776	SGN-U327674		SGN-U222991	SGN-U321576		SGN-U223374	SGN-U326769		SGN-U213977	SGN-U314151		SGN-U214092	SGN-U312775		SGN-U223128	SGN-U318255		SGN-U228269	SGN-U329064		SGN-U230612			SGN-U213323	SGN-U313209		SGN-U214499	SGN-U315570		SGN-U224152			SGN-U215619	SGN-U316325		SGN-U223128	SGN-U318255
	SGN-U214092	SGN-U312775		SGN-U216269	SGN-U316821		SGN-U214151	SGN-U313712		SGN-U215402	SGN-U316507		SGN-U214963	SGN-U316043		SGN-U217233	SGN-U319033		SGN-U214151	SGN-U313712		SGN-U218118	SGN-U318794		AJ002281	AJ002281		SGN-U214106	SGN-U314046		SGN-U231632	SGN-U319978		SGN-U215031			SGN-U223834	SGN-U325107		SGN-U214406	SGN-U315138		SGN-U214499	SGN-U315570		AJ002281	AJ002281
	SGN-U218118	SGN-U318794		SGN-U217893	SGN-U318499		SGN-U222991	SGN-U321576		SGN-U223160	SGN-U325676		SGN-U214943	SGN-U314973		SGN-U214689	SGN-U315394		SGN-U222991	SGN-U321576		SGN-U222008	SGN-U321710		SGN-U235796	SGN-U330845		SGN-U236260	SGN-U333305		SGN-U236515	SGN-U342906		SGN-U219811	SGN-U322016		SGN-U215229	SGN-U316401		SGN-U221381	SGN-U323787		SGN-U223834	SGN-U325107		SGN-U235796	SGN-U330845
	SGN-U222008	SGN-U321710		SGN-U213238	SGN-U312999		SGN-U214963	SGN-U316043		SGN-U215144	SGN-U315615		SGN-U212780	SGN-U314554		SGN-U219877	SGN-U318472		SGN-U214963	SGN-U316043		SGN-U227329	SGN-U329772		SGN-U219482	SGN-U322409		SGN-U230612			SGN-U215619	SGN-U316325		SGN-U216590	SGN-U322191		SGN-U223128	SGN-U318255		SGN-U226566	SGN-U323602		SGN-U215229	SGN-U316401		SGN-U219482	SGN-U322409
	SGN-U227329	SGN-U329772		SGN-U213061	SGN-U312800		SGN-U214943	SGN-U314973		SGN-U214092	SGN-U312775		SGN-U226166	SGN-U330048		SGN-U212790	SGN-U314922		SGN-U214943	SGN-U314973		SGN-U231178	SGN-U326533		SGN-U216449	SGN-U317247		SGN-U231632	SGN-U319978		SGN-U214499	SGN-U315570		SGN-U224152			AJ002281	AJ002281		SGN-U218812	SGN-U319158		SGN-U223128	SGN-U318255		SGN-U216449	SGN-U317247
	SGN-U231178	SGN-U326533		SGN-U219932	SGN-U317823		SGN-U212780	SGN-U314554		SGN-U218118	SGN-U318794		SGN-U215168	SGN-U316497		SGN-U220882	SGN-U319988		SGN-U212780	SGN-U314554		SGN-U213130	SGN-U314753		SGN-U219519			SGN-U236515	SGN-U342906		SGN-U223834	SGN-U325107		SGN-U214406	SGN-U315138		SGN-U235796	SGN-U330845		SGN-U227967	SGN-U325380		AJ002281	AJ002281		SGN-U219519
	SGN-U213130	SGN-U314753		SGN-U224187	SGN-U327450		SGN-U226166	SGN-U330048		SGN-U222008	SGN-U321710		SGN-U216444	SGN-U318416		SGN-U216371	SGN-U317953		SGN-U226166	SGN-U330048		SGN-U217379	SGN-U319437		SGN-U213323	SGN-U313209		SGN-U215619	SGN-U316325		SGN-U215229	SGN-U316401		SGN-U221381	SGN-U323787		SGN-U219482	SGN-U322409		SGN-U228202	SGN-U332427		SGN-U235796	SGN-U330845		SGN-U213323	SGN-U313209
	SGN-U217379	SGN-U319437		SGN-U214351	SGN-U315295		SGN-U215168	SGN-U316497		SGN-U227329	SGN-U329772		SGN-U213191	SGN-U312851		SGN-U216454			SGN-U215168	SGN-U316497		SGN-U231465	SGN-U330652		SGN-U215031			SGN-U214499	SGN-U315570		SGN-U223128	SGN-U318255		SGN-U226566	SGN-U323602		SGN-U216449	SGN-U317247		SGN-U232645	SGN-U334677		SGN-U219482	SGN-U322409		SGN-U215031
	SGN-U231465	SGN-U330652		SGN-U213704	SGN-U313542		SGN-U216444	SGN-U318416		SGN-U231178	SGN-U326533		SGN-U214848	SGN-U315951		SGN-U216406			SGN-U216444	SGN-U318416		SGN-U217640	SGN-U315914		SGN-U219811	SGN-U322016		SGN-U223834	SGN-U325107		AJ002281	AJ002281		SGN-U218812	SGN-U319158		SGN-U219519			SGN-U216025	SGN-U317773		SGN-U216449	SGN-U317247		SGN-U219811	SGN-U322016
	SGN-U217640	SGN-U315914		SGN-U217454	SGN-U319191		SGN-U213191	SGN-U312851		SGN-U213130	SGN-U314753		SGN-U224525			SGN-U216321	SGN-U317916		SGN-U213191	SGN-U312851		SGN-U221510	SGN-U318018		SGN-U216590	SGN-U322191		SGN-U215229	SGN-U316401		SGN-U235796	SGN-U330845		SGN-U227967	SGN-U325380		SGN-U213323	SGN-U313209		SGN-U227239			SGN-U219519			SGN-U216590	SGN-U322191
	SGN-U221510	SGN-U318018		SGN-U219733	SGN-U321937		SGN-U214848	SGN-U315951		SGN-U217379	SGN-U319437		SGN-U217308	SGN-U319472		SGN-U213118	SGN-U312786		SGN-U214848	SGN-U315951		SGN-U225308	SGN-U326666		SGN-U224152			SGN-U223128	SGN-U318255		SGN-U219482	SGN-U322409		SGN-U228202	SGN-U332427		SGN-U215031			SGN-U218097	SGN-U320227		SGN-U213323	SGN-U313209		SGN-U224152
	SGN-U225308	SGN-U326666		SGN-U220257			SGN-U224525			SGN-U231465	SGN-U330652		SGN-U216648	SGN-U316774		SGN-U218603			SGN-U224525			SGN-U218485	SGN-U321178		SGN-U214406	SGN-U315138		AJ002281	AJ002281		SGN-U216449	SGN-U317247		SGN-U232645	SGN-U334677		SGN-U219811	SGN-U322016		SGN-U213341	SGN-U312911		SGN-U215031			SGN-U214406	SGN-U315138
	SGN-U218485	SGN-U321178		SGN-U217907	SGN-U318352		SGN-U217308	SGN-U319472		SGN-U217640	SGN-U315914		SGN-U215416	SGN-U316127		SGN-U218890	SGN-U320038		SGN-U217308	SGN-U319472		SGN-U214005	SGN-U313833		SGN-U221381	SGN-U323787		SGN-U235796	SGN-U330845		SGN-U219519			SGN-U216025	SGN-U317773		SGN-U216590	SGN-U322191		SGN-U218016	SGN-U318912		SGN-U219811	SGN-U322016		SGN-U221381	SGN-U323787
	SGN-U214005	SGN-U313833		SGN-U216995	SGN-U317444		SGN-U216648	SGN-U316774		SGN-U221510	SGN-U318018		SGN-U218339	SGN-U319965		SGN-U220542	SGN-U323369		SGN-U216648	SGN-U316774		SGN-U215788	SGN-U320013		SGN-U226566	SGN-U323602		SGN-U219482	SGN-U322409		SGN-U213323	SGN-U313209		SGN-U227239			SGN-U224152			SGN-U216356	SGN-U312749		SGN-U216590	SGN-U322191		SGN-U226566	SGN-U323602
	SGN-U215788	SGN-U320013		SGN-U221220	SGN-U324417		SGN-U215416	SGN-U316127		SGN-U225308	SGN-U326666		SGN-U227156	SGN-U324894		SGN-U222369	SGN-U325749		SGN-U215416	SGN-U316127		SGN-U221686	SGN-U323348		SGN-U218812	SGN-U319158		SGN-U216449	SGN-U317247		SGN-U215031			SGN-U218097	SGN-U320227		SGN-U214406	SGN-U315138		SGN-U223851	SGN-U323861		SGN-U224152			SGN-U218812	SGN-U319158
	SGN-U221686	SGN-U323348		SGN-U219500	SGN-U319943		SGN-U218339	SGN-U319965		SGN-U218485	SGN-U321178		SGN-U228776	SGN-U327674		SGN-U220322	SGN-U322738		SGN-U218339	SGN-U319965		SGN-U220743	SGN-U322110		SGN-U227967	SGN-U325380		SGN-U219519			SGN-U219811	SGN-U322016		SGN-U213341	SGN-U312911		SGN-U221381	SGN-U323787		SGN-U217933	SGN-U320026		SGN-U214406	SGN-U315138		SGN-U227967	SGN-U325380
	SGN-U220743	SGN-U322110		SGN-U218491			SGN-U227156	SGN-U324894		SGN-U214005	SGN-U313833		SGN-U215402	SGN-U316507		SGN-U220234	SGN-U322305		SGN-U227156	SGN-U324894		SGN-U218419	SGN-U320637		SGN-U228202	SGN-U332427		SGN-U213323	SGN-U313209		SGN-U216590	SGN-U322191		SGN-U218016	SGN-U318912		SGN-U226566	SGN-U323602		SGN-U215545	SGN-U315800		SGN-U221381	SGN-U323787		SGN-U228202	SGN-U332427
	SGN-U218419	SGN-U320637		SGN-U221524	SGN-U321577		SGN-U228776	SGN-U327674		SGN-U215788	SGN-U320013		SGN-U223160	SGN-U325676		SGN-U217682			SGN-U228776	SGN-U327674		SGN-U224267	SGN-U327001		SGN-U232645	SGN-U334677		SGN-U215031			SGN-U224152			SGN-U216356	SGN-U312749		SGN-U218812	SGN-U319158		SGN-U226856	SGN-U329844		SGN-U226566	SGN-U323602		SGN-U232645	SGN-U334677
	SGN-U224267	SGN-U327001		SGN-U216038	SGN-U316645		SGN-U215402	SGN-U316507		SGN-U221686	SGN-U323348		SGN-U215144	SGN-U315615		SGN-U227230	SGN-U328820		SGN-U215402	SGN-U316507		SGN-U218715			SGN-U216025	SGN-U317773		SGN-U219811	SGN-U322016		SGN-U214406	SGN-U315138		SGN-U223851	SGN-U323861		SGN-U227967	SGN-U325380		SGN-U216488	SGN-U318196		SGN-U218812	SGN-U319158		SGN-U216025	SGN-U317773
	SGN-U218715			SGN-U215560	SGN-U316780		SGN-U223160	SGN-U325676		SGN-U220743	SGN-U322110		SGN-U214092	SGN-U312775		SGN-U213674	SGN-U313515		SGN-U223160	SGN-U325676		SGN-U226030	SGN-U328613		SGN-U227239			SGN-U216590	SGN-U322191		SGN-U221381	SGN-U323787		SGN-U217933	SGN-U320026		SGN-U228202	SGN-U332427		SGN-U217359	SGN-U318467		SGN-U227967	SGN-U325380		SGN-U227239
	SGN-U226030	SGN-U328613		SGN-U213351	SGN-U313409		SGN-U215144	SGN-U315615		SGN-U218419	SGN-U320637		SGN-U218118	SGN-U318794		SGN-U227335	SGN-U325837		SGN-U215144	SGN-U315615		SGN-U226313	SGN-U327656		SGN-U218097	SGN-U320227		SGN-U224152			SGN-U226566	SGN-U323602		SGN-U215545	SGN-U315800		SGN-U232645	SGN-U334677		SGN-U218646	SGN-U318736		SGN-U228202	SGN-U332427		SGN-U218097	SGN-U320227
	SGN-U226313	SGN-U327656		SGN-U216352	SGN-U317682		SGN-U214092	SGN-U312775		SGN-U224267	SGN-U327001		SGN-U222008	SGN-U321710		SGN-U232939			SGN-U214092	SGN-U312775		SGN-U219689	SGN-U322476		SGN-U213341	SGN-U312911		SGN-U214406	SGN-U315138		SGN-U218812	SGN-U319158		SGN-U226856	SGN-U329844		SGN-U216025	SGN-U317773		SGN-U223646	SGN-U320091		SGN-U232645	SGN-U334677		SGN-U213341	SGN-U312911
	SGN-U219689	SGN-U322476		SGN-U225319	SGN-U325096		SGN-U218118	SGN-U318794		SGN-U218715			SGN-U227329	SGN-U329772		SGN-U213946	SGN-U314345		SGN-U218118	SGN-U318794		SGN-U218068	SGN-U318660		SGN-U218016	SGN-U318912		SGN-U221381	SGN-U323787		SGN-U227967	SGN-U325380		SGN-U216488	SGN-U318196		SGN-U227239			SGN-U216427	SGN-U317705		SGN-U216025	SGN-U317773		SGN-U218016	SGN-U318912
	SGN-U218068	SGN-U318660		SGN-U221913	SGN-U324313		SGN-U222008	SGN-U321710		SGN-U226030	SGN-U328613		SGN-U231178	SGN-U326533		SGN-U219049	SGN-U320773		SGN-U222008	SGN-U321710		SGN-U222011	SGN-U325001		SGN-U216356	SGN-U312749		SGN-U226566	SGN-U323602		SGN-U228202	SGN-U332427		SGN-U217359	SGN-U318467		SGN-U218097	SGN-U320227		SGN-U235586	SGN-U346847		SGN-U227239			SGN-U216356	SGN-U312749
	SGN-U222011	SGN-U325001		SGN-U219942	SGN-U321581		SGN-U227329	SGN-U329772		SGN-U226313	SGN-U327656		SGN-U213130	SGN-U314753		SGN-U221858	SGN-U322977		SGN-U227329	SGN-U329772		SGN-U221075	SGN-U322753		SGN-U223851	SGN-U323861		SGN-U218812	SGN-U319158		SGN-U232645	SGN-U334677		SGN-U218646	SGN-U318736		SGN-U213341	SGN-U312911		SGN-U230512	SGN-U331682		SGN-U218097	SGN-U320227		SGN-U223851	SGN-U323861
	SGN-U221075	SGN-U322753		SGN-U227391	SGN-U323394		SGN-U231178	SGN-U326533		SGN-U219689	SGN-U322476		SGN-U217379	SGN-U319437		SGN-U217575	SGN-U317733		SGN-U231178	SGN-U326533		SGN-U218274	SGN-U319637		SGN-U217933	SGN-U320026		SGN-U227967	SGN-U325380		SGN-U216025	SGN-U317773		SGN-U223646	SGN-U320091		SGN-U218016	SGN-U318912		SGN-U229617	SGN-U332420		SGN-U213341	SGN-U312911		SGN-U217933	SGN-U320026
	SGN-U218274	SGN-U319637		SGN-U229620	SGN-U332761		SGN-U213130	SGN-U314753		SGN-U218068	SGN-U318660		SGN-U231465	SGN-U330652		SGN-U225742	SGN-U321464		SGN-U213130	SGN-U314753		SGN-U223903	SGN-U321075		SGN-U215545	SGN-U315800		SGN-U228202	SGN-U332427		SGN-U227239			SGN-U216427	SGN-U317705		SGN-U216356	SGN-U312749		SGN-U219528	SGN-U322486		SGN-U218016	SGN-U318912		SGN-U215545	SGN-U315800
	SGN-U223903	SGN-U321075		SGN-U221804			SGN-U217379	SGN-U319437		SGN-U222011	SGN-U325001		SGN-U217640	SGN-U315914		SGN-U218470			SGN-U217379	SGN-U319437		SGN-U214537	SGN-U314378		SGN-U226856	SGN-U329844		SGN-U232645	SGN-U334677		SGN-U218097	SGN-U320227		SGN-U235586	SGN-U346847		SGN-U223851	SGN-U323861		SGN-U217777	SGN-U319153		SGN-U216356	SGN-U312749		SGN-U226856	SGN-U329844
	SGN-U214537	SGN-U314378		SGN-U219503	SGN-U314174		SGN-U231465	SGN-U330652		SGN-U221075	SGN-U322753		SGN-U221510	SGN-U318018		SGN-U215320	SGN-U316092		SGN-U231465	SGN-U330652		SGN-U216333	SGN-U317255		SGN-U216488	SGN-U318196		SGN-U216025	SGN-U317773		SGN-U213341	SGN-U312911		SGN-U230512	SGN-U331682		SGN-U217933	SGN-U320026		SGN-U214088	SGN-U313986		SGN-U223851	SGN-U323861		SGN-U216488	SGN-U318196
	SGN-U216333	SGN-U317255		SGN-U219364			SGN-U217640	SGN-U315914		SGN-U218274	SGN-U319637		SGN-U225308	SGN-U326666		SGN-U214286	SGN-U314862		SGN-U217640	SGN-U315914		SGN-U221133	SGN-U324271		SGN-U217359	SGN-U318467		SGN-U227239			SGN-U218016	SGN-U318912		SGN-U229617	SGN-U332420		SGN-U215545	SGN-U315800		SGN-U215765	SGN-U315478		SGN-U217933	SGN-U320026		SGN-U217359	SGN-U318467
	SGN-U221133	SGN-U324271		SGN-U217068			SGN-U221510	SGN-U318018		SGN-U223903	SGN-U321075		SGN-U218485	SGN-U321178		SGN-U219249	SGN-U321160		SGN-U221510	SGN-U318018		SGN-U223177	SGN-U325415		SGN-U218646	SGN-U318736		SGN-U218097	SGN-U320227		SGN-U216356	SGN-U312749		SGN-U219528	SGN-U322486		SGN-U226856	SGN-U329844		SGN-U218589	SGN-U320090		SGN-U215545	SGN-U315800		SGN-U218646	SGN-U318736
	SGN-U223177	SGN-U325415		SGN-U214001	SGN-U314062		SGN-U225308	SGN-U326666		SGN-U214537	SGN-U314378		SGN-U214005	SGN-U313833		SGN-U216199	SGN-U317845		SGN-U225308	SGN-U326666		SGN-U219149	SGN-U318956		SGN-U223646	SGN-U320091		SGN-U213341	SGN-U312911		SGN-U223851	SGN-U323861		SGN-U217777	SGN-U319153		SGN-U216488	SGN-U318196		SGN-U217938	SGN-U319799		SGN-U226856	SGN-U329844		SGN-U223646	SGN-U320091
	SGN-U219149	SGN-U318956		SGN-U213977	SGN-U314151		SGN-U218485	SGN-U321178		SGN-U216333	SGN-U317255		SGN-U215788	SGN-U320013		SGN-U216275	SGN-U317121		SGN-U218485	SGN-U321178		SGN-U225360	SGN-U324043		SGN-U216427	SGN-U317705		SGN-U218016	SGN-U318912		SGN-U217933	SGN-U320026		SGN-U214088	SGN-U313986		SGN-U217359	SGN-U318467		SGN-U226795	SGN-U328962		SGN-U216488	SGN-U318196		SGN-U216427	SGN-U317705
	SGN-U225360	SGN-U324043		SGN-U214151	SGN-U313712		SGN-U214005	SGN-U313833		SGN-U221133	SGN-U324271		SGN-U221686	SGN-U323348		SGN-U217978	SGN-U317099		SGN-U214005	SGN-U313833		SGN-U219408			SGN-U235586	SGN-U346847		SGN-U216356	SGN-U312749		SGN-U215545	SGN-U315800		SGN-U215765	SGN-U315478		SGN-U218646	SGN-U318736		SGN-U215773	SGN-U317136		SGN-U217359	SGN-U318467		SGN-U235586	SGN-U346847
	SGN-U219408			SGN-U222991	SGN-U321576		SGN-U215788	SGN-U320013		SGN-U223177	SGN-U325415		SGN-U220743	SGN-U322110		SGN-U215800	SGN-U316687		SGN-U215788	SGN-U320013		SGN-U230826	SGN-U333021		SGN-U230512	SGN-U331682		SGN-U223851	SGN-U323861		SGN-U226856	SGN-U329844		SGN-U218589	SGN-U320090		SGN-U223646	SGN-U320091		SGN-U218502	SGN-U316803		SGN-U218646	SGN-U318736		SGN-U230512	SGN-U331682
	SGN-U230826	SGN-U333021		SGN-U214963	SGN-U316043		SGN-U221686	SGN-U323348		SGN-U219149	SGN-U318956		SGN-U218419	SGN-U320637		SGN-U212883	SGN-U312562		SGN-U221686	SGN-U323348		SGN-U218335	SGN-U318769		SGN-U229617	SGN-U332420		SGN-U217933	SGN-U320026		SGN-U216488	SGN-U318196		SGN-U217938	SGN-U319799		SGN-U216427	SGN-U317705		SGN-U218240			SGN-U223646	SGN-U320091		SGN-U229617	SGN-U332420
	SGN-U218335	SGN-U318769		SGN-U214943	SGN-U314973		SGN-U220743	SGN-U322110		SGN-U225360	SGN-U324043		SGN-U224267	SGN-U327001		SGN-U222180	SGN-U322484		SGN-U220743	SGN-U322110		SGN-U215635	SGN-U317352		SGN-U219528	SGN-U322486		SGN-U215545	SGN-U315800		SGN-U217359	SGN-U318467		SGN-U226795	SGN-U328962		SGN-U235586	SGN-U346847		SGN-U219992			SGN-U216427	SGN-U317705		SGN-U219528	SGN-U322486
	SGN-U215635	SGN-U317352		SGN-U212780	SGN-U314554		SGN-U218419	SGN-U320637		SGN-U219408			SGN-U218715			SGN-U222747			SGN-U218419	SGN-U320637		SGN-U220810	SGN-U322671		SGN-U217777	SGN-U319153		SGN-U226856	SGN-U329844		SGN-U218646	SGN-U318736		SGN-U215773	SGN-U317136		SGN-U230512	SGN-U331682		SGN-U217621	SGN-U319267		SGN-U235586	SGN-U346847		SGN-U217777	SGN-U319153
	SGN-U220810	SGN-U322671		SGN-U226166	SGN-U330048		SGN-U224267	SGN-U327001		SGN-U230826	SGN-U333021		SGN-U226030	SGN-U328613		SGN-U228025			SGN-U224267	SGN-U327001		SGN-U221272	SGN-U323030		SGN-U214088	SGN-U313986		SGN-U216488	SGN-U318196		SGN-U223646	SGN-U320091		SGN-U218502	SGN-U316803		SGN-U229617	SGN-U332420		SGN-U220271	SGN-U322000		SGN-U230512	SGN-U331682		SGN-U214088	SGN-U313986
	SGN-U221272	SGN-U323030		SGN-U215168	SGN-U316497		SGN-U218715			SGN-U218335	SGN-U318769		SGN-U226313	SGN-U327656		SGN-U217924	SGN-U318543		SGN-U218715			SGN-U224723			SGN-U215765	SGN-U315478		SGN-U217359	SGN-U318467		SGN-U216427	SGN-U317705		SGN-U218240			SGN-U219528	SGN-U322486		SGN-U223813	SGN-U327259		SGN-U229617	SGN-U332420		SGN-U215765	SGN-U315478
	SGN-U224723			SGN-U216444	SGN-U318416		SGN-U226030	SGN-U328613		SGN-U215635	SGN-U317352		SGN-U219689	SGN-U322476		Y12640			SGN-U226030	SGN-U328613		SGN-U224469	SGN-U318850		SGN-U218589	SGN-U320090		SGN-U218646	SGN-U318736		SGN-U235586	SGN-U346847		SGN-U219992			SGN-U217777	SGN-U319153		SGN-U226473	SGN-U325595		SGN-U219528	SGN-U322486		SGN-U218589	SGN-U320090
	SGN-U224469	SGN-U318850		SGN-U213191	SGN-U312851		SGN-U226313	SGN-U327656		SGN-U220810	SGN-U322671		SGN-U218068	SGN-U318660		SGN-U220043	SGN-U318264		SGN-U226313	SGN-U327656		SGN-U225547	SGN-U314256		SGN-U217938	SGN-U319799		SGN-U223646	SGN-U320091		SGN-U230512	SGN-U331682		SGN-U217621	SGN-U319267		SGN-U214088	SGN-U313986		SGN-U226032	SGN-U325896		SGN-U217777	SGN-U319153		SGN-U217938	SGN-U319799
	SGN-U225547	SGN-U314256		SGN-U214848	SGN-U315951		SGN-U219689	SGN-U322476		SGN-U221272	SGN-U323030		SGN-U222011	SGN-U325001		SGN-U214570	SGN-U317084		SGN-U219689	SGN-U322476		SGN-U236001			SGN-U226795	SGN-U328962		SGN-U216427	SGN-U317705		SGN-U229617	SGN-U332420		SGN-U220271	SGN-U322000		SGN-U215765	SGN-U315478		SGN-U214072	SGN-U314996		SGN-U214088	SGN-U313986		SGN-U226795	SGN-U328962
	SGN-U236001			SGN-U224525			SGN-U218068	SGN-U318660		SGN-U224723			SGN-U221075	SGN-U322753		SGN-U225214	SGN-U328828		SGN-U218068	SGN-U318660		SGN-U222097	SGN-U324058		SGN-U215773	SGN-U317136		SGN-U235586	SGN-U346847		SGN-U219528	SGN-U322486		SGN-U223813	SGN-U327259		SGN-U218589	SGN-U320090		SGN-U216789			SGN-U215765	SGN-U315478		SGN-U215773	SGN-U317136
	SGN-U222097	SGN-U324058		SGN-U217308	SGN-U319472		SGN-U222011	SGN-U325001		SGN-U224469	SGN-U318850		SGN-U218274	SGN-U319637		SGN-U215180	SGN-U315008		SGN-U222011	SGN-U325001		SGN-U222729	SGN-U324934		SGN-U218502	SGN-U316803		SGN-U230512	SGN-U331682		SGN-U217777	SGN-U319153		SGN-U226473	SGN-U325595		SGN-U217938	SGN-U319799		SGN-U226873	SGN-U324520		SGN-U218589	SGN-U320090		SGN-U218502	SGN-U316803
	SGN-U222729	SGN-U324934		SGN-U216648	SGN-U316774		SGN-U221075	SGN-U322753		SGN-U225547	SGN-U314256		SGN-U223903	SGN-U321075		SGN-U216215	SGN-U317475		SGN-U221075	SGN-U322753		SGN-U220938	SGN-U323749		SGN-U218240			SGN-U229617	SGN-U332420		SGN-U214088	SGN-U313986		SGN-U226032	SGN-U325896		SGN-U226795	SGN-U328962		SGN-U218600	SGN-U320076		SGN-U217938	SGN-U319799		SGN-U218240
	SGN-U220938	SGN-U323749		SGN-U215416	SGN-U316127		SGN-U218274	SGN-U319637		SGN-U236001			SGN-U214537	SGN-U314378		SGN-U226121	SGN-U328040		SGN-U218274	SGN-U319637		SGN-U226937	SGN-U326325		SGN-U219992			SGN-U219528	SGN-U322486		SGN-U215765	SGN-U315478		SGN-U214072	SGN-U314996		SGN-U215773	SGN-U317136		SGN-U231471			SGN-U226795	SGN-U328962		SGN-U219992
	SGN-U226937	SGN-U326325		SGN-U218339	SGN-U319965		SGN-U223903	SGN-U321075		SGN-U222097	SGN-U324058		SGN-U216333	SGN-U317255		SGN-U214040	SGN-U313720		SGN-U223903	SGN-U321075		SGN-U220855	SGN-U322139		SGN-U217621	SGN-U319267		SGN-U217777	SGN-U319153		SGN-U218589	SGN-U320090		SGN-U216789			SGN-U218502	SGN-U316803		SGN-U221459	SGN-U321667		SGN-U215773	SGN-U317136		SGN-U217621	SGN-U319267
	SGN-U220855	SGN-U322139		SGN-U227156	SGN-U324894		SGN-U214537	SGN-U314378		SGN-U222729	SGN-U324934		SGN-U221133	SGN-U324271		SGN-U218626	SGN-U318959		SGN-U214537	SGN-U314378		SGN-U220875	SGN-U322899		SGN-U220271	SGN-U322000		SGN-U214088	SGN-U313986		SGN-U217938	SGN-U319799		SGN-U226873	SGN-U324520		SGN-U218240			SGN-U227152			SGN-U218502	SGN-U316803		SGN-U220271	SGN-U322000
	SGN-U220875	SGN-U322899		SGN-U228776	SGN-U327674		SGN-U216333	SGN-U317255		SGN-U220938	SGN-U323749		SGN-U223177	SGN-U325415		SGN-U230638	SGN-U317456		SGN-U216333	SGN-U317255		SGN-U217137	SGN-U318035		SGN-U223813	SGN-U327259		SGN-U215765	SGN-U315478		SGN-U226795	SGN-U328962		SGN-U218600	SGN-U320076		SGN-U219992			SGN-U212974	SGN-U314621		SGN-U218240			SGN-U223813	SGN-U327259
	SGN-U217137	SGN-U318035		SGN-U215402	SGN-U316507		SGN-U221133	SGN-U324271		SGN-U226937	SGN-U326325		SGN-U219149	SGN-U318956		SGN-U221107			SGN-U221133	SGN-U324271		SGN-U236260	SGN-U333305		SGN-U226473	SGN-U325595		SGN-U218589	SGN-U320090		SGN-U215773	SGN-U317136		SGN-U231471			SGN-U217621	SGN-U319267		SGN-U226069	SGN-U324984		SGN-U219992			SGN-U226473	SGN-U325595
	SGN-U236260	SGN-U333305		SGN-U223160	SGN-U325676		SGN-U223177	SGN-U325415		SGN-U220855	SGN-U322139		SGN-U225360	SGN-U324043		SGN-U212604			SGN-U223177	SGN-U325415		SGN-U215619	SGN-U316325		SGN-U226032	SGN-U325896		SGN-U217938	SGN-U319799		SGN-U218502	SGN-U316803		SGN-U221459	SGN-U321667		SGN-U220271	SGN-U322000		SGN-U224697			SGN-U217621	SGN-U319267		SGN-U226032	SGN-U325896
	SGN-U215619	SGN-U316325		SGN-U215144	SGN-U315615		SGN-U219149	SGN-U318956		SGN-U220875	SGN-U322899		SGN-U219408			SGN-U223726	SGN-U327018		SGN-U219149	SGN-U318956		SGN-U214499	SGN-U315570		SGN-U214072	SGN-U314996		SGN-U226795	SGN-U328962		SGN-U218240			SGN-U227152			SGN-U223813	SGN-U327259		SGN-U214951			SGN-U220271	SGN-U322000		SGN-U214072	SGN-U314996
	SGN-U214499	SGN-U315570		SGN-U214092	SGN-U312775		SGN-U225360	SGN-U324043		SGN-U217137	SGN-U318035		SGN-U230826	SGN-U333021		SGN-U213159	SGN-U313051		SGN-U225360	SGN-U324043		SGN-U223834	SGN-U325107		SGN-U216789			SGN-U215773	SGN-U317136		SGN-U219992			SGN-U212974	SGN-U314621		SGN-U226473	SGN-U325595		SGN-U215581			SGN-U223813	SGN-U327259		SGN-U216789
	SGN-U223834	SGN-U325107		SGN-U218118	SGN-U318794		SGN-U219408			SGN-U236260	SGN-U333305		SGN-U218335	SGN-U318769		SGN-U215642	SGN-U315461		SGN-U219408			SGN-U223128	SGN-U318255		SGN-U226873	SGN-U324520		SGN-U218502	SGN-U316803		SGN-U217621	SGN-U319267		SGN-U226069	SGN-U324984		SGN-U226032	SGN-U325896		SGN-U231357	SGN-U330446		SGN-U226473	SGN-U325595		SGN-U226873	SGN-U324520
	SGN-U223128	SGN-U318255		SGN-U222008	SGN-U321710		SGN-U230826	SGN-U333021		SGN-U215619	SGN-U316325		SGN-U215635	SGN-U317352		SGN-U222649	SGN-U321363		SGN-U230826	SGN-U333021		AJ002281	AJ002281		SGN-U218600	SGN-U320076		SGN-U218240			SGN-U220271	SGN-U322000		SGN-U224697			SGN-U214072	SGN-U314996		SGN-U219912			SGN-U226032	SGN-U325896		SGN-U218600	SGN-U320076
	AJ002281	AJ002281		SGN-U227329	SGN-U329772		SGN-U218335	SGN-U318769		SGN-U214499	SGN-U315570		SGN-U220810	SGN-U322671		SGN-U215447	SGN-U331578		SGN-U218335	SGN-U318769		SGN-U235796	SGN-U330845		SGN-U231471			SGN-U219992			SGN-U223813	SGN-U327259		SGN-U214951			SGN-U216789			SGN-U240216	SGN-U324293		SGN-U214072	SGN-U314996		SGN-U231471
	SGN-U235796	SGN-U330845		SGN-U231178	SGN-U326533		SGN-U215635	SGN-U317352		SGN-U223834	SGN-U325107		SGN-U221272	SGN-U323030		SGN-U217557	SGN-U318086		SGN-U215635	SGN-U317352		SGN-U219482	SGN-U322409		SGN-U221459	SGN-U321667		SGN-U217621	SGN-U319267		SGN-U226473	SGN-U325595		SGN-U215581			SGN-U226873	SGN-U324520		SGN-U217320	SGN-U319140		SGN-U216789			SGN-U221459	SGN-U321667
	SGN-U219482	SGN-U322409		SGN-U213130	SGN-U314753		SGN-U220810	SGN-U322671		SGN-U223128	SGN-U318255		SGN-U224723			SGN-U219162	SGN-U321292		SGN-U220810	SGN-U322671		SGN-U216449	SGN-U317247		SGN-U227152			SGN-U220271	SGN-U322000		SGN-U226032	SGN-U325896		SGN-U231357	SGN-U330446		SGN-U218600	SGN-U320076		SGN-U216202	SGN-U317861		SGN-U226873	SGN-U324520		SGN-U227152
	SGN-U216449	SGN-U317247		SGN-U217379	SGN-U319437		SGN-U221272	SGN-U323030		AJ002281	AJ002281		SGN-U224469	SGN-U318850		SGN-U226518			SGN-U221272	SGN-U323030		SGN-U219519			SGN-U212974	SGN-U314621		SGN-U223813	SGN-U327259		SGN-U214072	SGN-U314996		SGN-U219912			SGN-U231471			SGN-U219849	SGN-U322245		SGN-U218600	SGN-U320076		SGN-U212974	SGN-U314621
	SGN-U219519			SGN-U231465	SGN-U330652		SGN-U224723			SGN-U235796	SGN-U330845		SGN-U225547	SGN-U314256		SGN-U217814	SGN-U319035		SGN-U224723			SGN-U213323	SGN-U313209		SGN-U226069	SGN-U324984		SGN-U226473	SGN-U325595		SGN-U216789			SGN-U240216	SGN-U324293		SGN-U221459	SGN-U321667		SGN-U217775	SGN-U317754		SGN-U231471			SGN-U226069	SGN-U324984
	SGN-U213323	SGN-U313209		SGN-U217640	SGN-U315914		SGN-U224469	SGN-U318850		SGN-U219482	SGN-U322409		SGN-U236001			SGN-U227860	SGN-U329062		SGN-U224469	SGN-U318850		SGN-U215031			SGN-U224697			SGN-U226032	SGN-U325896		SGN-U226873	SGN-U324520		SGN-U217320	SGN-U319140		SGN-U227152			SGN-U226579	SGN-U314085		SGN-U221459	SGN-U321667		SGN-U224697
	SGN-U215031			SGN-U221510	SGN-U318018		SGN-U225547	SGN-U314256		SGN-U216449	SGN-U317247		SGN-U222097	SGN-U324058		SGN-U213203	SGN-U312642		SGN-U225547	SGN-U314256		SGN-U216590	SGN-U322191		SGN-U214951			SGN-U214072	SGN-U314996		SGN-U218600	SGN-U320076		SGN-U216202	SGN-U317861		SGN-U212974	SGN-U314621		SGN-U219297	SGN-U320248		SGN-U227152			SGN-U214951
	SGN-U216590	SGN-U322191		SGN-U225308	SGN-U326666		SGN-U236001			SGN-U219519			SGN-U222729	SGN-U324934		SGN-U213584	SGN-U313416		SGN-U236001			SGN-U224152			SGN-U215581			SGN-U216789			SGN-U231471			SGN-U219849	SGN-U322245		SGN-U226069	SGN-U324984		SGN-U216470			SGN-U212974	SGN-U314621		SGN-U215581
	SGN-U224152			SGN-U218485	SGN-U321178		SGN-U222097	SGN-U324058		SGN-U213323	SGN-U313209		SGN-U220938	SGN-U323749		SGN-U225534	SGN-U314718		SGN-U222097	SGN-U324058		SGN-U214406	SGN-U315138		SGN-U231357	SGN-U330446		SGN-U226873	SGN-U324520		SGN-U221459	SGN-U321667		SGN-U217775	SGN-U317754		SGN-U224697			SGN-U217758	SGN-U318645		SGN-U226069	SGN-U324984		SGN-U231357	SGN-U330446
	SGN-U214406	SGN-U315138		SGN-U214005	SGN-U313833		SGN-U222729	SGN-U324934		SGN-U215031			SGN-U226937	SGN-U326325		SGN-U222469	SGN-U325426		SGN-U222729	SGN-U324934		SGN-U221381	SGN-U323787		SGN-U219912			SGN-U218600	SGN-U320076		SGN-U227152			SGN-U226579	SGN-U314085		SGN-U214951			SGN-U222961	SGN-U319693		SGN-U224697			SGN-U219912
	SGN-U221381	SGN-U323787		SGN-U215788	SGN-U320013		SGN-U220938	SGN-U323749		SGN-U216590	SGN-U322191		SGN-U220855	SGN-U322139		SGN-U215090	SGN-U316052		SGN-U220938	SGN-U323749		SGN-U227967	SGN-U325380		SGN-U240216	SGN-U324293		SGN-U231471			SGN-U212974	SGN-U314621		SGN-U219297	SGN-U320248		SGN-U215581			SGN-U217799	SGN-U317802		SGN-U214951			SGN-U240216	SGN-U324293
	SGN-U227967	SGN-U325380		SGN-U221686	SGN-U323348		SGN-U226937	SGN-U326325		SGN-U224152			SGN-U220875	SGN-U322899		SGN-U215600	SGN-U316715		SGN-U226937	SGN-U326325		SGN-U228202	SGN-U332427		SGN-U217320	SGN-U319140		SGN-U221459	SGN-U321667		SGN-U226069	SGN-U324984		SGN-U216470			SGN-U231357	SGN-U330446		SGN-U213805	SGN-U313490		SGN-U215581			SGN-U217320	SGN-U319140
	SGN-U228202	SGN-U332427		SGN-U220743	SGN-U322110		SGN-U220855	SGN-U322139		SGN-U214406	SGN-U315138		SGN-U217137	SGN-U318035		SGN-U215261	SGN-U315165		SGN-U220855	SGN-U322139		SGN-U232645	SGN-U334677		SGN-U216202	SGN-U317861		SGN-U227152			SGN-U224697			SGN-U217758	SGN-U318645		SGN-U219912			SGN-U213146	SGN-U312920		SGN-U231357	SGN-U330446		SGN-U216202	SGN-U317861
	SGN-U232645	SGN-U334677		SGN-U218419	SGN-U320637		SGN-U220875	SGN-U322899		SGN-U221381	SGN-U323787		SGN-U236260	SGN-U333305		SGN-U214355	SGN-U313813		SGN-U220875	SGN-U322899		SGN-U227239			SGN-U219849	SGN-U322245		SGN-U212974	SGN-U314621		SGN-U214951			SGN-U222961	SGN-U319693		SGN-U240216	SGN-U324293		SGN-U213680	SGN-U313784		SGN-U219912			SGN-U219849	SGN-U322245
	SGN-U227239			SGN-U224267	SGN-U327001		SGN-U217137	SGN-U318035		SGN-U227967	SGN-U325380		SGN-U215619	SGN-U316325		SGN-U220562	SGN-U321192		SGN-U217137	SGN-U318035		SGN-U218097	SGN-U320227		SGN-U217775	SGN-U317754		SGN-U226069	SGN-U324984		SGN-U215581			SGN-U217799	SGN-U317802		SGN-U217320	SGN-U319140		SGN-U222850	SGN-U319641		SGN-U240216	SGN-U324293		SGN-U217775	SGN-U317754
	SGN-U218097	SGN-U320227		SGN-U218715			SGN-U236260	SGN-U333305		SGN-U228202	SGN-U332427		SGN-U214499	SGN-U315570		SGN-U213616	SGN-U334029		SGN-U236260	SGN-U333305		SGN-U218016	SGN-U318912		SGN-U226579	SGN-U314085		SGN-U224697			SGN-U231357	SGN-U330446		SGN-U213805	SGN-U313490		SGN-U216202	SGN-U317861		SGN-U213807	SGN-U313513		SGN-U217320	SGN-U319140		SGN-U226579	SGN-U314085
	SGN-U218016	SGN-U318912		SGN-U226030	SGN-U328613		SGN-U215619	SGN-U316325		SGN-U232645	SGN-U334677		SGN-U223834	SGN-U325107		SGN-U236654			SGN-U215619	SGN-U316325		SGN-U216356	SGN-U312749		SGN-U219297	SGN-U320248		SGN-U214951			SGN-U219912			SGN-U213146	SGN-U312920		SGN-U219849	SGN-U322245		SGN-U218621	SGN-U319428		SGN-U216202	SGN-U317861		SGN-U219297	SGN-U320248
	SGN-U216356	SGN-U312749		SGN-U226313	SGN-U327656		SGN-U214499	SGN-U315570		SGN-U227239			SGN-U223128	SGN-U318255		SGN-U213967	SGN-U314214		SGN-U214499	SGN-U315570		SGN-U223851	SGN-U323861		SGN-U216470			SGN-U215581			SGN-U240216	SGN-U324293		SGN-U213680	SGN-U313784		SGN-U217775	SGN-U317754		SGN-U214902	SGN-U316224		SGN-U219849	SGN-U322245		SGN-U216470
	SGN-U223851	SGN-U323861		SGN-U219689	SGN-U322476		SGN-U223834	SGN-U325107		SGN-U218097	SGN-U320227		AJ002281	AJ002281		SGN-U213630	SGN-U313697		SGN-U223834	SGN-U325107		SGN-U217933	SGN-U320026		SGN-U217758	SGN-U318645		SGN-U231357	SGN-U330446		SGN-U217320	SGN-U319140		SGN-U222850	SGN-U319641		SGN-U226579	SGN-U314085		SGN-U213725	SGN-U312510		SGN-U217775	SGN-U317754		SGN-U217758	SGN-U318645
	SGN-U217933	SGN-U320026		SGN-U218068	SGN-U318660		SGN-U223128	SGN-U318255		SGN-U218016	SGN-U318912		SGN-U235796	SGN-U330845		SGN-U236778	SGN-U346096		SGN-U223128	SGN-U318255		SGN-U215545	SGN-U315800		SGN-U222961	SGN-U319693		SGN-U219912			SGN-U216202	SGN-U317861		SGN-U213807	SGN-U313513		SGN-U219297	SGN-U320248		SGN-U214610	SGN-U315818		SGN-U226579	SGN-U314085		SGN-U222961	SGN-U319693
	SGN-U215545	SGN-U315800		SGN-U222011	SGN-U325001		AJ002281	AJ002281		SGN-U216356	SGN-U312749		SGN-U219482	SGN-U322409		SGN-U214495	SGN-U314197		AJ002281	AJ002281		SGN-U226856	SGN-U329844		SGN-U217799	SGN-U317802		SGN-U240216	SGN-U324293		SGN-U219849	SGN-U322245		SGN-U218621	SGN-U319428		SGN-U216470			SGN-U215228	SGN-U315808		SGN-U219297	SGN-U320248		SGN-U217799	SGN-U317802
	SGN-U226856	SGN-U329844		SGN-U221075	SGN-U322753		SGN-U235796	SGN-U330845		SGN-U223851	SGN-U323861		SGN-U216449	SGN-U317247		SGN-U217418	SGN-U313365		SGN-U235796	SGN-U330845		SGN-U217359	SGN-U318467		SGN-U213805	SGN-U313490		SGN-U217320	SGN-U319140		SGN-U217775	SGN-U317754		SGN-U214902	SGN-U316224		SGN-U217758	SGN-U318645		SGN-U216118			SGN-U216470			SGN-U213805	SGN-U313490
	SGN-U217359	SGN-U318467		SGN-U218274	SGN-U319637		SGN-U219482	SGN-U322409		SGN-U217933	SGN-U320026		SGN-U219519			SGN-U226675			SGN-U219482	SGN-U322409		SGN-U218646	SGN-U318736		SGN-U213146	SGN-U312920		SGN-U216202	SGN-U317861		SGN-U226579	SGN-U314085		SGN-U213725	SGN-U312510		SGN-U222961	SGN-U319693		SGN-U226193	SGN-U326775		SGN-U217758	SGN-U318645		SGN-U213146	SGN-U312920
	SGN-U218646	SGN-U318736		SGN-U223903	SGN-U321075		SGN-U216449	SGN-U317247		SGN-U215545	SGN-U315800		SGN-U213323	SGN-U313209		SGN-U225885			SGN-U216449	SGN-U317247		SGN-U223646	SGN-U320091		SGN-U213680	SGN-U313784		SGN-U219849	SGN-U322245		SGN-U219297	SGN-U320248		SGN-U214610	SGN-U315818		SGN-U217799	SGN-U317802		SGN-U216034	SGN-U316806		SGN-U222961	SGN-U319693		SGN-U213680	SGN-U313784
	SGN-U223646	SGN-U320091		SGN-U214537	SGN-U314378		SGN-U219519			SGN-U226856	SGN-U329844		SGN-U215031			SGN-U229614			SGN-U219519			SGN-U216427	SGN-U317705		SGN-U222850	SGN-U319641		SGN-U217775	SGN-U317754		SGN-U216470			SGN-U215228	SGN-U315808		SGN-U213805	SGN-U313490		SGN-U226136	SGN-U329137		SGN-U217799	SGN-U317802		SGN-U222850	SGN-U319641
	SGN-U216427	SGN-U317705		SGN-U216333	SGN-U317255		SGN-U213323	SGN-U313209		SGN-U217359	SGN-U318467		SGN-U216590	SGN-U322191		SGN-U220770	SGN-U319497		SGN-U213323	SGN-U313209		SGN-U235586	SGN-U346847		SGN-U213807	SGN-U313513		SGN-U226579	SGN-U314085		SGN-U217758	SGN-U318645		SGN-U216118			SGN-U213146	SGN-U312920		SGN-U217805	SGN-U319677		SGN-U213805	SGN-U313490		SGN-U213807	SGN-U313513
	SGN-U235586	SGN-U346847		SGN-U221133	SGN-U324271		SGN-U215031			SGN-U218646	SGN-U318736		SGN-U224152			SGN-U214304	SGN-U314129		SGN-U215031			SGN-U230512	SGN-U331682		SGN-U218621	SGN-U319428		SGN-U219297	SGN-U320248		SGN-U222961	SGN-U319693		SGN-U226193	SGN-U326775		SGN-U213680	SGN-U313784		SGN-U218348	SGN-U319846		SGN-U213146	SGN-U312920		SGN-U218621	SGN-U319428
	SGN-U230512	SGN-U331682		SGN-U223177	SGN-U325415		SGN-U216590	SGN-U322191		SGN-U223646	SGN-U320091		SGN-U214406	SGN-U315138		SGN-U219235	SGN-U320039		SGN-U216590	SGN-U322191		SGN-U229617	SGN-U332420		SGN-U214902	SGN-U316224		SGN-U216470			SGN-U217799	SGN-U317802		SGN-U216034	SGN-U316806		SGN-U222850	SGN-U319641		SGN-U221379	SGN-U324439		SGN-U213680	SGN-U313784		SGN-U214902	SGN-U316224
	SGN-U229617	SGN-U332420		SGN-U219149	SGN-U318956		SGN-U224152			SGN-U216427	SGN-U317705		SGN-U221381	SGN-U323787		SGN-U213802	SGN-U313824		SGN-U224152			SGN-U219528	SGN-U322486		SGN-U213725	SGN-U312510		SGN-U217758	SGN-U318645		SGN-U213805	SGN-U313490		SGN-U226136	SGN-U329137		SGN-U213807	SGN-U313513		SGN-U216644	SGN-U335584		SGN-U222850	SGN-U319641		SGN-U213725	SGN-U312510
	SGN-U219528	SGN-U322486		SGN-U225360	SGN-U324043		SGN-U214406	SGN-U315138		SGN-U235586	SGN-U346847		SGN-U227967	SGN-U325380		SGN-U218791	SGN-U320071		SGN-U214406	SGN-U315138		SGN-U217777	SGN-U319153		SGN-U214610	SGN-U315818		SGN-U222961	SGN-U319693		SGN-U213146	SGN-U312920		SGN-U217805	SGN-U319677		SGN-U218621	SGN-U319428		SGN-U217023	SGN-U318047		SGN-U213807	SGN-U313513		SGN-U214610	SGN-U315818
	SGN-U217777	SGN-U319153		SGN-U219408			SGN-U221381	SGN-U323787		SGN-U230512	SGN-U331682		SGN-U228202	SGN-U332427		SGN-U224088	SGN-U337714		SGN-U221381	SGN-U323787		SGN-U214088	SGN-U313986		SGN-U215228	SGN-U315808		SGN-U217799	SGN-U317802		SGN-U213680	SGN-U313784		SGN-U218348	SGN-U319846		SGN-U214902	SGN-U316224		SGN-U216380	SGN-U318149		SGN-U218621	SGN-U319428		SGN-U215228	SGN-U315808
	SGN-U214088	SGN-U313986		SGN-U230826	SGN-U333021		SGN-U227967	SGN-U325380		SGN-U229617	SGN-U332420		SGN-U232645	SGN-U334677		SGN-U212847	SGN-U314880		SGN-U227967	SGN-U325380		SGN-U215765	SGN-U315478		SGN-U216118			SGN-U213805	SGN-U313490		SGN-U222850	SGN-U319641		SGN-U221379	SGN-U324439		SGN-U213725	SGN-U312510		SGN-U214856	SGN-U315271		SGN-U214902	SGN-U316224		SGN-U216118
	SGN-U215765	SGN-U315478		SGN-U218335	SGN-U318769		SGN-U228202	SGN-U332427		SGN-U219528	SGN-U322486		SGN-U227239			SGN-U216871	SGN-U313454		SGN-U228202	SGN-U332427		SGN-U218589	SGN-U320090		SGN-U226193	SGN-U326775		SGN-U213146	SGN-U312920		SGN-U213807	SGN-U313513		SGN-U216644	SGN-U335584		SGN-U214610	SGN-U315818		SGN-U215759	SGN-U317563		SGN-U213725	SGN-U312510		SGN-U226193	SGN-U326775
	SGN-U218589	SGN-U320090		SGN-U215635	SGN-U317352		SGN-U232645	SGN-U334677		SGN-U217777	SGN-U319153		SGN-U218097	SGN-U320227		SGN-U218565	SGN-U320674		SGN-U232645	SGN-U334677		SGN-U215773	SGN-U317136		SGN-U216034	SGN-U316806		SGN-U213680	SGN-U313784		SGN-U218621	SGN-U319428		SGN-U217023	SGN-U318047		SGN-U215228	SGN-U315808		SGN-U218428	SGN-U320902		SGN-U214610	SGN-U315818		SGN-U216034	SGN-U316806
	SGN-U215773	SGN-U317136		SGN-U220810	SGN-U322671		SGN-U227239			SGN-U214088	SGN-U313986		SGN-U218016	SGN-U318912		SGN-U227396	SGN-U328461		SGN-U227239			SGN-U218240			SGN-U226136	SGN-U329137		SGN-U222850	SGN-U319641		SGN-U214902	SGN-U316224		SGN-U216380	SGN-U318149		SGN-U216118			SGN-U217812	SGN-U319331		SGN-U215228	SGN-U315808		SGN-U226136	SGN-U329137
	SGN-U218240			SGN-U221272	SGN-U323030		SGN-U218097	SGN-U320227		SGN-U215765	SGN-U315478		SGN-U216356	SGN-U312749		SGN-U218956	SGN-U321242		SGN-U218097	SGN-U320227		SGN-U219992			SGN-U217805	SGN-U319677		SGN-U213807	SGN-U313513		SGN-U213725	SGN-U312510		SGN-U214856	SGN-U315271		SGN-U226193	SGN-U326775		SGN-U216279	SGN-U317840		SGN-U216118			SGN-U217805	SGN-U319677
	SGN-U219992			SGN-U224723			SGN-U218016	SGN-U318912		SGN-U218589	SGN-U320090		SGN-U223851	SGN-U323861		SGN-U215256	SGN-U319925		SGN-U218016	SGN-U318912		SGN-U223813	SGN-U327259		SGN-U218348	SGN-U319846		SGN-U218621	SGN-U319428		SGN-U214610	SGN-U315818		SGN-U215759	SGN-U317563		SGN-U216034	SGN-U316806		SGN-U217859	SGN-U318629		SGN-U226193	SGN-U326775		SGN-U218348	SGN-U319846
	SGN-U223813	SGN-U327259		SGN-U224469	SGN-U318850		SGN-U216356	SGN-U312749		SGN-U215773	SGN-U317136		SGN-U217933	SGN-U320026		SGN-U215351			SGN-U216356	SGN-U312749		SGN-U226473	SGN-U325595		SGN-U221379	SGN-U324439		SGN-U214902	SGN-U316224		SGN-U215228	SGN-U315808		SGN-U218428	SGN-U320902		SGN-U226136	SGN-U329137		SGN-U228493			SGN-U216034	SGN-U316806		SGN-U221379	SGN-U324439
	SGN-U226473	SGN-U325595		SGN-U225547	SGN-U314256		SGN-U223851	SGN-U323861		SGN-U218240			SGN-U215545	SGN-U315800		SGN-U212551	SGN-U312891		SGN-U223851	SGN-U323861		SGN-U226032	SGN-U325896		SGN-U216644	SGN-U335584		SGN-U213725	SGN-U312510		SGN-U216118			SGN-U217812	SGN-U319331		SGN-U217805	SGN-U319677		SGN-U230300	SGN-U332517		SGN-U226136	SGN-U329137		SGN-U216644	SGN-U335584
	SGN-U226032	SGN-U325896		SGN-U236001			SGN-U217933	SGN-U320026		SGN-U219992			SGN-U226856	SGN-U329844		SGN-U220026	SGN-U322193		SGN-U217933	SGN-U320026		SGN-U214072	SGN-U314996		SGN-U217023	SGN-U318047		SGN-U214610	SGN-U315818		SGN-U226193	SGN-U326775		SGN-U216279	SGN-U317840		SGN-U218348	SGN-U319846		SGN-U217031	SGN-U318343		SGN-U217805	SGN-U319677		SGN-U217023	SGN-U318047
	SGN-U214072	SGN-U314996		SGN-U222097	SGN-U324058		SGN-U215545	SGN-U315800		SGN-U223813	SGN-U327259		SGN-U217359	SGN-U318467		SGN-U213149	SGN-U312900		SGN-U215545	SGN-U315800		SGN-U226873	SGN-U324520		SGN-U216380	SGN-U318149		SGN-U215228	SGN-U315808		SGN-U216034	SGN-U316806		SGN-U217859	SGN-U318629		SGN-U221379	SGN-U324439		SGN-U213626	SGN-U315422		SGN-U218348	SGN-U319846		SGN-U216380	SGN-U318149
	SGN-U226873	SGN-U324520		SGN-U222729	SGN-U324934		SGN-U226856	SGN-U329844		SGN-U226473	SGN-U325595		SGN-U218646	SGN-U318736		SGN-U223818	SGN-U324316		SGN-U226856	SGN-U329844		SGN-U218600	SGN-U320076		SGN-U214856	SGN-U315271		SGN-U216118			SGN-U226136	SGN-U329137		SGN-U228493			SGN-U216644	SGN-U335584		SGN-U215845	SGN-U317214		SGN-U221379	SGN-U324439		SGN-U214856	SGN-U315271
	SGN-U218600	SGN-U320076		SGN-U220938	SGN-U323749		SGN-U217359	SGN-U318467		SGN-U226032	SGN-U325896		SGN-U223646	SGN-U320091		SGN-U215785			SGN-U217359	SGN-U318467		SGN-U221459	SGN-U321667		SGN-U215759	SGN-U317563		SGN-U226193	SGN-U326775		SGN-U217805	SGN-U319677		SGN-U230300	SGN-U332517		SGN-U217023	SGN-U318047		SGN-U215369	SGN-U313839		SGN-U216644	SGN-U335584		SGN-U215759	SGN-U317563
	SGN-U221459	SGN-U321667		SGN-U226937	SGN-U326325		SGN-U218646	SGN-U318736		SGN-U214072	SGN-U314996		SGN-U216427	SGN-U317705		X59948	X59948		SGN-U218646	SGN-U318736		SGN-U227429			SGN-U218428	SGN-U320902		SGN-U216034	SGN-U316806		SGN-U218348	SGN-U319846		SGN-U217031	SGN-U318343		SGN-U216380	SGN-U318149		SGN-U224412	SGN-U326863		SGN-U217023	SGN-U318047		SGN-U218428	SGN-U320902
	SGN-U227429			SGN-U220855	SGN-U322139		SGN-U223646	SGN-U320091		SGN-U226873	SGN-U324520		SGN-U235586	SGN-U346847		SGN-U218747	SGN-U320141		SGN-U223646	SGN-U320091		SGN-U227152			SGN-U217812	SGN-U319331		SGN-U226136	SGN-U329137		SGN-U221379	SGN-U324439		SGN-U213626	SGN-U315422		SGN-U214856	SGN-U315271		SGN-U213383	SGN-U314859		SGN-U216380	SGN-U318149		SGN-U217812	SGN-U319331
	SGN-U227152			SGN-U220875	SGN-U322899		SGN-U216427	SGN-U317705		SGN-U218600	SGN-U320076		SGN-U230512	SGN-U331682		SGN-U221446			SGN-U216427	SGN-U317705		SGN-U212974	SGN-U314621		SGN-U216279	SGN-U317840		SGN-U217805	SGN-U319677		SGN-U216644	SGN-U335584		SGN-U215845	SGN-U317214		SGN-U215759	SGN-U317563		SGN-U231725	SGN-U327192		SGN-U214856	SGN-U315271		SGN-U216279	SGN-U317840
	SGN-U212974	SGN-U314621		SGN-U217137	SGN-U318035		SGN-U235586	SGN-U346847		SGN-U221459	SGN-U321667		SGN-U229617	SGN-U332420		SGN-U217912	SGN-U317514		SGN-U235586	SGN-U346847		SGN-U224697			SGN-U217859	SGN-U318629		SGN-U218348	SGN-U319846		SGN-U217023	SGN-U318047		SGN-U215369	SGN-U313839		SGN-U218428	SGN-U320902		SGN-U218343	SGN-U320295		SGN-U215759	SGN-U317563		SGN-U217859	SGN-U318629
	SGN-U224697			SGN-U236260	SGN-U333305		SGN-U230512	SGN-U331682		SGN-U227429			SGN-U219528	SGN-U322486		SGN-U220262	SGN-U321392		SGN-U230512	SGN-U331682		SGN-U214951			SGN-U228493			SGN-U221379	SGN-U324439		SGN-U216380	SGN-U318149		SGN-U224412	SGN-U326863		SGN-U217812	SGN-U319331		SGN-U214986	SGN-U316243		SGN-U218428	SGN-U320902		SGN-U228493
	SGN-U214951			SGN-U215619	SGN-U316325		SGN-U229617	SGN-U332420		SGN-U227152			SGN-U217777	SGN-U319153		SGN-U229915	SGN-U327869		SGN-U229617	SGN-U332420		SGN-U219428	SGN-U321098		SGN-U230300	SGN-U332517		SGN-U216644	SGN-U335584		SGN-U214856	SGN-U315271		SGN-U213383	SGN-U314859		SGN-U216279	SGN-U317840		SGN-U214077	SGN-U314048		SGN-U217812	SGN-U319331		SGN-U230300	SGN-U332517
	SGN-U219428	SGN-U321098		SGN-U214499	SGN-U315570		SGN-U219528	SGN-U322486		SGN-U212974	SGN-U314621		SGN-U214088	SGN-U313986		SGN-U224754	SGN-U326922		SGN-U219528	SGN-U322486		SGN-U231357	SGN-U330446		SGN-U217031	SGN-U318343		SGN-U217023	SGN-U318047		SGN-U215759	SGN-U317563		SGN-U231725	SGN-U327192		SGN-U217859	SGN-U318629		SGN-U213709	SGN-U313759		SGN-U216279	SGN-U317840		SGN-U217031	SGN-U318343
	SGN-U231357	SGN-U330446		SGN-U223834	SGN-U325107		SGN-U217777	SGN-U319153		SGN-U224697			SGN-U215765	SGN-U315478		SGN-U217056	SGN-U319304		SGN-U217777	SGN-U319153		SGN-U219912			SGN-U213626	SGN-U315422		SGN-U216380	SGN-U318149		SGN-U218428	SGN-U320902		SGN-U218343	SGN-U320295		SGN-U228493			SGN-U219231	SGN-U313920		SGN-U217859	SGN-U318629		SGN-U213626	SGN-U315422
	SGN-U219912			SGN-U223128	SGN-U318255		SGN-U214088	SGN-U313986		SGN-U214951			SGN-U218589	SGN-U320090		SGN-U218286	SGN-U318054		SGN-U214088	SGN-U313986		SGN-U240216	SGN-U324293		SGN-U215845	SGN-U317214		SGN-U214856	SGN-U315271		SGN-U217812	SGN-U319331		SGN-U214986	SGN-U316243		SGN-U230300	SGN-U332517		SGN-U214053	SGN-U313373		SGN-U228493			SGN-U215845	SGN-U317214
	SGN-U240216	SGN-U324293		AJ002281	AJ002281		SGN-U215765	SGN-U315478		SGN-U219428	SGN-U321098		SGN-U215773	SGN-U317136		SGN-U218680	SGN-U319832		SGN-U215765	SGN-U315478		SGN-U217320	SGN-U319140		SGN-U215369	SGN-U313839		SGN-U215759	SGN-U317563		SGN-U216279	SGN-U317840		SGN-U214077	SGN-U314048		SGN-U217031	SGN-U318343		SGN-U219005	SGN-U321102		SGN-U230300	SGN-U332517		SGN-U215369	SGN-U313839
	SGN-U217320	SGN-U319140		SGN-U235796	SGN-U330845		SGN-U218589	SGN-U320090		SGN-U231357	SGN-U330446		SGN-U218240			SGN-U221818	SGN-U323011		SGN-U218589	SGN-U320090		SGN-U216202	SGN-U317861		SGN-U224412	SGN-U326863		SGN-U218428	SGN-U320902		SGN-U217859	SGN-U318629		SGN-U213709	SGN-U313759		SGN-U213626	SGN-U315422		SGN-U221920			SGN-U217031	SGN-U318343		SGN-U224412	SGN-U326863
	SGN-U216202	SGN-U317861		SGN-U219482	SGN-U322409		SGN-U215773	SGN-U317136		SGN-U219912			SGN-U219992			SGN-U227473	SGN-U328248		SGN-U215773	SGN-U317136		SGN-U219849	SGN-U322245		SGN-U213383	SGN-U314859		SGN-U217812	SGN-U319331		SGN-U228493			SGN-U219231	SGN-U313920		SGN-U215845	SGN-U317214		SGN-U218015	SGN-U320137		SGN-U213626	SGN-U315422		SGN-U213383	SGN-U314859
	SGN-U219849	SGN-U322245		SGN-U216449	SGN-U317247		SGN-U218240			SGN-U240216	SGN-U324293		SGN-U223813	SGN-U327259		SGN-U218181			SGN-U218240			SGN-U217775	SGN-U317754		SGN-U231725	SGN-U327192		SGN-U216279	SGN-U317840		SGN-U230300	SGN-U332517		SGN-U214053	SGN-U313373		SGN-U215369	SGN-U313839		SGN-U221533	SGN-U314544		SGN-U215845	SGN-U317214		SGN-U231725	SGN-U327192
	SGN-U217775	SGN-U317754		SGN-U219519			SGN-U219992			SGN-U217320	SGN-U319140		SGN-U226473	SGN-U325595		SGN-U222145	SGN-U322875		SGN-U219992			SGN-U219297	SGN-U320248		SGN-U218343	SGN-U320295		SGN-U217859	SGN-U318629		SGN-U217031	SGN-U318343		SGN-U219005	SGN-U321102		SGN-U224412	SGN-U326863		SGN-U215001	SGN-U313803		SGN-U215369	SGN-U313839		SGN-U218343	SGN-U320295
	SGN-U219297	SGN-U320248		SGN-U213323	SGN-U313209		SGN-U223813	SGN-U327259		SGN-U216202	SGN-U317861		SGN-U226032	SGN-U325896		SGN-U219263			SGN-U223813	SGN-U327259		SGN-U216470			SGN-U214986	SGN-U316243		SGN-U228493			SGN-U213626	SGN-U315422		SGN-U221920			SGN-U213383	SGN-U314859		SGN-U215681	SGN-U316194		SGN-U224412	SGN-U326863		SGN-U214986	SGN-U316243
	SGN-U216470			SGN-U215031			SGN-U226473	SGN-U325595		SGN-U219849	SGN-U322245		SGN-U214072	SGN-U314996		SGN-U214257	SGN-U315070		SGN-U226473	SGN-U325595		SGN-U217758	SGN-U318645		SGN-U214077	SGN-U314048		SGN-U230300	SGN-U332517		SGN-U215845	SGN-U317214		SGN-U218015	SGN-U320137		SGN-U231725	SGN-U327192		SGN-U220731	SGN-U323142		SGN-U213383	SGN-U314859		SGN-U214077	SGN-U314048
	SGN-U217758	SGN-U318645		SGN-U216590	SGN-U322191		SGN-U226032	SGN-U325896		SGN-U217775	SGN-U317754		SGN-U226873	SGN-U324520		SGN-U228571	SGN-U324173		SGN-U226032	SGN-U325896		SGN-U222961	SGN-U319693		SGN-U213709	SGN-U313759		SGN-U217031	SGN-U318343		SGN-U215369	SGN-U313839		SGN-U221533	SGN-U314544		SGN-U218343	SGN-U320295		SGN-U229622	SGN-U322407		SGN-U231725	SGN-U327192		SGN-U213709	SGN-U313759
	SGN-U222961	SGN-U319693		SGN-U224152			SGN-U214072	SGN-U314996		SGN-U219297	SGN-U320248		SGN-U218600	SGN-U320076		SGN-U219727	SGN-U321375		SGN-U214072	SGN-U314996		SGN-U217799	SGN-U317802		SGN-U219231	SGN-U313920		SGN-U213626	SGN-U315422		SGN-U224412	SGN-U326863		SGN-U215001	SGN-U313803		SGN-U214986	SGN-U316243		SGN-U218721	SGN-U316258		SGN-U218343	SGN-U320295		SGN-U219231	SGN-U313920
	SGN-U217799	SGN-U317802		SGN-U214406	SGN-U315138		SGN-U226873	SGN-U324520		SGN-U216470			SGN-U221459	SGN-U321667		SGN-U216300	SGN-U317365		SGN-U226873	SGN-U324520		SGN-U213805	SGN-U313490		SGN-U214053	SGN-U313373		SGN-U215845	SGN-U317214		SGN-U213383	SGN-U314859		SGN-U215681	SGN-U316194		SGN-U214077	SGN-U314048		SGN-U216520	SGN-U317324		SGN-U214986	SGN-U316243		SGN-U214053	SGN-U313373
	SGN-U213805	SGN-U313490		SGN-U221381	SGN-U323787		SGN-U218600	SGN-U320076		SGN-U217758	SGN-U318645		SGN-U227429			SGN-U222939	SGN-U323815		SGN-U218600	SGN-U320076		SGN-U213146	SGN-U312920		SGN-U219005	SGN-U321102		SGN-U215369	SGN-U313839		SGN-U231725	SGN-U327192		SGN-U220731	SGN-U323142		SGN-U213709	SGN-U313759		SGN-U213916	SGN-U313853		SGN-U214077	SGN-U314048		SGN-U219005	SGN-U321102
	SGN-U213146	SGN-U312920		SGN-U227967	SGN-U325380		SGN-U221459	SGN-U321667		SGN-U222961	SGN-U319693		SGN-U227152			SGN-U231373	SGN-U330639		SGN-U221459	SGN-U321667		SGN-U213807	SGN-U313513		SGN-U221920			SGN-U224412	SGN-U326863		SGN-U218343	SGN-U320295		SGN-U229622	SGN-U322407		SGN-U219231	SGN-U313920		SGN-U223374	SGN-U326769		SGN-U213709	SGN-U313759		SGN-U221920
	SGN-U213807	SGN-U313513		SGN-U228202	SGN-U332427		SGN-U227429			SGN-U217799	SGN-U317802		SGN-U212974	SGN-U314621		SGN-U222753	SGN-U323312		SGN-U227429			SGN-U218621	SGN-U319428		SGN-U218015	SGN-U320137		SGN-U213383	SGN-U314859		SGN-U214986	SGN-U316243		SGN-U218721	SGN-U316258		SGN-U214053	SGN-U313373		SGN-U217233	SGN-U319033		SGN-U219231	SGN-U313920		SGN-U218015	SGN-U320137
	SGN-U218621	SGN-U319428		SGN-U232645	SGN-U334677		SGN-U227152			SGN-U213805	SGN-U313490		SGN-U224697			SGN-U216862	SGN-U318140		SGN-U227152			SGN-U214902	SGN-U316224		SGN-U221533	SGN-U314544		SGN-U231725	SGN-U327192		SGN-U214077	SGN-U314048		SGN-U216520	SGN-U317324		SGN-U219005	SGN-U321102		SGN-U214689	SGN-U315394		SGN-U214053	SGN-U313373		SGN-U221533	SGN-U314544
	SGN-U214902	SGN-U316224		SGN-U227239			SGN-U212974	SGN-U314621		SGN-U213146	SGN-U312920		SGN-U214951			SGN-U216002	SGN-U317646		SGN-U212974	SGN-U314621		SGN-U213725	SGN-U312510		SGN-U215001	SGN-U313803		SGN-U218343	SGN-U320295		SGN-U213709	SGN-U313759		SGN-U213916	SGN-U313853		SGN-U221920			SGN-U219877	SGN-U318472		SGN-U219005	SGN-U321102		SGN-U215001	SGN-U313803
	SGN-U213725	SGN-U312510		SGN-U218097	SGN-U320227		SGN-U224697			SGN-U213807	SGN-U313513		SGN-U219428	SGN-U321098		SGN-U227236	SGN-U329521		SGN-U224697			SGN-U214610	SGN-U315818		SGN-U215681	SGN-U316194		SGN-U214986	SGN-U316243		SGN-U219231	SGN-U313920		SGN-U223374	SGN-U326769		SGN-U218015	SGN-U320137		SGN-U212790	SGN-U314922		SGN-U221920			SGN-U215681	SGN-U316194
	SGN-U214610	SGN-U315818		SGN-U218016	SGN-U318912		SGN-U214951			SGN-U218621	SGN-U319428		SGN-U231357	SGN-U330446		SGN-U240835			SGN-U214951			SGN-U215228	SGN-U315808		SGN-U220731	SGN-U323142		SGN-U214077	SGN-U314048		SGN-U214053	SGN-U313373		SGN-U217233	SGN-U319033		SGN-U221533	SGN-U314544		SGN-U220882	SGN-U319988		SGN-U218015	SGN-U320137		SGN-U220731	SGN-U323142
	SGN-U215228	SGN-U315808		SGN-U216356	SGN-U312749		SGN-U219428	SGN-U321098		SGN-U214902	SGN-U316224		SGN-U219912			SGN-U218586	SGN-U320546		SGN-U219428	SGN-U321098		SGN-U226193	SGN-U326775		SGN-U229622	SGN-U322407		SGN-U213709	SGN-U313759		SGN-U219005	SGN-U321102		SGN-U214689	SGN-U315394		SGN-U215001	SGN-U313803		SGN-U216371	SGN-U317953		SGN-U221533	SGN-U314544		SGN-U229622	SGN-U322407
	SGN-U226193	SGN-U326775		SGN-U223851	SGN-U323861		SGN-U231357	SGN-U330446		SGN-U213725	SGN-U312510		SGN-U240216	SGN-U324293		SGN-U222740	SGN-U323711		SGN-U231357	SGN-U330446		SGN-U216034	SGN-U316806		SGN-U218721	SGN-U316258		SGN-U219231	SGN-U313920		SGN-U221920			SGN-U219877	SGN-U318472		SGN-U215681	SGN-U316194		SGN-U216454			SGN-U215001	SGN-U313803		SGN-U218721	SGN-U316258
	SGN-U216034	SGN-U316806		SGN-U217933	SGN-U320026		SGN-U219912			SGN-U214610	SGN-U315818		SGN-U217320	SGN-U319140		SGN-U213231	SGN-U312949		SGN-U219912			SGN-U226136	SGN-U329137		SGN-U216520	SGN-U317324		SGN-U214053	SGN-U313373		SGN-U218015	SGN-U320137		SGN-U212790	SGN-U314922		SGN-U220731	SGN-U323142		SGN-U216406			SGN-U215681	SGN-U316194		SGN-U216520	SGN-U317324
	SGN-U226136	SGN-U329137		SGN-U215545	SGN-U315800		SGN-U240216	SGN-U324293		SGN-U215228	SGN-U315808		SGN-U216202	SGN-U317861		SGN-U215815	SGN-U317244		SGN-U240216	SGN-U324293		SGN-U217805	SGN-U319677		SGN-U213916	SGN-U313853		SGN-U219005	SGN-U321102		SGN-U221533	SGN-U314544		SGN-U220882	SGN-U319988		SGN-U229622	SGN-U322407		SGN-U220964	SGN-U323638		SGN-U220731	SGN-U323142		SGN-U213916	SGN-U313853
	SGN-U217805	SGN-U319677		SGN-U226856	SGN-U329844		SGN-U217320	SGN-U319140		SGN-U226193	SGN-U326775		SGN-U219849	SGN-U322245		SGN-U223171	SGN-U324243		SGN-U217320	SGN-U319140		SGN-U221379	SGN-U324439		SGN-U223374	SGN-U326769		SGN-U221920			SGN-U215001	SGN-U313803		SGN-U216371	SGN-U317953		SGN-U218721	SGN-U316258		SGN-U216321	SGN-U317916		SGN-U229622	SGN-U322407		SGN-U223374	SGN-U326769
	SGN-U221379	SGN-U324439		SGN-U217359	SGN-U318467		SGN-U216202	SGN-U317861		SGN-U216034	SGN-U316806		SGN-U217775	SGN-U317754		SGN-U239556	SGN-U342488		SGN-U216202	SGN-U317861		SGN-U216644	SGN-U335584		SGN-U217233	SGN-U319033		SGN-U218015	SGN-U320137		SGN-U215681	SGN-U316194		SGN-U216454			SGN-U216520	SGN-U317324		SGN-U213054			SGN-U218721	SGN-U316258		SGN-U217233	SGN-U319033
	SGN-U216644	SGN-U335584		SGN-U218646	SGN-U318736		SGN-U219849	SGN-U322245		SGN-U226136	SGN-U329137		SGN-U219297	SGN-U320248		SGN-U233805	SGN-U335883		SGN-U219849	SGN-U322245		SGN-U217023	SGN-U318047		SGN-U214689	SGN-U315394		SGN-U221533	SGN-U314544		SGN-U220731	SGN-U323142		SGN-U216406			SGN-U213916	SGN-U313853		SGN-U213118	SGN-U312786		SGN-U216520	SGN-U317324		SGN-U214689	SGN-U315394
	SGN-U217023	SGN-U318047		SGN-U223646	SGN-U320091		SGN-U217775	SGN-U317754		SGN-U217805	SGN-U319677		SGN-U216470			SGN-U218414	SGN-U316868		SGN-U217775	SGN-U317754		SGN-U218428	SGN-U320902		SGN-U219877	SGN-U318472		SGN-U215001	SGN-U313803		SGN-U229622	SGN-U322407		SGN-U220964	SGN-U323638		SGN-U223374	SGN-U326769		SGN-U218603			SGN-U213916	SGN-U313853		SGN-U219877	SGN-U318472
	SGN-U218428	SGN-U320902		SGN-U216427	SGN-U317705		SGN-U219297	SGN-U320248		SGN-U221379	SGN-U324439		SGN-U217758	SGN-U318645		SGN-U217872	SGN-U317686		SGN-U219297	SGN-U320248		SGN-U216279	SGN-U317840		SGN-U212790	SGN-U314922		SGN-U215681	SGN-U316194		SGN-U218721	SGN-U316258		SGN-U216321	SGN-U317916		SGN-U217233	SGN-U319033		SGN-U218890	SGN-U320038		SGN-U223374	SGN-U326769		SGN-U212790	SGN-U314922
	SGN-U216279	SGN-U317840		SGN-U235586	SGN-U346847		SGN-U216470			SGN-U216644	SGN-U335584		SGN-U222961	SGN-U319693		SGN-U217185			SGN-U216470			SGN-U217859	SGN-U318629		SGN-U220882	SGN-U319988		SGN-U220731	SGN-U323142		SGN-U216520	SGN-U317324		SGN-U213054			SGN-U214689	SGN-U315394		SGN-U222369	SGN-U325749		SGN-U217233	SGN-U319033		SGN-U220882	SGN-U319988
	SGN-U217859	SGN-U318629		SGN-U230512	SGN-U331682		SGN-U217758	SGN-U318645		SGN-U217023	SGN-U318047		SGN-U217799	SGN-U317802		SGN-U218446	SGN-U320737		SGN-U217758	SGN-U318645		SGN-U228493			SGN-U216371	SGN-U317953		SGN-U229622	SGN-U322407		SGN-U213916	SGN-U313853		SGN-U213118	SGN-U312786		SGN-U219877	SGN-U318472		SGN-U220322	SGN-U322738		SGN-U214689	SGN-U315394		SGN-U216371	SGN-U317953
	SGN-U228493			SGN-U229617	SGN-U332420		SGN-U222961	SGN-U319693		SGN-U218428	SGN-U320902		SGN-U213805	SGN-U313490		SGN-U214599	SGN-U315971		SGN-U222961	SGN-U319693		SGN-U230300	SGN-U332517		SGN-U216454			SGN-U218721	SGN-U316258		SGN-U223374	SGN-U326769		SGN-U218603			SGN-U212790	SGN-U314922		SGN-U220234	SGN-U322305		SGN-U219877	SGN-U318472		SGN-U216454
	SGN-U230300	SGN-U332517		SGN-U219528	SGN-U322486		SGN-U217799	SGN-U317802		SGN-U216279	SGN-U317840		SGN-U213146	SGN-U312920		SGN-U217760	SGN-U316504		SGN-U217799	SGN-U317802		SGN-U217031	SGN-U318343		SGN-U216406			SGN-U216520	SGN-U317324		SGN-U217233	SGN-U319033		SGN-U218890	SGN-U320038		SGN-U220882	SGN-U319988		SGN-U214591	SGN-U315695		SGN-U212790	SGN-U314922		SGN-U216406
	SGN-U217031	SGN-U318343		SGN-U217777	SGN-U319153		SGN-U213805	SGN-U313490		SGN-U217859	SGN-U318629		SGN-U213807	SGN-U313513		SGN-U213637	SGN-U313879		SGN-U213805	SGN-U313490		SGN-U213626	SGN-U315422		SGN-U220964	SGN-U323638		SGN-U213916	SGN-U313853		SGN-U214689	SGN-U315394		SGN-U222369	SGN-U325749		SGN-U216371	SGN-U317953		SGN-U217682			SGN-U220882	SGN-U319988		SGN-U220964	SGN-U323638
	SGN-U213626	SGN-U315422		SGN-U214088	SGN-U313986		SGN-U213146	SGN-U312920		SGN-U228493			SGN-U218621	SGN-U319428		SGN-U213660	SGN-U313699		SGN-U213146	SGN-U312920		SGN-U215845	SGN-U317214		SGN-U216321	SGN-U317916		SGN-U223374	SGN-U326769		SGN-U219877	SGN-U318472		SGN-U220322	SGN-U322738		SGN-U216454			SGN-U227230	SGN-U328820		SGN-U216371	SGN-U317953		SGN-U216321	SGN-U317916
	SGN-U215845	SGN-U317214		SGN-U215765	SGN-U315478		SGN-U213807	SGN-U313513		SGN-U230300	SGN-U332517		SGN-U214902	SGN-U316224		AF500012	AF500012		SGN-U213807	SGN-U313513		SGN-U215369	SGN-U313839		SGN-U213054			SGN-U217233	SGN-U319033		SGN-U212790	SGN-U314922		SGN-U220234	SGN-U322305		SGN-U216406			SGN-U213674	SGN-U313515		SGN-U216454			SGN-U213054
	SGN-U215369	SGN-U313839		SGN-U218589	SGN-U320090		SGN-U218621	SGN-U319428		SGN-U217031	SGN-U318343		SGN-U213725	SGN-U312510		SGN-U218860	SGN-U320278		SGN-U218621	SGN-U319428		SGN-U224412	SGN-U326863		SGN-U213118	SGN-U312786		SGN-U214689	SGN-U315394		SGN-U220882	SGN-U319988		SGN-U214591	SGN-U315695		SGN-U220964	SGN-U323638		SGN-U227335	SGN-U325837		SGN-U216406			SGN-U213118	SGN-U312786
	SGN-U224412	SGN-U326863		SGN-U215773	SGN-U317136		SGN-U214902	SGN-U316224		SGN-U213626	SGN-U315422		SGN-U214610	SGN-U315818		SGN-U215086	SGN-U315913		SGN-U214902	SGN-U316224		SGN-U213383	SGN-U314859		SGN-U218603			SGN-U219877	SGN-U318472		SGN-U216371	SGN-U317953		SGN-U217682			SGN-U216321	SGN-U317916		SGN-U232939			SGN-U220964	SGN-U323638		SGN-U218603
	SGN-U213383	SGN-U314859		SGN-U218240			SGN-U213725	SGN-U312510		SGN-U215845	SGN-U317214		SGN-U215228	SGN-U315808		SGN-U215944	SGN-U317760		SGN-U213725	SGN-U312510		SGN-U214986	SGN-U316243		SGN-U218890	SGN-U320038		SGN-U212790	SGN-U314922		SGN-U216454			SGN-U227230	SGN-U328820		SGN-U213054			SGN-U213946	SGN-U314345		SGN-U216321	SGN-U317916		SGN-U218890	SGN-U320038
	SGN-U214986	SGN-U316243		SGN-U219992			SGN-U214610	SGN-U315818		SGN-U215369	SGN-U313839		SGN-U226193	SGN-U326775		SGN-U214550	SGN-U315584		SGN-U214610	SGN-U315818		SGN-U214077	SGN-U314048		SGN-U222369	SGN-U325749		SGN-U220882	SGN-U319988		SGN-U216406			SGN-U213674	SGN-U313515		SGN-U213118	SGN-U312786		SGN-U219049	SGN-U320773		SGN-U213054			SGN-U222369	SGN-U325749
	SGN-U214077	SGN-U314048		SGN-U223813	SGN-U327259		SGN-U215228	SGN-U315808		SGN-U224412	SGN-U326863		SGN-U216034	SGN-U316806		SGN-U214004	SGN-U313832		SGN-U215228	SGN-U315808		SGN-U213709	SGN-U313759		SGN-U220322	SGN-U322738		SGN-U216371	SGN-U317953		SGN-U220964	SGN-U323638		SGN-U227335	SGN-U325837		SGN-U218603			SGN-U221858	SGN-U322977		SGN-U213118	SGN-U312786		SGN-U220322	SGN-U322738
	SGN-U213709	SGN-U313759		SGN-U226473	SGN-U325595		SGN-U226193	SGN-U326775		SGN-U213383	SGN-U314859		SGN-U226136	SGN-U329137		SGN-U228797	SGN-U331609		SGN-U226193	SGN-U326775		SGN-U219231	SGN-U313920		SGN-U220234	SGN-U322305		SGN-U216454			SGN-U216321	SGN-U317916		SGN-U232939			SGN-U218890	SGN-U320038		SGN-U217575	SGN-U317733		SGN-U218603			SGN-U220234	SGN-U322305
	SGN-U219231	SGN-U313920		SGN-U226032	SGN-U325896		SGN-U216034	SGN-U316806		SGN-U214986	SGN-U316243		SGN-U217805	SGN-U319677		U37840	U37840		SGN-U216034	SGN-U316806		SGN-U214053	SGN-U313373		SGN-U214591	SGN-U315695		SGN-U216406			SGN-U213054			SGN-U213946	SGN-U314345		SGN-U222369	SGN-U325749		SGN-U216194	SGN-U316591		SGN-U218890	SGN-U320038		SGN-U214591	SGN-U315695
	SGN-U214053	SGN-U313373		SGN-U214072	SGN-U314996		SGN-U226136	SGN-U329137		SGN-U214077	SGN-U314048		SGN-U221379	SGN-U324439		SGN-U217711	SGN-U318001		SGN-U226136	SGN-U329137		SGN-U221920			SGN-U217682			SGN-U220964	SGN-U323638		SGN-U213118	SGN-U312786		SGN-U219049	SGN-U320773		SGN-U220322	SGN-U322738		SGN-U220042	SGN-U321233		SGN-U222369	SGN-U325749		SGN-U217682
	SGN-U221920			SGN-U226873	SGN-U324520		SGN-U217805	SGN-U319677		SGN-U213709	SGN-U313759		SGN-U216644	SGN-U335584		SGN-U222589			SGN-U217805	SGN-U319677		SGN-U218015	SGN-U320137		SGN-U227230	SGN-U328820		SGN-U216321	SGN-U317916		SGN-U218603			SGN-U221858	SGN-U322977		SGN-U220234	SGN-U322305		SGN-U225742	SGN-U321464		SGN-U220322	SGN-U322738		SGN-U227230	SGN-U328820
	SGN-U218015	SGN-U320137		SGN-U218600	SGN-U320076		SGN-U221379	SGN-U324439		SGN-U219231	SGN-U313920		SGN-U217023	SGN-U318047		SGN-U228429	SGN-U313110		SGN-U221379	SGN-U324439		SGN-U221533	SGN-U314544		SGN-U213674	SGN-U313515		SGN-U213054			SGN-U218890	SGN-U320038		SGN-U217575	SGN-U317733		SGN-U214591	SGN-U315695		SGN-U216341			SGN-U220234	SGN-U322305		SGN-U213674	SGN-U313515
	SGN-U221533	SGN-U314544		SGN-U221459	SGN-U321667		SGN-U216644	SGN-U335584		SGN-U214053	SGN-U313373		SGN-U218428	SGN-U320902		SGN-U215674	SGN-U316790		SGN-U216644	SGN-U335584		SGN-U215001	SGN-U313803		SGN-U227335	SGN-U325837		SGN-U213118	SGN-U312786		SGN-U222369	SGN-U325749		SGN-U216194	SGN-U316591		SGN-U217682			SGN-U225967	SGN-U317721		SGN-U214591	SGN-U315695		SGN-U227335	SGN-U325837
	SGN-U215001	SGN-U313803		SGN-U227429			SGN-U217023	SGN-U318047		SGN-U221920			SGN-U216279	SGN-U317840		L08830	L08830		SGN-U217023	SGN-U318047		SGN-U215681	SGN-U316194		SGN-U232939			SGN-U218603			SGN-U220322	SGN-U322738		SGN-U220042	SGN-U321233		SGN-U227230	SGN-U328820		SGN-U218470			SGN-U217682			SGN-U232939
	SGN-U215681	SGN-U316194		SGN-U227152			SGN-U218428	SGN-U320902		SGN-U218015	SGN-U320137		SGN-U217859	SGN-U318629		SGN-U215556	SGN-U316524		SGN-U218428	SGN-U320902		SGN-U220731	SGN-U323142		SGN-U213946	SGN-U314345		SGN-U218890	SGN-U320038		SGN-U220234	SGN-U322305		SGN-U225742	SGN-U321464		SGN-U213674	SGN-U313515		SGN-U215320	SGN-U316092		SGN-U227230	SGN-U328820		SGN-U213946	SGN-U314345
	SGN-U220731	SGN-U323142		SGN-U212974	SGN-U314621		SGN-U216279	SGN-U317840		SGN-U221533	SGN-U314544		SGN-U228493			SGN-U225768	SGN-U327993		SGN-U216279	SGN-U317840		SGN-U229622	SGN-U322407		SGN-U219049	SGN-U320773		SGN-U222369	SGN-U325749		SGN-U214591	SGN-U315695		SGN-U216341			SGN-U227335	SGN-U325837		SGN-U214286	SGN-U314862		SGN-U213674	SGN-U313515		SGN-U219049	SGN-U320773
	SGN-U229622	SGN-U322407		SGN-U224697			SGN-U217859	SGN-U318629		SGN-U215001	SGN-U313803		SGN-U230300	SGN-U332517		SGN-U218096	SGN-U320228		SGN-U217859	SGN-U318629		SGN-U218721	SGN-U316258		SGN-U221858	SGN-U322977		SGN-U220322	SGN-U322738		SGN-U217682			SGN-U225967	SGN-U317721		SGN-U232939			BT014484	BT014484		SGN-U227335	SGN-U325837		SGN-U221858	SGN-U322977
	SGN-U218721	SGN-U316258		SGN-U214951			SGN-U228493			SGN-U215681	SGN-U316194		SGN-U217031	SGN-U318343		SGN-U219271			SGN-U228493			SGN-U216520	SGN-U317324		SGN-U217575	SGN-U317733		SGN-U220234	SGN-U322305		SGN-U227230	SGN-U328820		SGN-U218470			SGN-U213946	SGN-U314345		SGN-U219249	SGN-U321160		SGN-U232939			SGN-U217575	SGN-U317733
	SGN-U216520	SGN-U317324		SGN-U219428	SGN-U321098		SGN-U230300	SGN-U332517		SGN-U220731	SGN-U323142		SGN-U213626	SGN-U315422		SGN-U233328	SGN-U335909		SGN-U230300	SGN-U332517		SGN-U213916	SGN-U313853		SGN-U216194	SGN-U316591		SGN-U214591	SGN-U315695		SGN-U213674	SGN-U313515		SGN-U215320	SGN-U316092		SGN-U219049	SGN-U320773		SGN-U216199	SGN-U317845		SGN-U213946	SGN-U314345		SGN-U216194	SGN-U316591
	SGN-U213916	SGN-U313853		SGN-U231357	SGN-U330446		SGN-U217031	SGN-U318343		SGN-U229622	SGN-U322407		SGN-U215845	SGN-U317214		SGN-U215277	SGN-U315318		SGN-U217031	SGN-U318343		SGN-U223374	SGN-U326769		SGN-U220042	SGN-U321233		SGN-U217682			SGN-U227335	SGN-U325837		SGN-U214286	SGN-U314862		SGN-U221858	SGN-U322977		SGN-U216275	SGN-U317121		SGN-U219049	SGN-U320773		SGN-U220042	SGN-U321233
	SGN-U223374	SGN-U326769		SGN-U219912			SGN-U213626	SGN-U315422		SGN-U218721	SGN-U316258		SGN-U215369	SGN-U313839		SGN-U212669	SGN-U313137		SGN-U213626	SGN-U315422		SGN-U217233	SGN-U319033		SGN-U225742	SGN-U321464		SGN-U227230	SGN-U328820		SGN-U232939			BT014484	BT014484		SGN-U217575	SGN-U317733		SGN-U217978	SGN-U317099		SGN-U221858	SGN-U322977		SGN-U225742	SGN-U321464
	SGN-U217233	SGN-U319033		SGN-U240216	SGN-U324293		SGN-U215845	SGN-U317214		SGN-U216520	SGN-U317324		SGN-U224412	SGN-U326863		SGN-U213265	SGN-U312965		SGN-U215845	SGN-U317214		SGN-U214689	SGN-U315394		SGN-U216341			SGN-U213674	SGN-U313515		SGN-U213946	SGN-U314345		SGN-U219249	SGN-U321160		SGN-U216194	SGN-U316591		SGN-U215800	SGN-U316687		SGN-U217575	SGN-U317733		SGN-U216341
	SGN-U214689	SGN-U315394		SGN-U217320	SGN-U319140		SGN-U215369	SGN-U313839		SGN-U213916	SGN-U313853		SGN-U213383	SGN-U314859		SGN-U225944	SGN-U327673		SGN-U215369	SGN-U313839		SGN-U219877	SGN-U318472		SGN-U225967	SGN-U317721		SGN-U227335	SGN-U325837		SGN-U219049	SGN-U320773		SGN-U216199	SGN-U317845		SGN-U220042	SGN-U321233		SGN-U212883	SGN-U312562		SGN-U216194	SGN-U316591		SGN-U225967	SGN-U317721
	SGN-U219877	SGN-U318472		SGN-U216202	SGN-U317861		SGN-U224412	SGN-U326863		SGN-U223374	SGN-U326769		SGN-U214986	SGN-U316243		SGN-U214858	SGN-U315735		SGN-U224412	SGN-U326863		SGN-U212790	SGN-U314922		SGN-U218470			SGN-U232939			SGN-U221858	SGN-U322977		SGN-U216275	SGN-U317121		SGN-U225742	SGN-U321464		SGN-U222180	SGN-U322484		SGN-U220042	SGN-U321233		SGN-U218470
	SGN-U212790	SGN-U314922		SGN-U219849	SGN-U322245		SGN-U213383	SGN-U314859		SGN-U217233	SGN-U319033		SGN-U214077	SGN-U314048		SGN-U215940	SGN-U317892		SGN-U213383	SGN-U314859		SGN-U220882	SGN-U319988		SGN-U215320	SGN-U316092		SGN-U213946	SGN-U314345		SGN-U217575	SGN-U317733		SGN-U217978	SGN-U317099		SGN-U216341			SGN-U216385	SGN-U316114		SGN-U225742	SGN-U321464		SGN-U215320	SGN-U316092
	SGN-U220882	SGN-U319988		SGN-U217775	SGN-U317754		SGN-U214986	SGN-U316243		SGN-U214689	SGN-U315394		SGN-U213709	SGN-U313759		SGN-U217827	SGN-U320178		SGN-U214986	SGN-U316243		SGN-U216371	SGN-U317953		SGN-U214286	SGN-U314862		SGN-U219049	SGN-U320773		SGN-U216194	SGN-U316591		SGN-U215800	SGN-U316687		SGN-U225967	SGN-U317721		SGN-U222747			SGN-U216341			SGN-U214286	SGN-U314862
	SGN-U216371	SGN-U317953		SGN-U219297	SGN-U320248		SGN-U214077	SGN-U314048		SGN-U219877	SGN-U318472		SGN-U219231	SGN-U313920		SGN-U214000	SGN-U313843		SGN-U214077	SGN-U314048		SGN-U216454			BT014484	BT014484		SGN-U221858	SGN-U322977		SGN-U220042	SGN-U321233		SGN-U212883	SGN-U312562		SGN-U218470			SGN-U228025			SGN-U225967	SGN-U317721		BT014484	BT014484
	SGN-U216454			SGN-U216470			SGN-U213709	SGN-U313759		SGN-U212790	SGN-U314922		SGN-U214053	SGN-U313373		SGN-U215025	SGN-U316144		SGN-U213709	SGN-U313759		SGN-U216406			SGN-U219249	SGN-U321160		SGN-U217575	SGN-U317733		SGN-U225742	SGN-U321464		SGN-U222180	SGN-U322484		SGN-U215320	SGN-U316092		SGN-U217924	SGN-U318543		SGN-U218470			SGN-U219249	SGN-U321160
	SGN-U216406			SGN-U217758	SGN-U318645		SGN-U219231	SGN-U313920		SGN-U220882	SGN-U319988		SGN-U221920			SGN-U215915	SGN-U317370		SGN-U219231	SGN-U313920		SGN-U216321	SGN-U317916		SGN-U216199	SGN-U317845		SGN-U216194	SGN-U316591		SGN-U216341			SGN-U216385	SGN-U316114		SGN-U214286	SGN-U314862		Y12640			SGN-U215320	SGN-U316092		SGN-U216199	SGN-U317845
	SGN-U216321	SGN-U317916		SGN-U222961	SGN-U319693		SGN-U214053	SGN-U313373		SGN-U216371	SGN-U317953		SGN-U218015	SGN-U320137		SGN-U220836	SGN-U322692		SGN-U214053	SGN-U313373		SGN-U213118	SGN-U312786		SGN-U216275	SGN-U317121		SGN-U220042	SGN-U321233		SGN-U225967	SGN-U317721		SGN-U222747			BT014484	BT014484		SGN-U220043	SGN-U318264		SGN-U214286	SGN-U314862		SGN-U216275	SGN-U317121
	SGN-U213118	SGN-U312786		SGN-U217799	SGN-U317802		SGN-U221920			SGN-U216454			SGN-U221533	SGN-U314544		SGN-U215715	SGN-U314444		SGN-U221920			SGN-U218603			SGN-U217978	SGN-U317099		SGN-U225742	SGN-U321464		SGN-U218470			SGN-U228025			SGN-U219249	SGN-U321160		SGN-U214570	SGN-U317084		BT014484	BT014484		SGN-U217978	SGN-U317099
	SGN-U218603			SGN-U213805	SGN-U313490		SGN-U218015	SGN-U320137		SGN-U216406			SGN-U215001	SGN-U313803		SGN-U224880	SGN-U322927		SGN-U218015	SGN-U320137		SGN-U218890	SGN-U320038		SGN-U215800	SGN-U316687		SGN-U216341			SGN-U215320	SGN-U316092		SGN-U217924	SGN-U318543		SGN-U216199	SGN-U317845		SGN-U213645	SGN-U312523		SGN-U219249	SGN-U321160		SGN-U215800	SGN-U316687
	SGN-U218890	SGN-U320038		SGN-U213146	SGN-U312920		SGN-U221533	SGN-U314544		SGN-U216321	SGN-U317916		SGN-U215681	SGN-U316194		SGN-U220355			SGN-U221533	SGN-U314544		SGN-U220542	SGN-U323369		SGN-U212883	SGN-U312562		SGN-U225967	SGN-U317721		SGN-U214286	SGN-U314862		Y12640			SGN-U216275	SGN-U317121		SGN-U215468	SGN-U315351		SGN-U216199	SGN-U317845		SGN-U212883	SGN-U312562
	SGN-U220542	SGN-U323369		SGN-U213807	SGN-U313513		SGN-U215001	SGN-U313803		SGN-U213118	SGN-U312786		SGN-U220731	SGN-U323142		SGN-U222131	SGN-U324214		SGN-U215001	SGN-U313803		SGN-U222369	SGN-U325749		SGN-U222180	SGN-U322484		SGN-U218470			BT014484	BT014484		SGN-U220043	SGN-U318264		SGN-U217978	SGN-U317099		SGN-U214924	SGN-U315480		SGN-U216275	SGN-U317121		SGN-U222180	SGN-U322484
	SGN-U222369	SGN-U325749		SGN-U218621	SGN-U319428		SGN-U215681	SGN-U316194		SGN-U218603			SGN-U229622	SGN-U322407		SGN-U214530	SGN-U314984		SGN-U215681	SGN-U316194		SGN-U220322	SGN-U322738		SGN-U216385	SGN-U316114		SGN-U215320	SGN-U316092		SGN-U219249	SGN-U321160		SGN-U214570	SGN-U317084		SGN-U215800	SGN-U316687		SGN-U217992	SGN-U318165		SGN-U217978	SGN-U317099		SGN-U216385	SGN-U316114
	SGN-U220322	SGN-U322738		SGN-U214902	SGN-U316224		SGN-U220731	SGN-U323142		SGN-U218890	SGN-U320038		SGN-U218721	SGN-U316258		SGN-U213293	SGN-U312445		SGN-U220731	SGN-U323142		SGN-U220234	SGN-U322305		SGN-U222747			SGN-U214286	SGN-U314862		SGN-U216199	SGN-U317845		SGN-U213645	SGN-U312523		SGN-U212883	SGN-U312562		SGN-U225214	SGN-U328828		SGN-U215800	SGN-U316687		SGN-U222747
	SGN-U220234	SGN-U322305		SGN-U213725	SGN-U312510		SGN-U229622	SGN-U322407		SGN-U220542	SGN-U323369		SGN-U216520	SGN-U317324		SGN-U213757	SGN-U313755		SGN-U229622	SGN-U322407		SGN-U217682			SGN-U228025			BT014484	BT014484		SGN-U216275	SGN-U317121		SGN-U215468	SGN-U315351		SGN-U222180	SGN-U322484		SGN-U215180	SGN-U315008		SGN-U212883	SGN-U312562		SGN-U228025
	SGN-U217682			SGN-U214610	SGN-U315818		SGN-U218721	SGN-U316258		SGN-U222369	SGN-U325749		SGN-U213916	SGN-U313853		SGN-U218153			SGN-U218721	SGN-U316258		SGN-U227230	SGN-U328820		SGN-U217924	SGN-U318543		SGN-U219249	SGN-U321160		SGN-U217978	SGN-U317099		SGN-U214924	SGN-U315480		SGN-U216385	SGN-U316114		SGN-U216215	SGN-U317475		SGN-U222180	SGN-U322484		SGN-U217924	SGN-U318543
	SGN-U227230	SGN-U328820		SGN-U215228	SGN-U315808		SGN-U216520	SGN-U317324		SGN-U220322	SGN-U322738		SGN-U223374	SGN-U326769		SGN-U221188	SGN-U319910		SGN-U216520	SGN-U317324		SGN-U213674	SGN-U313515		Y12640			SGN-U216199	SGN-U317845		SGN-U215800	SGN-U316687		SGN-U217992	SGN-U318165		SGN-U222747			SGN-U214484	SGN-U313651		SGN-U216385	SGN-U316114		Y12640
	SGN-U213674	SGN-U313515		SGN-U226193	SGN-U326775		SGN-U213916	SGN-U313853		SGN-U220234	SGN-U322305		SGN-U217233	SGN-U319033		SGN-U221790	SGN-U323609		SGN-U213916	SGN-U313853		SGN-U227335	SGN-U325837		SGN-U220043	SGN-U318264		SGN-U216275	SGN-U317121		SGN-U212883	SGN-U312562		SGN-U225214	SGN-U328828		SGN-U228025			SGN-U227634	SGN-U318308		SGN-U222747			SGN-U220043	SGN-U318264
	SGN-U227335	SGN-U325837		SGN-U216034	SGN-U316806		SGN-U223374	SGN-U326769		SGN-U217682			SGN-U214689	SGN-U315394		SGN-U213002	SGN-U312551		SGN-U223374	SGN-U326769		SGN-U232939			SGN-U214570	SGN-U317084		SGN-U217978	SGN-U317099		SGN-U222180	SGN-U322484		SGN-U215180	SGN-U315008		SGN-U217924	SGN-U318543		SGN-U226121	SGN-U328040		SGN-U228025			SGN-U214570	SGN-U317084
	SGN-U232939			SGN-U226136	SGN-U329137		SGN-U217233	SGN-U319033		SGN-U227230	SGN-U328820		SGN-U219877	SGN-U318472		SGN-U215366			SGN-U217233	SGN-U319033		SGN-U213946	SGN-U314345		SGN-U213645	SGN-U312523		SGN-U215800	SGN-U316687		SGN-U216385	SGN-U316114		SGN-U216215	SGN-U317475		Y12640			SGN-U214040	SGN-U313720		SGN-U217924	SGN-U318543		SGN-U213645	SGN-U312523
	SGN-U213946	SGN-U314345		SGN-U217805	SGN-U319677		SGN-U214689	SGN-U315394		SGN-U213674	SGN-U313515		SGN-U212790	SGN-U314922		SGN-U222820	SGN-U325512		SGN-U214689	SGN-U315394		SGN-U219049	SGN-U320773		SGN-U215468	SGN-U315351		SGN-U212883	SGN-U312562		SGN-U222747			SGN-U214484	SGN-U313651		SGN-U220043	SGN-U318264		SGN-U218626	SGN-U318959		Y12640			SGN-U215468	SGN-U315351
	SGN-U219049	SGN-U320773		SGN-U221379	SGN-U324439		SGN-U219877	SGN-U318472		SGN-U227335	SGN-U325837		SGN-U220882	SGN-U319988		SGN-U235037	SGN-U321406		SGN-U219877	SGN-U318472		SGN-U221858	SGN-U322977		SGN-U214924	SGN-U315480		SGN-U222180	SGN-U322484		SGN-U228025			SGN-U227634	SGN-U318308		SGN-U214570	SGN-U317084		SGN-U219086	SGN-U320479		SGN-U220043	SGN-U318264		SGN-U214924	SGN-U315480
	SGN-U221858	SGN-U322977		SGN-U216644	SGN-U335584		SGN-U212790	SGN-U314922		SGN-U232939			SGN-U216371	SGN-U317953		SGN-U214690	SGN-U315393		SGN-U212790	SGN-U314922		SGN-U217575	SGN-U317733		SGN-U217992	SGN-U318165		SGN-U216385	SGN-U316114		SGN-U217924	SGN-U318543		SGN-U226121	SGN-U328040		SGN-U213645	SGN-U312523		SGN-U230638	SGN-U317456		SGN-U214570	SGN-U317084		SGN-U217992	SGN-U318165
	SGN-U217575	SGN-U317733		SGN-U217023	SGN-U318047		SGN-U220882	SGN-U319988		SGN-U213946	SGN-U314345		SGN-U216454			SGN-U222151	SGN-U325483		SGN-U220882	SGN-U319988		SGN-U225742	SGN-U321464		SGN-U225214	SGN-U328828		SGN-U222747			Y12640			SGN-U214040	SGN-U313720		SGN-U215468	SGN-U315351		SGN-U217611	SGN-U318766		SGN-U213645	SGN-U312523		SGN-U225214	SGN-U328828
	SGN-U225742	SGN-U321464		SGN-U218428	SGN-U320902		SGN-U216371	SGN-U317953		SGN-U219049	SGN-U320773		SGN-U216406			SGN-U229882	SGN-U327834		SGN-U216371	SGN-U317953		SGN-U218470			SGN-U215180	SGN-U315008		SGN-U228025			SGN-U220043	SGN-U318264		SGN-U218626	SGN-U318959		SGN-U214924	SGN-U315480		SGN-U213931	SGN-U313790		SGN-U215468	SGN-U315351		SGN-U215180	SGN-U315008
	SGN-U218470			SGN-U216279	SGN-U317840		SGN-U216454			SGN-U221858	SGN-U322977		SGN-U216321	SGN-U317916		SGN-U221792	SGN-U322052		SGN-U216454			SGN-U215320	SGN-U316092		SGN-U216215	SGN-U317475		SGN-U217924	SGN-U318543		SGN-U214570	SGN-U317084		SGN-U219086	SGN-U320479		SGN-U217992	SGN-U318165		SGN-U221107			SGN-U214924	SGN-U315480		SGN-U216215	SGN-U317475
	SGN-U215320	SGN-U316092		SGN-U217859	SGN-U318629		SGN-U216406			SGN-U217575	SGN-U317733		SGN-U213118	SGN-U312786		SGN-U218776	SGN-U318980		SGN-U216406			SGN-U214286	SGN-U314862		SGN-U214484	SGN-U313651		Y12640			SGN-U213645	SGN-U312523		SGN-U230638	SGN-U317456		SGN-U225214	SGN-U328828		SGN-U212604			SGN-U217992	SGN-U318165		SGN-U214484	SGN-U313651
	SGN-U214286	SGN-U314862		SGN-U228493			SGN-U216321	SGN-U317916		SGN-U225742	SGN-U321464		SGN-U218603			SGN-U221889			SGN-U216321	SGN-U317916		SGN-U219249	SGN-U321160		SGN-U227634	SGN-U318308		SGN-U220043	SGN-U318264		SGN-U215468	SGN-U315351		SGN-U217611	SGN-U318766		SGN-U215180	SGN-U315008		SGN-U232626	SGN-U334439		SGN-U225214	SGN-U328828		SGN-U227634	SGN-U318308
	SGN-U219249	SGN-U321160		SGN-U230300	SGN-U332517		SGN-U213118	SGN-U312786		SGN-U218470			SGN-U218890	SGN-U320038		SGN-U225791	SGN-U323102		SGN-U213118	SGN-U312786		SGN-U216199	SGN-U317845		SGN-U226121	SGN-U328040		SGN-U214570	SGN-U317084		SGN-U214924	SGN-U315480		SGN-U213931	SGN-U313790		SGN-U216215	SGN-U317475		SGN-U212739			SGN-U215180	SGN-U315008		SGN-U226121	SGN-U328040
	SGN-U216199	SGN-U317845		SGN-U217031	SGN-U318343		SGN-U218603			SGN-U215320	SGN-U316092		SGN-U220542	SGN-U323369		SGN-U217204	SGN-U319028		SGN-U218603			SGN-U216275	SGN-U317121		SGN-U214040	SGN-U313720		SGN-U213645	SGN-U312523		SGN-U217992	SGN-U318165		SGN-U221107			SGN-U214484	SGN-U313651		SGN-U223726	SGN-U327018		SGN-U216215	SGN-U317475		SGN-U214040	SGN-U313720
	SGN-U216275	SGN-U317121		SGN-U213626	SGN-U315422		SGN-U218890	SGN-U320038		SGN-U214286	SGN-U314862		SGN-U222369	SGN-U325749		SGN-U216609	SGN-U316772		SGN-U218890	SGN-U320038		SGN-U217978	SGN-U317099		SGN-U218626	SGN-U318959		SGN-U215468	SGN-U315351		SGN-U225214	SGN-U328828		SGN-U212604			SGN-U227634	SGN-U318308		SGN-U213159	SGN-U313051		SGN-U214484	SGN-U313651		SGN-U218626	SGN-U318959
	SGN-U217978	SGN-U317099		SGN-U215845	SGN-U317214		SGN-U220542	SGN-U323369		SGN-U219249	SGN-U321160		SGN-U220322	SGN-U322738		SGN-U218539	SGN-U320978		SGN-U220542	SGN-U323369		SGN-U215800	SGN-U316687		SGN-U219086	SGN-U320479		SGN-U214924	SGN-U315480		SGN-U215180	SGN-U315008		SGN-U232626	SGN-U334439		SGN-U226121	SGN-U328040		SGN-U215642	SGN-U315461		SGN-U227634	SGN-U318308		SGN-U219086	SGN-U320479
	SGN-U215800	SGN-U316687		SGN-U215369	SGN-U313839		SGN-U222369	SGN-U325749		SGN-U216199	SGN-U317845		SGN-U220234	SGN-U322305		SGN-U216037	SGN-U316646		SGN-U222369	SGN-U325749		SGN-U212883	SGN-U312562		SGN-U230638	SGN-U317456		SGN-U217992	SGN-U318165		SGN-U216215	SGN-U317475		SGN-U212739			SGN-U214040	SGN-U313720		SGN-U240026	SGN-U340284		SGN-U226121	SGN-U328040		SGN-U230638	SGN-U317456
	SGN-U212883	SGN-U312562		SGN-U224412	SGN-U326863		SGN-U220322	SGN-U322738		SGN-U216275	SGN-U317121		SGN-U217682			SGN-U216826	SGN-U317391		SGN-U220322	SGN-U322738		SGN-U222180	SGN-U322484		SGN-U217611	SGN-U318766		SGN-U225214	SGN-U328828		SGN-U214484	SGN-U313651		SGN-U223726	SGN-U327018		SGN-U218626	SGN-U318959		SGN-U222649	SGN-U321363		SGN-U214040	SGN-U313720		SGN-U217611	SGN-U318766
	SGN-U222180	SGN-U322484		SGN-U213383	SGN-U314859		SGN-U220234	SGN-U322305		SGN-U217978	SGN-U317099		SGN-U227230	SGN-U328820		SGN-U219847	SGN-U320711		SGN-U220234	SGN-U322305		SGN-U222747			SGN-U213931	SGN-U313790		SGN-U215180	SGN-U315008		SGN-U227634	SGN-U318308		SGN-U213159	SGN-U313051		SGN-U219086	SGN-U320479		SGN-U215447	SGN-U331578		SGN-U218626	SGN-U318959		SGN-U213931	SGN-U313790
	SGN-U222747			SGN-U214986	SGN-U316243		SGN-U217682			SGN-U215800	SGN-U316687		SGN-U213674	SGN-U313515		SGN-U213810			SGN-U217682			SGN-U228025			SGN-U221107			SGN-U216215	SGN-U317475		SGN-U226121	SGN-U328040		SGN-U215642	SGN-U315461		SGN-U230638	SGN-U317456		SGN-U217557	SGN-U318086		SGN-U219086	SGN-U320479		SGN-U221107
	SGN-U228025			SGN-U214077	SGN-U314048		SGN-U227230	SGN-U328820		SGN-U212883	SGN-U312562		SGN-U227335	SGN-U325837		SGN-U216355	SGN-U317923		SGN-U227230	SGN-U328820		SGN-U217924	SGN-U318543		SGN-U212604			SGN-U214484	SGN-U313651		SGN-U214040	SGN-U313720		SGN-U240026	SGN-U340284		SGN-U217611	SGN-U318766		SGN-U219162	SGN-U321292		SGN-U230638	SGN-U317456		SGN-U212604
	SGN-U217924	SGN-U318543		SGN-U213709	SGN-U313759		SGN-U213674	SGN-U313515		SGN-U222180	SGN-U322484		SGN-U232939			SGN-U213679	SGN-U313787		SGN-U213674	SGN-U313515		Y12640			SGN-U232626	SGN-U334439		SGN-U227634	SGN-U318308		SGN-U218626	SGN-U318959		SGN-U222649	SGN-U321363		SGN-U213931	SGN-U313790		SGN-U226518			SGN-U217611	SGN-U318766		SGN-U232626	SGN-U334439
	Y12640			SGN-U219231	SGN-U313920		SGN-U227335	SGN-U325837		SGN-U222747			SGN-U213946	SGN-U314345		SGN-U228237	SGN-U321591		SGN-U227335	SGN-U325837		SGN-U220043	SGN-U318264		SGN-U212739			SGN-U226121	SGN-U328040		SGN-U219086	SGN-U320479		SGN-U215447	SGN-U331578		SGN-U221107			SGN-U217814	SGN-U319035		SGN-U213931	SGN-U313790		SGN-U212739
	SGN-U220043	SGN-U318264		SGN-U214053	SGN-U313373		SGN-U232939			SGN-U228025			SGN-U219049	SGN-U320773		SGN-U217789	SGN-U317783		SGN-U232939			SGN-U214570	SGN-U317084		SGN-U223726	SGN-U327018		SGN-U214040	SGN-U313720		SGN-U230638	SGN-U317456		SGN-U217557	SGN-U318086		SGN-U212604			SGN-U213199	SGN-U312991		SGN-U221107			SGN-U223726	SGN-U327018
	SGN-U214570	SGN-U317084		SGN-U221920			SGN-U213946	SGN-U314345		SGN-U217924	SGN-U318543		SGN-U221858	SGN-U322977		SGN-U215998			SGN-U213946	SGN-U314345		SGN-U225214	SGN-U328828		SGN-U213159	SGN-U313051		SGN-U218626	SGN-U318959		SGN-U217611	SGN-U318766		SGN-U219162	SGN-U321292		SGN-U232626	SGN-U334439		SGN-U227860	SGN-U329062		SGN-U212604			SGN-U213159	SGN-U313051
	SGN-U225214	SGN-U328828		SGN-U218015	SGN-U320137		SGN-U219049	SGN-U320773		Y12640			SGN-U217575	SGN-U317733		SGN-U230576			SGN-U219049	SGN-U320773		SGN-U215180	SGN-U315008		SGN-U215642	SGN-U315461		SGN-U219086	SGN-U320479		SGN-U213931	SGN-U313790		SGN-U226518			SGN-U212739			L23424			SGN-U232626	SGN-U334439		SGN-U215642	SGN-U315461
	SGN-U215180	SGN-U315008		SGN-U221533	SGN-U314544		SGN-U221858	SGN-U322977		SGN-U220043	SGN-U318264		SGN-U225742	SGN-U321464		SGN-U214230	SGN-U315089		SGN-U221858	SGN-U322977		SGN-U216215	SGN-U317475		SGN-U240026	SGN-U340284		SGN-U230638	SGN-U317456		SGN-U221107			SGN-U217814	SGN-U319035		SGN-U223726	SGN-U327018		SGN-U212711			SGN-U212739			SGN-U240026	SGN-U340284
	SGN-U216215	SGN-U317475		SGN-U215001	SGN-U313803		SGN-U217575	SGN-U317733		SGN-U214570	SGN-U317084		SGN-U218470			SGN-U213789			SGN-U217575	SGN-U317733		SGN-U226121	SGN-U328040		SGN-U222649	SGN-U321363		SGN-U217611	SGN-U318766		SGN-U212604			SGN-U213199	SGN-U312991		SGN-U213159	SGN-U313051		SGN-U213203	SGN-U312642		SGN-U223726	SGN-U327018		SGN-U222649	SGN-U321363
	SGN-U226121	SGN-U328040		SGN-U215681	SGN-U316194		SGN-U225742	SGN-U321464		SGN-U225214	SGN-U328828		SGN-U215320	SGN-U316092		SGN-U215435			SGN-U225742	SGN-U321464		SGN-U214040	SGN-U313720		SGN-U215447	SGN-U331578		SGN-U213931	SGN-U313790		SGN-U232626	SGN-U334439		SGN-U227860	SGN-U329062		SGN-U215642	SGN-U315461		SGN-U213584	SGN-U313416		SGN-U213159	SGN-U313051		SGN-U215447	SGN-U331578
	SGN-U214040	SGN-U313720		SGN-U220731	SGN-U323142		SGN-U218470			SGN-U215180	SGN-U315008		SGN-U214286	SGN-U314862		SGN-U214101	SGN-U314188		SGN-U218470			SGN-U218626	SGN-U318959		SGN-U217557	SGN-U318086		SGN-U221107			SGN-U212739			L23424			SGN-U240026	SGN-U340284		SGN-U212715	SGN-U312391		SGN-U215642	SGN-U315461		SGN-U217557	SGN-U318086
	SGN-U218626	SGN-U318959		SGN-U229622	SGN-U322407		SGN-U215320	SGN-U316092		SGN-U216215	SGN-U317475		SGN-U219249	SGN-U321160		SGN-U233298			SGN-U215320	SGN-U316092		SGN-U230638	SGN-U317456		SGN-U219162	SGN-U321292		SGN-U212604			SGN-U223726	SGN-U327018		SGN-U212711			SGN-U222649	SGN-U321363		SGN-U225534	SGN-U314718		SGN-U240026	SGN-U340284		SGN-U219162	SGN-U321292
	SGN-U230638	SGN-U317456		SGN-U218721	SGN-U316258		SGN-U214286	SGN-U314862		SGN-U226121	SGN-U328040		SGN-U216199	SGN-U317845		SGN-U217047	SGN-U318915		SGN-U214286	SGN-U314862		SGN-U221107			SGN-U226518			SGN-U232626	SGN-U334439		SGN-U213159	SGN-U313051		SGN-U213203	SGN-U312642		SGN-U215447	SGN-U331578		SGN-U222469	SGN-U325426		SGN-U222649	SGN-U321363		SGN-U226518
	SGN-U221107			SGN-U216520	SGN-U317324		SGN-U219249	SGN-U321160		SGN-U214040	SGN-U313720		SGN-U216275	SGN-U317121		SGN-U216421	SGN-U316947		SGN-U219249	SGN-U321160		SGN-U212604			SGN-U217814	SGN-U319035		SGN-U212739			SGN-U215642	SGN-U315461		SGN-U213584	SGN-U313416		SGN-U217557	SGN-U318086		SGN-U214182	SGN-U315079		SGN-U215447	SGN-U331578		SGN-U217814	SGN-U319035
	SGN-U212604			SGN-U213916	SGN-U313853		SGN-U216199	SGN-U317845		SGN-U218626	SGN-U318959		SGN-U217978	SGN-U317099		SGN-U220753			SGN-U216199	SGN-U317845		SGN-U223726	SGN-U327018		SGN-U213199	SGN-U312991		SGN-U223726	SGN-U327018		SGN-U240026	SGN-U340284		SGN-U212715	SGN-U312391		SGN-U219162	SGN-U321292		SGN-U215090	SGN-U316052		SGN-U217557	SGN-U318086		SGN-U213199	SGN-U312991
	SGN-U223726	SGN-U327018		SGN-U223374	SGN-U326769		SGN-U216275	SGN-U317121		SGN-U230638	SGN-U317456		SGN-U215800	SGN-U316687		SGN-U223279			SGN-U216275	SGN-U317121		SGN-U213159	SGN-U313051		SGN-U227860	SGN-U329062		SGN-U213159	SGN-U313051		SGN-U222649	SGN-U321363		SGN-U225534	SGN-U314718		SGN-U226518			SGN-U215600	SGN-U316715		SGN-U219162	SGN-U321292		SGN-U227860	SGN-U329062
	SGN-U213159	SGN-U313051		SGN-U217233	SGN-U319033		SGN-U217978	SGN-U317099		SGN-U221107			SGN-U212883	SGN-U312562		SGN-U214336	SGN-U315026		SGN-U217978	SGN-U317099		SGN-U215642	SGN-U315461		L23424			SGN-U215642	SGN-U315461		SGN-U215447	SGN-U331578		SGN-U222469	SGN-U325426		SGN-U217814	SGN-U319035		SGN-U215261	SGN-U315165		SGN-U226518			L23424
	SGN-U215642	SGN-U315461		SGN-U214689	SGN-U315394		SGN-U215800	SGN-U316687		SGN-U212604			SGN-U222180	SGN-U322484		SGN-U213892	SGN-U313448		SGN-U215800	SGN-U316687		SGN-U222649	SGN-U321363		SGN-U212711			SGN-U240026	SGN-U340284		SGN-U217557	SGN-U318086		SGN-U214182	SGN-U315079		SGN-U213199	SGN-U312991		SGN-U220404			SGN-U217814	SGN-U319035		SGN-U212711
	SGN-U222649	SGN-U321363		SGN-U219877	SGN-U318472		SGN-U212883	SGN-U312562		SGN-U223726	SGN-U327018		SGN-U222747			SGN-U224704	SGN-U325500		SGN-U212883	SGN-U312562		SGN-U215447	SGN-U331578		SGN-U213203	SGN-U312642		SGN-U222649	SGN-U321363		SGN-U219162	SGN-U321292		SGN-U215090	SGN-U316052		SGN-U227860	SGN-U329062		SGN-U215233	SGN-U316826		SGN-U213199	SGN-U312991		SGN-U213203	SGN-U312642
	SGN-U215447	SGN-U331578		SGN-U212790	SGN-U314922		SGN-U222180	SGN-U322484		SGN-U213159	SGN-U313051		SGN-U228025			SGN-U217808	SGN-U318918		SGN-U222180	SGN-U322484		SGN-U217557	SGN-U318086		SGN-U213584	SGN-U313416		SGN-U215447	SGN-U331578		SGN-U226518			SGN-U215600	SGN-U316715		L23424			SGN-U214355	SGN-U313813		SGN-U227860	SGN-U329062		SGN-U213584	SGN-U313416
	SGN-U217557	SGN-U318086		SGN-U220882	SGN-U319988		SGN-U222747			SGN-U215642	SGN-U315461		SGN-U217924	SGN-U318543		SGN-U221716	SGN-U323916		SGN-U222747			SGN-U219162	SGN-U321292		SGN-U212715	SGN-U312391		SGN-U217557	SGN-U318086		SGN-U217814	SGN-U319035		SGN-U215261	SGN-U315165		SGN-U212711			SGN-U220562	SGN-U321192		L23424			SGN-U212715	SGN-U312391
	SGN-U219162	SGN-U321292		SGN-U216371	SGN-U317953		SGN-U228025			SGN-U222649	SGN-U321363		Y12640			SGN-U217390	SGN-U318604		SGN-U228025			SGN-U226518			SGN-U225534	SGN-U314718		SGN-U219162	SGN-U321292		SGN-U213199	SGN-U312991		SGN-U220404			SGN-U213203	SGN-U312642		SGN-U213616	SGN-U334029		SGN-U212711			SGN-U225534	SGN-U314718
	SGN-U226518			SGN-U216454			SGN-U217924	SGN-U318543		SGN-U215447	SGN-U331578		SGN-U220043	SGN-U318264		SGN-U216210	SGN-U317218		SGN-U217924	SGN-U318543		SGN-U217814	SGN-U319035		SGN-U222469	SGN-U325426		SGN-U226518			SGN-U227860	SGN-U329062		SGN-U215233	SGN-U316826		SGN-U213584	SGN-U313416		SGN-U216694	SGN-U318445		SGN-U213203	SGN-U312642		SGN-U222469	SGN-U325426
	SGN-U217814	SGN-U319035		SGN-U216406			Y12640			SGN-U217557	SGN-U318086		SGN-U214570	SGN-U317084		SGN-U213834	SGN-U313711		Y12640			SGN-U227860	SGN-U329062		SGN-U214182	SGN-U315079		SGN-U217814	SGN-U319035		L23424			SGN-U214355	SGN-U313813		SGN-U212715	SGN-U312391		SGN-U236654			SGN-U213584	SGN-U313416		SGN-U214182	SGN-U315079
	SGN-U227860	SGN-U329062		SGN-U216321	SGN-U317916		SGN-U220043	SGN-U318264		SGN-U219162	SGN-U321292		SGN-U225214	SGN-U328828		SGN-U214066	SGN-U314303		SGN-U220043	SGN-U318264		SGN-U213203	SGN-U312642		SGN-U215090	SGN-U316052		SGN-U213199	SGN-U312991		SGN-U212711			SGN-U220562	SGN-U321192		SGN-U225534	SGN-U314718		SGN-U213967	SGN-U314214		SGN-U212715	SGN-U312391		SGN-U215090	SGN-U316052
	SGN-U213203	SGN-U312642		SGN-U213118	SGN-U312786		SGN-U214570	SGN-U317084		SGN-U226518			SGN-U215180	SGN-U315008		SGN-U218198	SGN-U319638		SGN-U214570	SGN-U317084		SGN-U213584	SGN-U313416		SGN-U215600	SGN-U316715		SGN-U227860	SGN-U329062		SGN-U213203	SGN-U312642		SGN-U213616	SGN-U334029		SGN-U222469	SGN-U325426		SGN-U227032	SGN-U328378		SGN-U225534	SGN-U314718		SGN-U215600	SGN-U316715
	SGN-U213584	SGN-U313416		SGN-U218603			SGN-U225214	SGN-U328828		SGN-U217814	SGN-U319035		SGN-U216215	SGN-U317475		SGN-U212829			SGN-U225214	SGN-U328828		SGN-U225534	SGN-U314718		SGN-U215261	SGN-U315165		L23424			SGN-U213584	SGN-U313416		SGN-U216694	SGN-U318445		SGN-U214182	SGN-U315079		SGN-U213630	SGN-U313697		SGN-U222469	SGN-U325426		SGN-U215261	SGN-U315165
	SGN-U225534	SGN-U314718		SGN-U218890	SGN-U320038		SGN-U215180	SGN-U315008		SGN-U227860	SGN-U329062		SGN-U226121	SGN-U328040		SGN-U232590	SGN-U334227		SGN-U215180	SGN-U315008		SGN-U222469	SGN-U325426		SGN-U220404			SGN-U212711			SGN-U212715	SGN-U312391		SGN-U236654			SGN-U215090	SGN-U316052		SGN-U236778	SGN-U346096		SGN-U214182	SGN-U315079		SGN-U220404
	SGN-U222469	SGN-U325426		SGN-U220542	SGN-U323369		SGN-U216215	SGN-U317475		SGN-U213203	SGN-U312642		SGN-U214040	SGN-U313720		SGN-U219767	SGN-U320678		SGN-U216215	SGN-U317475		SGN-U215090	SGN-U316052		SGN-U215233	SGN-U316826		SGN-U213203	SGN-U312642		SGN-U225534	SGN-U314718		SGN-U213967	SGN-U314214		SGN-U215600	SGN-U316715		SGN-U214495	SGN-U314197		SGN-U215090	SGN-U316052		SGN-U215233	SGN-U316826
	SGN-U215090	SGN-U316052		SGN-U222369	SGN-U325749		SGN-U226121	SGN-U328040		SGN-U213584	SGN-U313416		SGN-U218626	SGN-U318959		SGN-U217153	SGN-U319229		SGN-U226121	SGN-U328040		SGN-U215600	SGN-U316715		SGN-U214355	SGN-U313813		SGN-U213584	SGN-U313416		SGN-U222469	SGN-U325426		SGN-U227032	SGN-U328378		SGN-U215261	SGN-U315165		SGN-U217418	SGN-U313365		SGN-U215600	SGN-U316715		SGN-U214355	SGN-U313813
	SGN-U215600	SGN-U316715		SGN-U220322	SGN-U322738		SGN-U214040	SGN-U313720		SGN-U225534	SGN-U314718		SGN-U230638	SGN-U317456		SGN-U217278	SGN-U316652		SGN-U214040	SGN-U313720		SGN-U215261	SGN-U315165		SGN-U220562	SGN-U321192		SGN-U212715	SGN-U312391		SGN-U214182	SGN-U315079		SGN-U213630	SGN-U313697		SGN-U220404			SGN-U225427	SGN-U327265		SGN-U215261	SGN-U315165		SGN-U220562	SGN-U321192
	SGN-U215261	SGN-U315165		SGN-U220234	SGN-U322305		SGN-U218626	SGN-U318959		SGN-U222469	SGN-U325426		SGN-U221107			SGN-U216272	SGN-U316761		SGN-U218626	SGN-U318959		SGN-U214355	SGN-U313813		SGN-U213616	SGN-U334029		SGN-U225534	SGN-U314718		SGN-U215090	SGN-U316052		SGN-U236778	SGN-U346096		SGN-U215233	SGN-U316826		SGN-U216928			SGN-U220404			SGN-U213616	SGN-U334029
	SGN-U214355	SGN-U313813		SGN-U217682			SGN-U230638	SGN-U317456		SGN-U215090	SGN-U316052		SGN-U212604			SGN-U223178	SGN-U318572		SGN-U230638	SGN-U317456		SGN-U220562	SGN-U321192		SGN-U216694	SGN-U318445		SGN-U222469	SGN-U325426		SGN-U215600	SGN-U316715		SGN-U214495	SGN-U314197		SGN-U214355	SGN-U313813		SGN-U226675			SGN-U215233	SGN-U316826		SGN-U216694	SGN-U318445
	SGN-U220562	SGN-U321192		SGN-U227230	SGN-U328820		SGN-U221107			SGN-U215600	SGN-U316715		SGN-U223726	SGN-U327018		SGN-U219681	SGN-U321325		SGN-U221107			SGN-U213616	SGN-U334029		SGN-U236654			SGN-U214182	SGN-U315079		SGN-U215261	SGN-U315165		SGN-U217418	SGN-U313365		SGN-U220562	SGN-U321192		SGN-U229631	SGN-U332575		SGN-U214355	SGN-U313813		SGN-U236654
	SGN-U213616	SGN-U334029		SGN-U213674	SGN-U313515		SGN-U212604			SGN-U215261	SGN-U315165		SGN-U213159	SGN-U313051		SGN-U221971	SGN-U325636		SGN-U212604			SGN-U236654			SGN-U213967	SGN-U314214		SGN-U215090	SGN-U316052		SGN-U220404			SGN-U225427	SGN-U327265		SGN-U213616	SGN-U334029		SGN-U225885			SGN-U220562	SGN-U321192		SGN-U213967	SGN-U314214
	SGN-U236654			SGN-U227335	SGN-U325837		SGN-U223726	SGN-U327018		SGN-U214355	SGN-U313813		SGN-U215642	SGN-U315461		SGN-U221990	SGN-U325547		SGN-U223726	SGN-U327018		SGN-U213967	SGN-U314214		SGN-U227032	SGN-U328378		SGN-U215600	SGN-U316715		SGN-U215233	SGN-U316826		SGN-U216928			SGN-U216694	SGN-U318445		SGN-U229614			SGN-U213616	SGN-U334029		SGN-U227032	SGN-U328378
	SGN-U213967	SGN-U314214		SGN-U232939			SGN-U213159	SGN-U313051		SGN-U220562	SGN-U321192		SGN-U222649	SGN-U321363		SGN-U212922	SGN-U314797		SGN-U213159	SGN-U313051		SGN-U213630	SGN-U313697		SGN-U213630	SGN-U313697		SGN-U215261	SGN-U315165		SGN-U214355	SGN-U313813		SGN-U226675			SGN-U236654			SGN-U220770	SGN-U319497		SGN-U216694	SGN-U318445		SGN-U213630	SGN-U313697
	SGN-U213630	SGN-U313697		SGN-U213946	SGN-U314345		SGN-U215642	SGN-U315461		SGN-U213616	SGN-U334029		SGN-U215447	SGN-U331578		SGN-U216023	SGN-U314988		SGN-U215642	SGN-U315461		SGN-U236778	SGN-U346096		SGN-U236778	SGN-U346096		SGN-U220404			SGN-U220562	SGN-U321192		SGN-U229631	SGN-U332575		SGN-U213967	SGN-U314214		SGN-U214304	SGN-U314129		SGN-U236654			SGN-U236778	SGN-U346096
	SGN-U236778	SGN-U346096		SGN-U219049	SGN-U320773		SGN-U222649	SGN-U321363		SGN-U236654			SGN-U217557	SGN-U318086		SGN-U227495	SGN-U323493		SGN-U222649	SGN-U321363		SGN-U214495	SGN-U314197		SGN-U214495	SGN-U314197		SGN-U215233	SGN-U316826		SGN-U213616	SGN-U334029		SGN-U225885			SGN-U227032	SGN-U328378		SGN-U219235	SGN-U320039		SGN-U213967	SGN-U314214		SGN-U214495	SGN-U314197
	SGN-U214495	SGN-U314197		SGN-U221858	SGN-U322977		SGN-U215447	SGN-U331578		SGN-U213967	SGN-U314214		SGN-U219162	SGN-U321292		SGN-U220798	SGN-U317743		SGN-U215447	SGN-U331578		SGN-U217418	SGN-U313365		SGN-U217418	SGN-U313365		SGN-U214355	SGN-U313813		SGN-U216694	SGN-U318445		SGN-U229614			SGN-U213630	SGN-U313697		SGN-U213802	SGN-U313824		SGN-U227032	SGN-U328378		SGN-U217418	SGN-U313365
	SGN-U217418	SGN-U313365		SGN-U217575	SGN-U317733		SGN-U217557	SGN-U318086		SGN-U213630	SGN-U313697		SGN-U226518			SGN-U213827	SGN-U313661		SGN-U217557	SGN-U318086		SGN-U226675			SGN-U225427	SGN-U327265		SGN-U220562	SGN-U321192		SGN-U236654			SGN-U220770	SGN-U319497		SGN-U236778	SGN-U346096		SGN-U218791	SGN-U320071		SGN-U213630	SGN-U313697		SGN-U225427	SGN-U327265
	SGN-U226675			SGN-U225742	SGN-U321464		SGN-U219162	SGN-U321292		SGN-U236778	SGN-U346096		SGN-U217814	SGN-U319035		SGN-U222728	SGN-U324061		SGN-U219162	SGN-U321292		SGN-U225885			SGN-U216928			SGN-U213616	SGN-U334029		SGN-U213967	SGN-U314214		SGN-U214304	SGN-U314129		SGN-U214495	SGN-U314197		SGN-U224088	SGN-U337714		SGN-U236778	SGN-U346096		SGN-U216928
	SGN-U225885			SGN-U218470			SGN-U226518			SGN-U214495	SGN-U314197		SGN-U227860	SGN-U329062		SGN-U213393	SGN-U313462		SGN-U226518			SGN-U229614			SGN-U226675			SGN-U216694	SGN-U318445		SGN-U227032	SGN-U328378		SGN-U219235	SGN-U320039		SGN-U217418	SGN-U313365		SGN-U212847	SGN-U314880		SGN-U214495	SGN-U314197		SGN-U226675
	SGN-U229614			SGN-U215320	SGN-U316092		SGN-U217814	SGN-U319035		SGN-U217418	SGN-U313365		SGN-U213203	SGN-U312642		SGN-U224032	SGN-U324114		SGN-U217814	SGN-U319035		SGN-U220770	SGN-U319497		SGN-U229631	SGN-U332575		SGN-U236654			SGN-U213630	SGN-U313697		SGN-U213802	SGN-U313824		SGN-U225427	SGN-U327265		SGN-U216871	SGN-U313454		SGN-U217418	SGN-U313365		SGN-U229631	SGN-U332575
	SGN-U220770	SGN-U319497		SGN-U214286	SGN-U314862		SGN-U227860	SGN-U329062		SGN-U226675			SGN-U213584	SGN-U313416		SGN-U216516	SGN-U318235		SGN-U227860	SGN-U329062		SGN-U214304	SGN-U314129		SGN-U225885			SGN-U213967	SGN-U314214		SGN-U236778	SGN-U346096		SGN-U218791	SGN-U320071		SGN-U216928			SGN-U218565	SGN-U320674		SGN-U225427	SGN-U327265		SGN-U225885
	SGN-U214304	SGN-U314129		SGN-U219249	SGN-U321160		SGN-U213203	SGN-U312642		SGN-U225885			SGN-U225534	SGN-U314718		SGN-U217898			SGN-U213203	SGN-U312642		SGN-U219235	SGN-U320039		SGN-U229614			SGN-U227032	SGN-U328378		SGN-U214495	SGN-U314197		SGN-U224088	SGN-U337714		SGN-U226675			SGN-U227396	SGN-U328461		SGN-U216928			SGN-U229614
	SGN-U219235	SGN-U320039		SGN-U216199	SGN-U317845		SGN-U213584	SGN-U313416		SGN-U229614			SGN-U222469	SGN-U325426		SGN-U218445			SGN-U213584	SGN-U313416		SGN-U213802	SGN-U313824		SGN-U220770	SGN-U319497		SGN-U213630	SGN-U313697		SGN-U217418	SGN-U313365		SGN-U212847	SGN-U314880		SGN-U229631	SGN-U332575		SGN-U218956	SGN-U321242		SGN-U226675			SGN-U220770	SGN-U319497
	SGN-U213802	SGN-U313824		SGN-U216275	SGN-U317121		SGN-U225534	SGN-U314718		SGN-U220770	SGN-U319497		SGN-U215090	SGN-U316052		SGN-U216273	SGN-U313134		SGN-U225534	SGN-U314718		SGN-U218791	SGN-U320071		SGN-U214304	SGN-U314129		SGN-U236778	SGN-U346096		SGN-U225427	SGN-U327265		SGN-U216871	SGN-U313454		SGN-U225885			SGN-U215256	SGN-U319925		SGN-U229631	SGN-U332575		SGN-U214304	SGN-U314129
	SGN-U218791	SGN-U320071		SGN-U217978	SGN-U317099		SGN-U222469	SGN-U325426		SGN-U214304	SGN-U314129		SGN-U215600	SGN-U316715		SGN-U236496	SGN-U346814		SGN-U222469	SGN-U325426		SGN-U224088	SGN-U337714		SGN-U219235	SGN-U320039		SGN-U214495	SGN-U314197		SGN-U216928			SGN-U218565	SGN-U320674		SGN-U229614			SGN-U214309	SGN-U315098		SGN-U225885			SGN-U219235	SGN-U320039
	SGN-U224088	SGN-U337714		SGN-U215800	SGN-U316687		SGN-U215090	SGN-U316052		SGN-U219235	SGN-U320039		SGN-U215261	SGN-U315165		SGN-U229808	SGN-U332421		SGN-U215090	SGN-U316052		SGN-U212847	SGN-U314880		SGN-U213802	SGN-U313824		SGN-U217418	SGN-U313365		SGN-U226675			SGN-U227396	SGN-U328461		SGN-U220770	SGN-U319497		SGN-U217844	SGN-U319787		SGN-U229614			SGN-U213802	SGN-U313824
	SGN-U212847	SGN-U314880		SGN-U212883	SGN-U312562		SGN-U215600	SGN-U316715		SGN-U213802	SGN-U313824		SGN-U214355	SGN-U313813		SGN-U213872	SGN-U314730		SGN-U215600	SGN-U316715		SGN-U216871	SGN-U313454		SGN-U218791	SGN-U320071		SGN-U225427	SGN-U327265		SGN-U229631	SGN-U332575		SGN-U218956	SGN-U321242		SGN-U214304	SGN-U314129		SGN-U215351			SGN-U220770	SGN-U319497		SGN-U218791	SGN-U320071
	SGN-U216871	SGN-U313454		SGN-U222180	SGN-U322484		SGN-U215261	SGN-U315165		SGN-U218791	SGN-U320071		SGN-U220562	SGN-U321192		SGN-U231146			SGN-U215261	SGN-U315165		SGN-U218565	SGN-U320674		SGN-U224088	SGN-U337714		SGN-U216928			SGN-U225885			SGN-U215256	SGN-U319925		SGN-U219235	SGN-U320039		SGN-U212551	SGN-U312891		SGN-U214304	SGN-U314129		SGN-U224088	SGN-U337714
	SGN-U218565	SGN-U320674		SGN-U222747			SGN-U214355	SGN-U313813		SGN-U224088	SGN-U337714		SGN-U213616	SGN-U334029		SGN-U214149	SGN-U314064		SGN-U214355	SGN-U313813		SGN-U227396	SGN-U328461		SGN-U212847	SGN-U314880		SGN-U226675			SGN-U229614			SGN-U214309	SGN-U315098		SGN-U213802	SGN-U313824		SGN-U220026	SGN-U322193		SGN-U219235	SGN-U320039		SGN-U212847	SGN-U314880
	SGN-U227396	SGN-U328461		SGN-U228025			SGN-U220562	SGN-U321192		SGN-U212847	SGN-U314880		SGN-U236654			SGN-U222007	SGN-U314817		SGN-U220562	SGN-U321192		SGN-U218956	SGN-U321242		SGN-U216871	SGN-U313454		SGN-U229631	SGN-U332575		SGN-U220770	SGN-U319497		SGN-U217844	SGN-U319787		SGN-U218791	SGN-U320071		SGN-U215219	SGN-U316022		SGN-U213802	SGN-U313824		SGN-U216871	SGN-U313454
	SGN-U218956	SGN-U321242		SGN-U217924	SGN-U318543		SGN-U213616	SGN-U334029		SGN-U216871	SGN-U313454		SGN-U213967	SGN-U314214		SGN-U226377	SGN-U326678		SGN-U213616	SGN-U334029		SGN-U215256	SGN-U319925		SGN-U218565	SGN-U320674		SGN-U225885			SGN-U214304	SGN-U314129		SGN-U215351			SGN-U224088	SGN-U337714		SGN-U213149	SGN-U312900		SGN-U218791	SGN-U320071		SGN-U218565	SGN-U320674
	SGN-U215256	SGN-U319925		Y12640			SGN-U236654			SGN-U218565	SGN-U320674		SGN-U213630	SGN-U313697		SGN-U231712	SGN-U324169		SGN-U236654			SGN-U215351			SGN-U227396	SGN-U328461		SGN-U229614			SGN-U219235	SGN-U320039		SGN-U212551	SGN-U312891		SGN-U212847	SGN-U314880		SGN-U223818	SGN-U324316		SGN-U224088	SGN-U337714		SGN-U227396	SGN-U328461
	SGN-U215351			SGN-U220043	SGN-U318264		SGN-U213967	SGN-U314214		SGN-U227396	SGN-U328461		SGN-U236778	SGN-U346096		SGN-U217992	SGN-U318165		SGN-U213967	SGN-U314214		SGN-U212551	SGN-U312891		SGN-U218956	SGN-U321242		SGN-U220770	SGN-U319497		SGN-U213802	SGN-U313824		SGN-U220026	SGN-U322193		SGN-U216871	SGN-U313454		SGN-U215785			SGN-U212847	SGN-U314880		SGN-U218956	SGN-U321242
	SGN-U212551	SGN-U312891		SGN-U214570	SGN-U317084		SGN-U213630	SGN-U313697		SGN-U218956	SGN-U321242		SGN-U214495	SGN-U314197		SGN-U222941	SGN-U325709		SGN-U213630	SGN-U313697		SGN-U220026	SGN-U322193		SGN-U215256	SGN-U319925		SGN-U214304	SGN-U314129		SGN-U218791	SGN-U320071		SGN-U215219	SGN-U316022		SGN-U218565	SGN-U320674		SGN-U218747	SGN-U320141		SGN-U216871	SGN-U313454		SGN-U215256	SGN-U319925
	SGN-U220026	SGN-U322193		SGN-U225214	SGN-U328828		SGN-U236778	SGN-U346096		SGN-U215256	SGN-U319925		SGN-U217418	SGN-U313365		SGN-U216531	SGN-U318717		SGN-U236778	SGN-U346096		SGN-U213149	SGN-U312900		SGN-U214309	SGN-U315098		SGN-U219235	SGN-U320039		SGN-U224088	SGN-U337714		SGN-U213149	SGN-U312900		SGN-U227396	SGN-U328461		SGN-U221446			SGN-U218565	SGN-U320674		SGN-U214309	SGN-U315098
	SGN-U213149	SGN-U312900		SGN-U215180	SGN-U315008		SGN-U214495	SGN-U314197		SGN-U215351			SGN-U226675			SGN-U216265	SGN-U317604		SGN-U214495	SGN-U314197		SGN-U223818	SGN-U324316		SGN-U217844	SGN-U319787		SGN-U213802	SGN-U313824		SGN-U212847	SGN-U314880		SGN-U223818	SGN-U324316		SGN-U218956	SGN-U321242		SGN-U218761	SGN-U320143		SGN-U227396	SGN-U328461		SGN-U217844	SGN-U319787
	SGN-U223818	SGN-U324316		SGN-U216215	SGN-U317475		SGN-U217418	SGN-U313365		SGN-U212551	SGN-U312891		SGN-U225885			SGN-U213341	SGN-U312911		SGN-U217418	SGN-U313365		SGN-U215785			SGN-U215351			SGN-U218791	SGN-U320071		SGN-U216871	SGN-U313454		SGN-U215785			SGN-U215256	SGN-U319925		SGN-U217912	SGN-U317514		SGN-U218956	SGN-U321242		SGN-U215351
	SGN-U215785			SGN-U226121	SGN-U328040		SGN-U226675			SGN-U220026	SGN-U322193		SGN-U229614			SGN-U213968	SGN-U313882		SGN-U226675			X59948	X59948		SGN-U212551	SGN-U312891		SGN-U224088	SGN-U337714		SGN-U218565	SGN-U320674		SGN-U218747	SGN-U320141		SGN-U214309	SGN-U315098		SGN-U220262	SGN-U321392		SGN-U215256	SGN-U319925		SGN-U212551	SGN-U312891
	X59948	X59948		SGN-U214040	SGN-U313720		SGN-U225885			SGN-U213149	SGN-U312900		SGN-U220770	SGN-U319497		SGN-U212667	SGN-U314668		SGN-U225885			SGN-U218747	SGN-U320141		SGN-U220026	SGN-U322193		SGN-U212847	SGN-U314880		SGN-U227396	SGN-U328461		SGN-U221446			SGN-U217844	SGN-U319787		SGN-U229915	SGN-U327869		SGN-U214309	SGN-U315098		SGN-U220026	SGN-U322193
	SGN-U218747	SGN-U320141		SGN-U218626	SGN-U318959		SGN-U229614			SGN-U223818	SGN-U324316		SGN-U214304	SGN-U314129		SGN-U218017	SGN-U320259		SGN-U229614			SGN-U221446			SGN-U215219	SGN-U316022		SGN-U216871	SGN-U313454		SGN-U218956	SGN-U321242		SGN-U218761	SGN-U320143		SGN-U215351			SGN-U224754	SGN-U326922		SGN-U217844	SGN-U319787		SGN-U215219	SGN-U316022
	SGN-U221446			SGN-U230638	SGN-U317456		SGN-U220770	SGN-U319497		SGN-U215785			SGN-U219235	SGN-U320039		SGN-U225275	SGN-U321505		SGN-U220770	SGN-U319497		SGN-U217912	SGN-U317514		SGN-U213149	SGN-U312900		SGN-U218565	SGN-U320674		SGN-U215256	SGN-U319925		SGN-U217912	SGN-U317514		SGN-U212551	SGN-U312891		SGN-U217056	SGN-U319304		SGN-U215351			SGN-U213149	SGN-U312900
	SGN-U217912	SGN-U317514		SGN-U221107			SGN-U214304	SGN-U314129		X59948	X59948		SGN-U213802	SGN-U313824		SGN-U226400	SGN-U326045		SGN-U214304	SGN-U314129		SGN-U220262	SGN-U321392		SGN-U223818	SGN-U324316		SGN-U227396	SGN-U328461		SGN-U214309	SGN-U315098		SGN-U220262	SGN-U321392		SGN-U220026	SGN-U322193		SGN-U218286	SGN-U318054		SGN-U212551	SGN-U312891		SGN-U223818	SGN-U324316
	SGN-U220262	SGN-U321392		SGN-U212604			SGN-U219235	SGN-U320039		SGN-U218747	SGN-U320141		SGN-U218791	SGN-U320071		SGN-U217455	SGN-U318873		SGN-U219235	SGN-U320039		SGN-U229915	SGN-U327869		SGN-U215785			SGN-U218956	SGN-U321242		SGN-U217844	SGN-U319787		SGN-U229915	SGN-U327869		SGN-U215219	SGN-U316022		SGN-U218680	SGN-U319832		SGN-U220026	SGN-U322193		SGN-U215785
	SGN-U229915	SGN-U327869		SGN-U223726	SGN-U327018		SGN-U213802	SGN-U313824		SGN-U221446			SGN-U224088	SGN-U337714		SGN-U219337	SGN-U318382		SGN-U213802	SGN-U313824		SGN-U224754	SGN-U326922		SGN-U218747	SGN-U320141		SGN-U215256	SGN-U319925		SGN-U215351			SGN-U224754	SGN-U326922		SGN-U213149	SGN-U312900		SGN-U215749	SGN-U315237		SGN-U215219	SGN-U316022		SGN-U218747	SGN-U320141
	SGN-U224754	SGN-U326922		SGN-U213159	SGN-U313051		SGN-U218791	SGN-U320071		SGN-U217912	SGN-U317514		SGN-U212847	SGN-U314880		SGN-U216051	SGN-U317389		SGN-U218791	SGN-U320071		SGN-U217056	SGN-U319304		SGN-U221446			SGN-U214309	SGN-U315098		SGN-U212551	SGN-U312891		SGN-U217056	SGN-U319304		SGN-U223818	SGN-U324316		SGN-U214919	SGN-U315203		SGN-U213149	SGN-U312900		SGN-U221446
	SGN-U217056	SGN-U319304		SGN-U215642	SGN-U315461		SGN-U224088	SGN-U337714		SGN-U220262	SGN-U321392		SGN-U216871	SGN-U313454		SGN-U229627			SGN-U224088	SGN-U337714		SGN-U218286	SGN-U318054		SGN-U218761	SGN-U320143		SGN-U217844	SGN-U319787		SGN-U220026	SGN-U322193		SGN-U218286	SGN-U318054		SGN-U215785			SGN-U221818	SGN-U323011		SGN-U223818	SGN-U324316		SGN-U218761	SGN-U320143
	SGN-U218286	SGN-U318054		SGN-U222649	SGN-U321363		SGN-U212847	SGN-U314880		SGN-U229915	SGN-U327869		SGN-U218565	SGN-U320674		SGN-U217077	SGN-U320958		SGN-U212847	SGN-U314880		SGN-U218680	SGN-U319832		SGN-U217912	SGN-U317514		SGN-U215351			SGN-U215219	SGN-U316022		SGN-U218680	SGN-U319832		SGN-U218747	SGN-U320141		SGN-U227473	SGN-U328248		SGN-U215785			SGN-U217912	SGN-U317514
	SGN-U218680	SGN-U319832		SGN-U215447	SGN-U331578		SGN-U216871	SGN-U313454		SGN-U224754	SGN-U326922		SGN-U227396	SGN-U328461		SGN-U219559	SGN-U321244		SGN-U216871	SGN-U313454		SGN-U221818	SGN-U323011		SGN-U220262	SGN-U321392		SGN-U212551	SGN-U312891		SGN-U213149	SGN-U312900		SGN-U215749	SGN-U315237		SGN-U221446			SGN-U218181			SGN-U218747	SGN-U320141		SGN-U220262	SGN-U321392
	SGN-U221818	SGN-U323011		SGN-U217557	SGN-U318086		SGN-U218565	SGN-U320674		SGN-U217056	SGN-U319304		SGN-U218956	SGN-U321242		SGN-U227307	SGN-U328236		SGN-U218565	SGN-U320674		SGN-U227473	SGN-U328248		SGN-U229915	SGN-U327869		SGN-U220026	SGN-U322193		SGN-U223818	SGN-U324316		SGN-U214919	SGN-U315203		SGN-U218761	SGN-U320143		SGN-U222145	SGN-U322875		SGN-U221446			SGN-U229915	SGN-U327869
	SGN-U227473	SGN-U328248		SGN-U219162	SGN-U321292		SGN-U227396	SGN-U328461		SGN-U218286	SGN-U318054		SGN-U215256	SGN-U319925		SGN-U216708	SGN-U312884		SGN-U227396	SGN-U328461		SGN-U218181			SGN-U224754	SGN-U326922		SGN-U215219	SGN-U316022		SGN-U215785			SGN-U221818	SGN-U323011		SGN-U217912	SGN-U317514		SGN-U219263			SGN-U218761	SGN-U320143		SGN-U224754	SGN-U326922
	SGN-U218181			SGN-U226518			SGN-U218956	SGN-U321242		SGN-U218680	SGN-U319832		SGN-U215351			SGN-U218812	SGN-U319158		SGN-U218956	SGN-U321242		SGN-U222145	SGN-U322875		SGN-U217056	SGN-U319304		SGN-U213149	SGN-U312900		SGN-U218747	SGN-U320141		SGN-U227473	SGN-U328248		SGN-U220262	SGN-U321392		SGN-U214257	SGN-U315070		SGN-U217912	SGN-U317514		SGN-U217056	SGN-U319304
	SGN-U222145	SGN-U322875		SGN-U217814	SGN-U319035		SGN-U215256	SGN-U319925		SGN-U221818	SGN-U323011		SGN-U212551	SGN-U312891		SGN-U215838	SGN-U317658		SGN-U215256	SGN-U319925		SGN-U219263			SGN-U218286	SGN-U318054		SGN-U223818	SGN-U324316		SGN-U221446			SGN-U218181			SGN-U229915	SGN-U327869		SGN-U228571	SGN-U324173		SGN-U220262	SGN-U321392		SGN-U218286	SGN-U318054
	SGN-U219263			SGN-U227860	SGN-U329062		SGN-U215351			SGN-U227473	SGN-U328248		SGN-U220026	SGN-U322193		SGN-U223015	SGN-U325383		SGN-U215351			SGN-U214257	SGN-U315070		SGN-U218680	SGN-U319832		SGN-U215785			SGN-U218761	SGN-U320143		SGN-U222145	SGN-U322875		SGN-U224754	SGN-U326922		SGN-U226400	SGN-U326045		SGN-U229915	SGN-U327869		SGN-U218680	SGN-U319832
	SGN-U214257	SGN-U315070		SGN-U213203	SGN-U312642		SGN-U212551	SGN-U312891		SGN-U218181			SGN-U213149	SGN-U312900		SGN-U214106	SGN-U314046		SGN-U212551	SGN-U312891		SGN-U228571	SGN-U324173		SGN-U215749	SGN-U315237		SGN-U218747	SGN-U320141		SGN-U217912	SGN-U317514		SGN-U219263			SGN-U217056	SGN-U319304		SGN-U219727	SGN-U321375		SGN-U224754	SGN-U326922		SGN-U215749	SGN-U315237
	SGN-U228571	SGN-U324173		SGN-U213584	SGN-U313416		SGN-U220026	SGN-U322193		SGN-U222145	SGN-U322875		SGN-U223818	SGN-U324316		SGN-U220526	SGN-U322449		SGN-U220026	SGN-U322193		SGN-U219727	SGN-U321375		SGN-U214919	SGN-U315203		SGN-U221446			SGN-U220262	SGN-U321392		SGN-U214257	SGN-U315070		SGN-U218286	SGN-U318054		SGN-U216300	SGN-U317365		SGN-U217056	SGN-U319304		SGN-U214919	SGN-U315203
	SGN-U219727	SGN-U321375		SGN-U225534	SGN-U314718		SGN-U213149	SGN-U312900		SGN-U219263			SGN-U215785			SGN-U227032	SGN-U328378		SGN-U213149	SGN-U312900		SGN-U216300	SGN-U317365		SGN-U221818	SGN-U323011		SGN-U218761	SGN-U320143		SGN-U229915	SGN-U327869		SGN-U228571	SGN-U324173		SGN-U218680	SGN-U319832		SGN-U222939	SGN-U323815		SGN-U218286	SGN-U318054		SGN-U221818	SGN-U323011
	SGN-U216300	SGN-U317365		SGN-U222469	SGN-U325426		SGN-U223818	SGN-U324316		SGN-U214257	SGN-U315070		X59948	X59948		SGN-U219217			SGN-U223818	SGN-U324316		SGN-U222939	SGN-U323815		SGN-U227473	SGN-U328248		SGN-U217912	SGN-U317514		SGN-U224754	SGN-U326922		SGN-U226400	SGN-U326045		SGN-U215749	SGN-U315237		SGN-U231373	SGN-U330639		SGN-U218680	SGN-U319832		SGN-U227473	SGN-U328248
	SGN-U222939	SGN-U323815		SGN-U215090	SGN-U316052		SGN-U215785			SGN-U228571	SGN-U324173		SGN-U218747	SGN-U320141		SGN-U215759	SGN-U317563		SGN-U215785			SGN-U231373	SGN-U330639		SGN-U218181			SGN-U220262	SGN-U321392		SGN-U217056	SGN-U319304		SGN-U219727	SGN-U321375		SGN-U214919	SGN-U315203		SGN-U222753	SGN-U323312		SGN-U215749	SGN-U315237		SGN-U218181
	SGN-U231373	SGN-U330639		SGN-U215600	SGN-U316715		X59948	X59948		SGN-U219727	SGN-U321375		SGN-U221446			SGN-U216789			X59948	X59948		SGN-U222753	SGN-U323312		SGN-U222145	SGN-U322875		SGN-U229915	SGN-U327869		SGN-U218286	SGN-U318054		SGN-U216300	SGN-U317365		SGN-U221818	SGN-U323011		SGN-U216862	SGN-U318140		SGN-U214919	SGN-U315203		SGN-U222145	SGN-U322875
	SGN-U222753	SGN-U323312		SGN-U215261	SGN-U315165		SGN-U218747	SGN-U320141		SGN-U216300	SGN-U317365		SGN-U217912	SGN-U317514		SGN-U214063	SGN-U313856		SGN-U218747	SGN-U320141		SGN-U216862	SGN-U318140		SGN-U219263			SGN-U224754	SGN-U326922		SGN-U218680	SGN-U319832		SGN-U222939	SGN-U323815		SGN-U227473	SGN-U328248		SGN-U216002	SGN-U317646		SGN-U221818	SGN-U323011		SGN-U219263
	SGN-U216862	SGN-U318140		SGN-U214355	SGN-U313813		SGN-U221446			SGN-U222939	SGN-U323815		SGN-U220262	SGN-U321392		SGN-U229631	SGN-U332575		SGN-U221446			SGN-U216002	SGN-U317646		SGN-U214257	SGN-U315070		SGN-U217056	SGN-U319304		SGN-U215749	SGN-U315237		SGN-U231373	SGN-U330639		SGN-U218181			SGN-U227236	SGN-U329521		SGN-U227473	SGN-U328248		SGN-U214257	SGN-U315070
	SGN-U216002	SGN-U317646		SGN-U220562	SGN-U321192		SGN-U217912	SGN-U317514		SGN-U231373	SGN-U330639		SGN-U229915	SGN-U327869		SGN-U228047			SGN-U217912	SGN-U317514		SGN-U227236	SGN-U329521		SGN-U228571	SGN-U324173		SGN-U218286	SGN-U318054		SGN-U214919	SGN-U315203		SGN-U222753	SGN-U323312		SGN-U222145	SGN-U322875		SGN-U240835			SGN-U218181			SGN-U228571	SGN-U324173
	SGN-U227236	SGN-U329521		SGN-U213616	SGN-U334029		SGN-U220262	SGN-U321392		SGN-U222753	SGN-U323312		SGN-U224754	SGN-U326922		SGN-U224720	SGN-U334905		SGN-U220262	SGN-U321392		SGN-U240835			SGN-U226400	SGN-U326045		SGN-U218680	SGN-U319832		SGN-U221818	SGN-U323011		SGN-U216862	SGN-U318140		SGN-U219263			SGN-U218586	SGN-U320546		SGN-U222145	SGN-U322875		SGN-U226400	SGN-U326045
	SGN-U240835			SGN-U236654			SGN-U229915	SGN-U327869		SGN-U216862	SGN-U318140		SGN-U217056	SGN-U319304		SGN-U225520	SGN-U314245		SGN-U229915	SGN-U327869		SGN-U218586	SGN-U320546		SGN-U219727	SGN-U321375		SGN-U215749	SGN-U315237		SGN-U227473	SGN-U328248		SGN-U216002	SGN-U317646		SGN-U214257	SGN-U315070		SGN-U222740	SGN-U323711		SGN-U219263			SGN-U219727	SGN-U321375
	SGN-U218586	SGN-U320546		SGN-U213967	SGN-U314214		SGN-U224754	SGN-U326922		SGN-U216002	SGN-U317646		SGN-U218286	SGN-U318054		SGN-U221854	SGN-U322938		SGN-U224754	SGN-U326922		SGN-U222740	SGN-U323711		SGN-U216300	SGN-U317365		SGN-U214919	SGN-U315203		SGN-U218181			SGN-U227236	SGN-U329521		SGN-U228571	SGN-U324173		SGN-U239979	SGN-U319317		SGN-U214257	SGN-U315070		SGN-U216300	SGN-U317365
	SGN-U222740	SGN-U323711		SGN-U213630	SGN-U313697		SGN-U217056	SGN-U319304		SGN-U227236	SGN-U329521		SGN-U218680	SGN-U319832		SGN-U215233	SGN-U316826		SGN-U217056	SGN-U319304		SGN-U213231	SGN-U312949		SGN-U222939	SGN-U323815		SGN-U221818	SGN-U323011		SGN-U222145	SGN-U322875		SGN-U240835			SGN-U226400	SGN-U326045		SGN-U220500	SGN-U322937		SGN-U228571	SGN-U324173		SGN-U222939	SGN-U323815
	SGN-U213231	SGN-U312949		SGN-U236778	SGN-U346096		SGN-U218286	SGN-U318054		SGN-U240835			SGN-U221818	SGN-U323011		SGN-U233513	SGN-U335607		SGN-U218286	SGN-U318054		SGN-U215815	SGN-U317244		SGN-U231373	SGN-U330639		SGN-U227473	SGN-U328248		SGN-U219263			SGN-U218586	SGN-U320546		SGN-U219727	SGN-U321375		SGN-U226377	SGN-U326678		SGN-U226400	SGN-U326045		SGN-U231373	SGN-U330639
	SGN-U215815	SGN-U317244		SGN-U214495	SGN-U314197		SGN-U218680	SGN-U319832		SGN-U218586	SGN-U320546		SGN-U227473	SGN-U328248		SGN-U212614	SGN-U314473		SGN-U218680	SGN-U319832		SGN-U223171	SGN-U324243		SGN-U222753	SGN-U323312		SGN-U218181			SGN-U214257	SGN-U315070		SGN-U222740	SGN-U323711		SGN-U216300	SGN-U317365		SGN-U224720	SGN-U334905		SGN-U219727	SGN-U321375		SGN-U222753	SGN-U323312
	SGN-U223171	SGN-U324243		SGN-U217418	SGN-U313365		SGN-U221818	SGN-U323011		SGN-U222740	SGN-U323711		SGN-U218181			SGN-U214929	SGN-U315889		SGN-U221818	SGN-U323011		SGN-U239556	SGN-U342488		SGN-U216862	SGN-U318140		SGN-U222145	SGN-U322875		SGN-U228571	SGN-U324173		SGN-U239979	SGN-U319317		SGN-U222939	SGN-U323815		SGN-U213231	SGN-U312949		SGN-U216300	SGN-U317365		SGN-U216862	SGN-U318140
	SGN-U239556	SGN-U342488		SGN-U226675			SGN-U227473	SGN-U328248		SGN-U213231	SGN-U312949		SGN-U222145	SGN-U322875		SGN-U214098	SGN-U315137		SGN-U227473	SGN-U328248		SGN-U233805	SGN-U335883		SGN-U216002	SGN-U317646		SGN-U219263			SGN-U226400	SGN-U326045		SGN-U220500	SGN-U322937		SGN-U231373	SGN-U330639		SGN-U213919	SGN-U313850		SGN-U222939	SGN-U323815		SGN-U216002	SGN-U317646
	SGN-U233805	SGN-U335883		SGN-U225885			SGN-U218181			SGN-U215815	SGN-U317244		SGN-U219263			SGN-U217151	SGN-U318180		SGN-U218181			SGN-U218414	SGN-U316868		SGN-U227236	SGN-U329521		SGN-U214257	SGN-U315070		SGN-U219727	SGN-U321375		SGN-U226377	SGN-U326678		SGN-U222753	SGN-U323312		SGN-U215815	SGN-U317244		SGN-U231373	SGN-U330639		SGN-U227236	SGN-U329521
	SGN-U218414	SGN-U316868		SGN-U229614			SGN-U222145	SGN-U322875		SGN-U223171	SGN-U324243		SGN-U214257	SGN-U315070		SGN-U216880	SGN-U318917		SGN-U222145	SGN-U322875		SGN-U217872	SGN-U317686		SGN-U240835			SGN-U228571	SGN-U324173		SGN-U216300	SGN-U317365		SGN-U224720	SGN-U334905		SGN-U216862	SGN-U318140		SGN-U223171	SGN-U324243		SGN-U222753	SGN-U323312		SGN-U240835
	SGN-U217872	SGN-U317686		SGN-U220770	SGN-U319497		SGN-U219263			SGN-U239556	SGN-U342488		SGN-U228571	SGN-U324173		SGN-U213158	SGN-U312863		SGN-U219263			SGN-U217185			SGN-U218586	SGN-U320546		SGN-U226400	SGN-U326045		SGN-U222939	SGN-U323815		SGN-U213231	SGN-U312949		SGN-U216002	SGN-U317646		SGN-U225120	SGN-U325480		SGN-U216862	SGN-U318140		SGN-U218586	SGN-U320546
	SGN-U217185			SGN-U214304	SGN-U314129		SGN-U214257	SGN-U315070		SGN-U233805	SGN-U335883		SGN-U219727	SGN-U321375		SGN-U227559	SGN-U327149		SGN-U214257	SGN-U315070		SGN-U218446	SGN-U320737		SGN-U222740	SGN-U323711		SGN-U219727	SGN-U321375		SGN-U231373	SGN-U330639		SGN-U213919	SGN-U313850		SGN-U227236	SGN-U329521		SGN-U219559	SGN-U321244		SGN-U216002	SGN-U317646		SGN-U222740	SGN-U323711
	SGN-U218446	SGN-U320737		SGN-U219235	SGN-U320039		SGN-U228571	SGN-U324173		SGN-U218414	SGN-U316868		SGN-U216300	SGN-U317365		SGN-U222167	SGN-U323525		SGN-U228571	SGN-U324173		SGN-U214599	SGN-U315971		SGN-U239979	SGN-U319317		SGN-U216300	SGN-U317365		SGN-U222753	SGN-U323312		SGN-U215815	SGN-U317244		SGN-U240835			SGN-U219845	SGN-U322008		SGN-U227236	SGN-U329521		SGN-U239979	SGN-U319317
	SGN-U214599	SGN-U315971		SGN-U213802	SGN-U313824		SGN-U219727	SGN-U321375		SGN-U217872	SGN-U317686		SGN-U222939	SGN-U323815		SGN-U223443			SGN-U219727	SGN-U321375		SGN-U217760	SGN-U316504		SGN-U220500	SGN-U322937		SGN-U222939	SGN-U323815		SGN-U216862	SGN-U318140		SGN-U223171	SGN-U324243		SGN-U218586	SGN-U320546		SGN-U239556	SGN-U342488		SGN-U240835			SGN-U220500	SGN-U322937
	SGN-U217760	SGN-U316504		SGN-U218791	SGN-U320071		SGN-U216300	SGN-U317365		SGN-U217185			SGN-U231373	SGN-U330639		SGN-U232990	SGN-U335271		SGN-U216300	SGN-U317365		SGN-U213637	SGN-U313879		SGN-U226377	SGN-U326678		SGN-U231373	SGN-U330639		SGN-U216002	SGN-U317646		SGN-U225120	SGN-U325480		SGN-U222740	SGN-U323711		SGN-U233805	SGN-U335883		SGN-U218586	SGN-U320546		SGN-U226377	SGN-U326678
	SGN-U213637	SGN-U313879		SGN-U224088	SGN-U337714		SGN-U222939	SGN-U323815		SGN-U218446	SGN-U320737		SGN-U222753	SGN-U323312		SGN-U215259	SGN-U315166		SGN-U222939	SGN-U323815		SGN-U213660	SGN-U313699		SGN-U224720	SGN-U334905		SGN-U222753	SGN-U323312		SGN-U227236	SGN-U329521		SGN-U219559	SGN-U321244		SGN-U239979	SGN-U319317		SGN-U218414	SGN-U316868		SGN-U222740	SGN-U323711		SGN-U224720	SGN-U334905
	SGN-U213660	SGN-U313699		SGN-U212847	SGN-U314880		SGN-U231373	SGN-U330639		SGN-U214599	SGN-U315971		SGN-U216862	SGN-U318140		SGN-U217938	SGN-U319799		SGN-U231373	SGN-U330639		AF500012	AF500012		SGN-U213231	SGN-U312949		SGN-U216862	SGN-U318140		SGN-U240835			SGN-U219845	SGN-U322008		SGN-U220500	SGN-U322937		SGN-U217872	SGN-U317686		SGN-U239979	SGN-U319317		SGN-U213231	SGN-U312949
	AF500012	AF500012		SGN-U216871	SGN-U313454		SGN-U222753	SGN-U323312		SGN-U217760	SGN-U316504		SGN-U216002	SGN-U317646		SGN-U221789	SGN-U321481		SGN-U222753	SGN-U323312		SGN-U218860	SGN-U320278		SGN-U213919	SGN-U313850		SGN-U216002	SGN-U317646		SGN-U218586	SGN-U320546		SGN-U239556	SGN-U342488		SGN-U226377	SGN-U326678		SGN-U212667	SGN-U314668		SGN-U220500	SGN-U322937		SGN-U213919	SGN-U313850
	SGN-U218860	SGN-U320278		SGN-U218565	SGN-U320674		SGN-U216862	SGN-U318140		SGN-U213637	SGN-U313879		SGN-U227236	SGN-U329521		SGN-U239979	SGN-U319317		SGN-U216862	SGN-U318140		SGN-U215086	SGN-U315913		SGN-U215815	SGN-U317244		SGN-U227236	SGN-U329521		SGN-U222740	SGN-U323711		SGN-U233805	SGN-U335883		SGN-U224720	SGN-U334905		SGN-U217185			SGN-U226377	SGN-U326678		SGN-U215815	SGN-U317244
	SGN-U215086	SGN-U315913		SGN-U227396	SGN-U328461		SGN-U216002	SGN-U317646		SGN-U213660	SGN-U313699		SGN-U240835			SGN-U219098	SGN-U320411		SGN-U216002	SGN-U317646		SGN-U215944	SGN-U317760		SGN-U223171	SGN-U324243		SGN-U240835			SGN-U239979	SGN-U319317		SGN-U218414	SGN-U316868		SGN-U213231	SGN-U312949		SGN-U218446	SGN-U320737		SGN-U224720	SGN-U334905		SGN-U223171	SGN-U324243
	SGN-U215944	SGN-U317760		SGN-U218956	SGN-U321242		SGN-U227236	SGN-U329521		AF500012	AF500012		SGN-U218586	SGN-U320546		SGN-U226997	SGN-U325499		SGN-U227236	SGN-U329521		SGN-U214550	SGN-U315584		SGN-U225120	SGN-U325480		SGN-U218586	SGN-U320546		SGN-U220500	SGN-U322937		SGN-U217872	SGN-U317686		SGN-U213919	SGN-U313850		SGN-U226059	SGN-U328067		SGN-U213231	SGN-U312949		SGN-U225120	SGN-U325480
	SGN-U214550	SGN-U315584		SGN-U215256	SGN-U319925		SGN-U240835			SGN-U218860	SGN-U320278		SGN-U222740	SGN-U323711		SGN-U217144	SGN-U319364		SGN-U240835			SGN-U214004	SGN-U313832		SGN-U219559	SGN-U321244		SGN-U222740	SGN-U323711		SGN-U226377	SGN-U326678		SGN-U212667	SGN-U314668		SGN-U215815	SGN-U317244		SGN-U214599	SGN-U315971		SGN-U213919	SGN-U313850		SGN-U219559	SGN-U321244
	SGN-U214004	SGN-U313832		SGN-U215351			SGN-U218586	SGN-U320546		SGN-U215086	SGN-U315913		SGN-U213231	SGN-U312949		SGN-U216928			SGN-U218586	SGN-U320546		SGN-U228797	SGN-U331609		SGN-U219845	SGN-U322008		SGN-U239979	SGN-U319317		SGN-U224720	SGN-U334905		SGN-U217185			SGN-U223171	SGN-U324243		SGN-U217760	SGN-U316504		SGN-U215815	SGN-U317244		SGN-U219845	SGN-U322008
	SGN-U228797	SGN-U331609		SGN-U212551	SGN-U312891		SGN-U222740	SGN-U323711		SGN-U215944	SGN-U317760		SGN-U215815	SGN-U317244		SGN-U220224	SGN-U318668		SGN-U222740	SGN-U323711		U37840	U37840		SGN-U239556	SGN-U342488		SGN-U220500	SGN-U322937		SGN-U213231	SGN-U312949		SGN-U218446	SGN-U320737		SGN-U225120	SGN-U325480		SGN-U213637	SGN-U313879		SGN-U223171	SGN-U324243		SGN-U239556	SGN-U342488
	U37840	U37840		SGN-U220026	SGN-U322193		SGN-U213231	SGN-U312949		SGN-U214550	SGN-U315584		SGN-U223171	SGN-U324243		SGN-U214484	SGN-U313651		SGN-U213231	SGN-U312949		SGN-U217711	SGN-U318001		SGN-U233805	SGN-U335883		SGN-U226377	SGN-U326678		SGN-U213919	SGN-U313850		SGN-U226059	SGN-U328067		SGN-U219559	SGN-U321244		SGN-U213660	SGN-U313699		SGN-U225120	SGN-U325480		SGN-U233805	SGN-U335883
	SGN-U217711	SGN-U318001		SGN-U213149	SGN-U312900		SGN-U215815	SGN-U317244		SGN-U214004	SGN-U313832		SGN-U239556	SGN-U342488		SGN-U213178			SGN-U215815	SGN-U317244		SGN-U222589			SGN-U218414	SGN-U316868		SGN-U224720	SGN-U334905		SGN-U215815	SGN-U317244		SGN-U214599	SGN-U315971		SGN-U219845	SGN-U322008		SGN-U221789	SGN-U321481		SGN-U219559	SGN-U321244		SGN-U218414	SGN-U316868
	SGN-U222589			SGN-U223818	SGN-U324316		SGN-U223171	SGN-U324243		SGN-U228797	SGN-U331609		SGN-U233805	SGN-U335883		SGN-U212615			SGN-U223171	SGN-U324243		SGN-U228429	SGN-U313110		SGN-U217872	SGN-U317686		SGN-U213231	SGN-U312949		SGN-U223171	SGN-U324243		SGN-U217760	SGN-U316504		SGN-U239556	SGN-U342488		AF500012	AF500012		SGN-U219845	SGN-U322008		SGN-U217872	SGN-U317686
	SGN-U228429	SGN-U313110		SGN-U215785			SGN-U239556	SGN-U342488		U37840	U37840		SGN-U218414	SGN-U316868		SGN-U228269	SGN-U329064		SGN-U239556	SGN-U342488		SGN-U215674	SGN-U316790		SGN-U212667	SGN-U314668		SGN-U213919	SGN-U313850		SGN-U225120	SGN-U325480		SGN-U213637	SGN-U313879		SGN-U233805	SGN-U335883		SGN-U218860	SGN-U320278		SGN-U239556	SGN-U342488		SGN-U212667	SGN-U314668
	SGN-U215674	SGN-U316790		X59948	X59948		SGN-U233805	SGN-U335883		SGN-U217711	SGN-U318001		SGN-U217872	SGN-U317686		SGN-U214591	SGN-U315695		SGN-U233805	SGN-U335883		L08830	L08830		SGN-U217185			SGN-U215815	SGN-U317244		SGN-U219559	SGN-U321244		SGN-U213660	SGN-U313699		SGN-U218414	SGN-U316868		SGN-U215086	SGN-U315913		SGN-U233805	SGN-U335883		SGN-U217185
	L08830	L08830		SGN-U218747	SGN-U320141		SGN-U218414	SGN-U316868		SGN-U222589			SGN-U217185			SGN-U219005	SGN-U321102		SGN-U218414	SGN-U316868		SGN-U215556	SGN-U316524		SGN-U218446	SGN-U320737		SGN-U223171	SGN-U324243		SGN-U219845	SGN-U322008		SGN-U221789	SGN-U321481		SGN-U217872	SGN-U317686		SGN-U215944	SGN-U317760		SGN-U218414	SGN-U316868		SGN-U218446	SGN-U320737
	SGN-U215556	SGN-U316524		SGN-U221446			SGN-U217872	SGN-U317686		SGN-U228429	SGN-U313110		SGN-U218446	SGN-U320737		SGN-U219533	SGN-U321805		SGN-U217872	SGN-U317686		SGN-U225768	SGN-U327993		SGN-U226059	SGN-U328067		SGN-U225120	SGN-U325480		SGN-U239556	SGN-U342488		AF500012	AF500012		SGN-U212667	SGN-U314668		SGN-U214550	SGN-U315584		SGN-U217872	SGN-U317686		SGN-U226059	SGN-U328067
	SGN-U225768	SGN-U327993		SGN-U217912	SGN-U317514		SGN-U217185			SGN-U215674	SGN-U316790		SGN-U214599	SGN-U315971		SGN-U219644	SGN-U322372		SGN-U217185			SGN-U218096	SGN-U320228		SGN-U214599	SGN-U315971		SGN-U219559	SGN-U321244		SGN-U233805	SGN-U335883		SGN-U218860	SGN-U320278		SGN-U217185			SGN-U215591	SGN-U316627		SGN-U212667	SGN-U314668		SGN-U214599	SGN-U315971
	SGN-U218096	SGN-U320228		SGN-U220262	SGN-U321392		SGN-U218446	SGN-U320737		L08830	L08830		SGN-U217760	SGN-U316504		SGN-U213013			SGN-U218446	SGN-U320737		SGN-U219271			SGN-U217760	SGN-U316504		SGN-U219845	SGN-U322008		SGN-U218414	SGN-U316868		SGN-U215086	SGN-U315913		SGN-U218446	SGN-U320737		SGN-U214004	SGN-U313832		SGN-U217185			SGN-U217760	SGN-U316504
	SGN-U219271			SGN-U229915	SGN-U327869		SGN-U214599	SGN-U315971		SGN-U215556	SGN-U316524		SGN-U213637	SGN-U313879		SGN-U213088	SGN-U312830		SGN-U214599	SGN-U315971		SGN-U233328	SGN-U335909		SGN-U213637	SGN-U313879		SGN-U239556	SGN-U342488		SGN-U217872	SGN-U317686		SGN-U215944	SGN-U317760		SGN-U226059	SGN-U328067		SGN-U228797	SGN-U331609		SGN-U218446	SGN-U320737		SGN-U213637	SGN-U313879
	SGN-U233328	SGN-U335909		SGN-U224754	SGN-U326922		SGN-U217760	SGN-U316504		SGN-U225768	SGN-U327993		SGN-U213660	SGN-U313699		SGN-U215219	SGN-U316022		SGN-U217760	SGN-U316504		SGN-U215277	SGN-U315318		SGN-U213660	SGN-U313699		SGN-U233805	SGN-U335883		SGN-U212667	SGN-U314668		SGN-U214550	SGN-U315584		SGN-U214599	SGN-U315971		U37840	U37840		SGN-U226059	SGN-U328067		SGN-U213660	SGN-U313699
	SGN-U215277	SGN-U315318		SGN-U217056	SGN-U319304		SGN-U213637	SGN-U313879		SGN-U218096	SGN-U320228		AF500012	AF500012		SGN-U214182	SGN-U315079		SGN-U213637	SGN-U313879		SGN-U212669	SGN-U313137		SGN-U221789	SGN-U321481		SGN-U218414	SGN-U316868		SGN-U217185			SGN-U215591	SGN-U316627		SGN-U217760	SGN-U316504		SGN-U217711	SGN-U318001		SGN-U214599	SGN-U315971		SGN-U221789	SGN-U321481
	SGN-U212669	SGN-U313137		SGN-U218286	SGN-U318054		SGN-U213660	SGN-U313699		SGN-U219271			SGN-U218860	SGN-U320278		SGN-U214373	SGN-U314065		SGN-U213660	SGN-U313699		SGN-U213265	SGN-U312965		AF500012	AF500012		SGN-U217872	SGN-U317686		SGN-U218446	SGN-U320737		SGN-U214004	SGN-U313832		SGN-U213637	SGN-U313879		SGN-U212875	SGN-U312591		SGN-U217760	SGN-U316504		AF500012	AF500012
	SGN-U213265	SGN-U312965		SGN-U218680	SGN-U319832		AF500012	AF500012		SGN-U233328	SGN-U335909		SGN-U215086	SGN-U315913		SGN-U219086	SGN-U320479		AF500012	AF500012		SGN-U225944	SGN-U327673		SGN-U218860	SGN-U320278		SGN-U212667	SGN-U314668		SGN-U226059	SGN-U328067		SGN-U228797	SGN-U331609		SGN-U213660	SGN-U313699		SGN-U222589			SGN-U213637	SGN-U313879		SGN-U218860	SGN-U320278
	SGN-U225944	SGN-U327673		SGN-U221818	SGN-U323011		SGN-U218860	SGN-U320278		SGN-U215277	SGN-U315318		SGN-U215944	SGN-U317760		SGN-U217078			SGN-U218860	SGN-U320278		SGN-U214858	SGN-U315735		SGN-U215086	SGN-U315913		SGN-U217185			SGN-U214599	SGN-U315971		U37840	U37840		SGN-U221789	SGN-U321481		SGN-U228429	SGN-U313110		SGN-U213660	SGN-U313699		SGN-U215086	SGN-U315913
	SGN-U214858	SGN-U315735		SGN-U227473	SGN-U328248		SGN-U215086	SGN-U315913		SGN-U212669	SGN-U313137		SGN-U214550	SGN-U315584		SGN-U214480	SGN-U312632		SGN-U215086	SGN-U315913		SGN-U215940	SGN-U317892		SGN-U215944	SGN-U317760		SGN-U218446	SGN-U320737		SGN-U217760	SGN-U316504		SGN-U217711	SGN-U318001		AF500012	AF500012		SGN-U215674	SGN-U316790		SGN-U221789	SGN-U321481		SGN-U215944	SGN-U317760
	SGN-U215940	SGN-U317892		SGN-U218181			SGN-U215944	SGN-U317760		SGN-U213265	SGN-U312965		SGN-U214004	SGN-U313832		SGN-U219621	SGN-U321041		SGN-U215944	SGN-U317760		SGN-U217827	SGN-U320178		SGN-U214550	SGN-U315584		SGN-U226059	SGN-U328067		SGN-U213637	SGN-U313879		SGN-U212875	SGN-U312591		SGN-U218860	SGN-U320278		L08830	L08830		AF500012	AF500012		SGN-U214550	SGN-U315584
	SGN-U217827	SGN-U320178		SGN-U222145	SGN-U322875		SGN-U214550	SGN-U315584		SGN-U225944	SGN-U327673		SGN-U228797	SGN-U331609		SGN-U214856	SGN-U315271		SGN-U214550	SGN-U315584		SGN-U214000	SGN-U313843		SGN-U215591	SGN-U316627		SGN-U214599	SGN-U315971		SGN-U213660	SGN-U313699		SGN-U222589			SGN-U215086	SGN-U315913		SGN-U225768	SGN-U327993		SGN-U218860	SGN-U320278		SGN-U215591	SGN-U316627
	SGN-U214000	SGN-U313843		SGN-U219263			SGN-U214004	SGN-U313832		SGN-U214858	SGN-U315735		U37840	U37840		SGN-U220492	SGN-U317660		SGN-U214004	SGN-U313832		SGN-U215025	SGN-U316144		SGN-U214004	SGN-U313832		SGN-U217760	SGN-U316504		SGN-U221789	SGN-U321481		SGN-U228429	SGN-U313110		SGN-U215944	SGN-U317760		SGN-U218096	SGN-U320228		SGN-U215086	SGN-U315913		SGN-U214004	SGN-U313832
	SGN-U215025	SGN-U316144		SGN-U214257	SGN-U315070		SGN-U228797	SGN-U331609		SGN-U215940	SGN-U317892		SGN-U217711	SGN-U318001		SGN-U214288	SGN-U314161		SGN-U228797	SGN-U331609		SGN-U215915	SGN-U317370		SGN-U228797	SGN-U331609		SGN-U213637	SGN-U313879		AF500012	AF500012		SGN-U215674	SGN-U316790		SGN-U214550	SGN-U315584		SGN-U219271			SGN-U215944	SGN-U317760		SGN-U228797	SGN-U331609
	SGN-U215915	SGN-U317370		SGN-U228571	SGN-U324173		U37840	U37840		SGN-U217827	SGN-U320178		SGN-U222589			SGN-U216933	SGN-U317951		U37840	U37840		SGN-U220836	SGN-U322692		U37840	U37840		SGN-U213660	SGN-U313699		SGN-U218860	SGN-U320278		L08830	L08830		SGN-U215591	SGN-U316627		SGN-U233328	SGN-U335909		SGN-U214550	SGN-U315584		U37840	U37840
	SGN-U220836	SGN-U322692		SGN-U219727	SGN-U321375		SGN-U217711	SGN-U318001		SGN-U214000	SGN-U313843		SGN-U228429	SGN-U313110		SGN-U213536	SGN-U313302		SGN-U217711	SGN-U318001		SGN-U215715	SGN-U314444		SGN-U217711	SGN-U318001		SGN-U221789	SGN-U321481		SGN-U215086	SGN-U315913		SGN-U225768	SGN-U327993		SGN-U214004	SGN-U313832		SGN-U215277	SGN-U315318		SGN-U215591	SGN-U316627		SGN-U217711	SGN-U318001
	SGN-U215715	SGN-U314444		SGN-U216300	SGN-U317365		SGN-U222589			SGN-U215025	SGN-U316144		SGN-U215674	SGN-U316790		SGN-U216385	SGN-U316114		SGN-U222589			SGN-U224880	SGN-U322927		SGN-U212875	SGN-U312591		AF500012	AF500012		SGN-U215944	SGN-U317760		SGN-U218096	SGN-U320228		SGN-U228797	SGN-U331609		SGN-U212669	SGN-U313137		SGN-U214004	SGN-U313832		SGN-U212875	SGN-U312591
	SGN-U224880	SGN-U322927		SGN-U222939	SGN-U323815		SGN-U228429	SGN-U313110		SGN-U215915	SGN-U317370		L08830	L08830		SGN-U220404			SGN-U228429	SGN-U313110		SGN-U220355			SGN-U222589			SGN-U218860	SGN-U320278		SGN-U214550	SGN-U315584		SGN-U219271			U37840	U37840		SGN-U213265	SGN-U312965		SGN-U228797	SGN-U331609		SGN-U222589
	SGN-U220355			SGN-U231373	SGN-U330639		SGN-U215674	SGN-U316790		SGN-U220836	SGN-U322692		SGN-U215556	SGN-U316524		SGN-U226059	SGN-U328067		SGN-U215674	SGN-U316790		SGN-U222131	SGN-U324214		SGN-U228429	SGN-U313110		SGN-U215086	SGN-U315913		SGN-U215591	SGN-U316627		SGN-U233328	SGN-U335909		SGN-U217711	SGN-U318001		SGN-U214373	SGN-U314065		U37840	U37840		SGN-U228429	SGN-U313110
	SGN-U222131	SGN-U324214		SGN-U222753	SGN-U323312		L08830	L08830		SGN-U215715	SGN-U314444		SGN-U225768	SGN-U327993		SGN-U217122	SGN-U318455		L08830	L08830		SGN-U214530	SGN-U314984		SGN-U215674	SGN-U316790		SGN-U215944	SGN-U317760		SGN-U214004	SGN-U313832		SGN-U215277	SGN-U315318		SGN-U212875	SGN-U312591		SGN-U212885			SGN-U217711	SGN-U318001		SGN-U215674	SGN-U316790
	SGN-U214530	SGN-U314984		SGN-U216862	SGN-U318140		SGN-U215556	SGN-U316524		SGN-U224880	SGN-U322927		SGN-U218096	SGN-U320228		SGN-U221357			SGN-U215556	SGN-U316524		SGN-U213293	SGN-U312445		L08830	L08830		SGN-U214550	SGN-U315584		SGN-U228797	SGN-U331609		SGN-U212669	SGN-U313137		SGN-U222589			SGN-U218174	SGN-U320629		SGN-U212875	SGN-U312591		L08830	L08830
	SGN-U213293	SGN-U312445		SGN-U216002	SGN-U317646		SGN-U225768	SGN-U327993		SGN-U220355			SGN-U219271			SGN-U220175	SGN-U319378		SGN-U225768	SGN-U327993		SGN-U213757	SGN-U313755		SGN-U225768	SGN-U327993		SGN-U215591	SGN-U316627		U37840	U37840		SGN-U213265	SGN-U312965		SGN-U228429	SGN-U313110		SGN-U225944	SGN-U327673		SGN-U222589			SGN-U225768	SGN-U327993
	SGN-U213757	SGN-U313755		SGN-U227236	SGN-U329521		SGN-U218096	SGN-U320228		SGN-U222131	SGN-U324214		SGN-U233328	SGN-U335909		SGN-U219638	SGN-U319718		SGN-U218096	SGN-U320228		SGN-U218153			SGN-U218096	SGN-U320228		SGN-U214004	SGN-U313832		SGN-U217711	SGN-U318001		SGN-U214373	SGN-U314065		SGN-U215674	SGN-U316790		SGN-U214858	SGN-U315735		SGN-U228429	SGN-U313110		SGN-U218096	SGN-U320228
	SGN-U218153			SGN-U240835			SGN-U219271			SGN-U214530	SGN-U314984		SGN-U215277	SGN-U315318		SGN-U217548			SGN-U219271			SGN-U221188	SGN-U319910		SGN-U219271			SGN-U228797	SGN-U331609		SGN-U212875	SGN-U312591		SGN-U212885			L08830	L08830		SGN-U215940	SGN-U317892		SGN-U215674	SGN-U316790		SGN-U219271
	SGN-U221188	SGN-U319910		SGN-U218586	SGN-U320546		SGN-U233328	SGN-U335909		SGN-U213293	SGN-U312445		SGN-U212669	SGN-U313137		SGN-U225967	SGN-U317721		SGN-U233328	SGN-U335909		SGN-U221790	SGN-U323609		SGN-U233328	SGN-U335909		U37840	U37840		SGN-U222589			SGN-U218174	SGN-U320629		SGN-U225768	SGN-U327993		SGN-U214000	SGN-U313843		L08830	L08830		SGN-U233328	SGN-U335909
	SGN-U221790	SGN-U323609		SGN-U222740	SGN-U323711		SGN-U215277	SGN-U315318		SGN-U213757	SGN-U313755		SGN-U213265	SGN-U312965		SGN-U219914	SGN-U322500		SGN-U215277	SGN-U315318		SGN-U213002	SGN-U312551		SGN-U215277	SGN-U315318		SGN-U217711	SGN-U318001		SGN-U228429	SGN-U313110		SGN-U225944	SGN-U327673		SGN-U218096	SGN-U320228		SGN-U215025	SGN-U316144		SGN-U225768	SGN-U327993		SGN-U215277	SGN-U315318
	SGN-U213002	SGN-U312551		SGN-U213231	SGN-U312949		SGN-U212669	SGN-U313137		SGN-U218153			SGN-U225944	SGN-U327673		SGN-U226566	SGN-U323602		SGN-U212669	SGN-U313137		SGN-U215366			SGN-U212669	SGN-U313137		SGN-U212875	SGN-U312591		SGN-U215674	SGN-U316790		SGN-U214858	SGN-U315735		SGN-U219271			SGN-U215915	SGN-U317370		SGN-U218096	SGN-U320228		SGN-U212669	SGN-U313137
	SGN-U215366			SGN-U215815	SGN-U317244		SGN-U213265	SGN-U312965		SGN-U221188	SGN-U319910		SGN-U214858	SGN-U315735		SGN-U213931	SGN-U313790		SGN-U213265	SGN-U312965		SGN-U222820	SGN-U325512		SGN-U213265	SGN-U312965		SGN-U222589			L08830	L08830		SGN-U215940	SGN-U317892		SGN-U233328	SGN-U335909		SGN-U220836	SGN-U322692		SGN-U219271			SGN-U213265	SGN-U312965
	SGN-U222820	SGN-U325512		SGN-U223171	SGN-U324243		SGN-U225944	SGN-U327673		SGN-U221790	SGN-U323609		SGN-U215940	SGN-U317892		SGN-U230612			SGN-U225944	SGN-U327673		SGN-U235037	SGN-U321406		SGN-U214373	SGN-U314065		SGN-U228429	SGN-U313110		SGN-U225768	SGN-U327993		SGN-U214000	SGN-U313843		SGN-U215277	SGN-U315318		SGN-U215715	SGN-U314444		SGN-U233328	SGN-U335909		SGN-U214373	SGN-U314065
	SGN-U235037	SGN-U321406		SGN-U239556	SGN-U342488		SGN-U214858	SGN-U315735		SGN-U213002	SGN-U312551		SGN-U217827	SGN-U320178		SGN-U227634	SGN-U318308		SGN-U214858	SGN-U315735		SGN-U214690	SGN-U315393		SGN-U212885			SGN-U215674	SGN-U316790		SGN-U218096	SGN-U320228		SGN-U215025	SGN-U316144		SGN-U212669	SGN-U313137		SGN-U213009	SGN-U312492		SGN-U215277	SGN-U315318		SGN-U212885
	SGN-U214690	SGN-U315393		SGN-U233805	SGN-U335883		SGN-U215940	SGN-U317892		SGN-U215366			SGN-U214000	SGN-U313843		SGN-U217947	SGN-U318897		SGN-U215940	SGN-U317892		SGN-U222151	SGN-U325483		SGN-U218174	SGN-U320629		L08830	L08830		SGN-U219271			SGN-U215915	SGN-U317370		SGN-U213265	SGN-U312965		SGN-U217989	SGN-U320072		SGN-U212669	SGN-U313137		SGN-U218174	SGN-U320629
	SGN-U222151	SGN-U325483		SGN-U218414	SGN-U316868		SGN-U217827	SGN-U320178		SGN-U222820	SGN-U325512		SGN-U215025	SGN-U316144		SGN-U221683	SGN-U324373		SGN-U217827	SGN-U320178		SGN-U229882	SGN-U327834		SGN-U225944	SGN-U327673		SGN-U225768	SGN-U327993		SGN-U233328	SGN-U335909		SGN-U220836	SGN-U322692		SGN-U214373	SGN-U314065		SGN-U224880	SGN-U322927		SGN-U213265	SGN-U312965		SGN-U225944	SGN-U327673
	SGN-U229882	SGN-U327834		SGN-U217872	SGN-U317686		SGN-U214000	SGN-U313843		SGN-U235037	SGN-U321406		SGN-U215915	SGN-U317370		SGN-U228980			SGN-U214000	SGN-U313843		SGN-U221792	SGN-U322052		SGN-U214858	SGN-U315735		SGN-U218096	SGN-U320228		SGN-U215277	SGN-U315318		SGN-U215715	SGN-U314444		SGN-U212885			SGN-U220355			SGN-U214373	SGN-U314065		SGN-U214858	SGN-U315735
	SGN-U221792	SGN-U322052		SGN-U217185			SGN-U215025	SGN-U316144		SGN-U214690	SGN-U315393		SGN-U220836	SGN-U322692		SGN-U231495			SGN-U215025	SGN-U316144		SGN-U218776	SGN-U318980		SGN-U215940	SGN-U317892		SGN-U219271			SGN-U212669	SGN-U313137		SGN-U213009	SGN-U312492		SGN-U218174	SGN-U320629		SGN-U222131	SGN-U324214		SGN-U212885			SGN-U215940	SGN-U317892
	SGN-U218776	SGN-U318980		SGN-U218446	SGN-U320737		SGN-U215915	SGN-U317370		SGN-U222151	SGN-U325483		SGN-U215715	SGN-U314444		SGN-U221094	SGN-U324094		SGN-U215915	SGN-U317370		SGN-U221889			SGN-U214000	SGN-U313843		SGN-U233328	SGN-U335909		SGN-U213265	SGN-U312965		SGN-U217989	SGN-U320072		SGN-U225944	SGN-U327673		SGN-U214530	SGN-U314984		SGN-U218174	SGN-U320629		SGN-U214000	SGN-U313843
	SGN-U221889			SGN-U214599	SGN-U315971		SGN-U220836	SGN-U322692		SGN-U229882	SGN-U327834		SGN-U224880	SGN-U322927		SGN-U216194	SGN-U316591		SGN-U220836	SGN-U322692		SGN-U225791	SGN-U323102		SGN-U215025	SGN-U316144		SGN-U215277	SGN-U315318		SGN-U214373	SGN-U314065		SGN-U224880	SGN-U322927		SGN-U214858	SGN-U315735		SGN-U213293	SGN-U312445		SGN-U225944	SGN-U327673		SGN-U215025	SGN-U316144
	SGN-U225791	SGN-U323102		SGN-U217760	SGN-U316504		SGN-U215715	SGN-U314444		SGN-U221792	SGN-U322052		SGN-U220355			SGN-U213210	SGN-U312565		SGN-U215715	SGN-U314444		SGN-U217204	SGN-U319028		SGN-U215915	SGN-U317370		SGN-U212669	SGN-U313137		SGN-U212885			SGN-U220355			SGN-U215940	SGN-U317892		SGN-U213757	SGN-U313755		SGN-U214858	SGN-U315735		SGN-U215915	SGN-U317370
	SGN-U217204	SGN-U319028		SGN-U213637	SGN-U313879		SGN-U224880	SGN-U322927		SGN-U218776	SGN-U318980		SGN-U222131	SGN-U324214		SGN-U212885			SGN-U224880	SGN-U322927		SGN-U216609	SGN-U316772		SGN-U220836	SGN-U322692		SGN-U213265	SGN-U312965		SGN-U218174	SGN-U320629		SGN-U222131	SGN-U324214		SGN-U214000	SGN-U313843		SGN-U218153			SGN-U215940	SGN-U317892		SGN-U220836	SGN-U322692
	SGN-U216609	SGN-U316772		SGN-U213660	SGN-U313699		SGN-U220355			SGN-U221889			SGN-U214530	SGN-U314984		SGN-U219997	SGN-U321259		SGN-U220355			SGN-U218539	SGN-U320978		SGN-U215715	SGN-U314444		SGN-U214373	SGN-U314065		SGN-U225944	SGN-U327673		SGN-U214530	SGN-U314984		SGN-U215025	SGN-U316144		SGN-U221188	SGN-U319910		SGN-U214000	SGN-U313843		SGN-U215715	SGN-U314444
	SGN-U218539	SGN-U320978		AF500012	AF500012		SGN-U222131	SGN-U324214		SGN-U225791	SGN-U323102		SGN-U213293	SGN-U312445		SGN-U215468	SGN-U315351		SGN-U222131	SGN-U324214		SGN-U216037	SGN-U316646		SGN-U213009	SGN-U312492		SGN-U212885			SGN-U214858	SGN-U315735		SGN-U213293	SGN-U312445		SGN-U215915	SGN-U317370		SGN-U219785	SGN-U334944		SGN-U215025	SGN-U316144		SGN-U213009	SGN-U312492
	SGN-U216037	SGN-U316646		SGN-U218860	SGN-U320278		SGN-U214530	SGN-U314984		SGN-U217204	SGN-U319028		SGN-U213757	SGN-U313755		SGN-U217119	SGN-U319390		SGN-U214530	SGN-U314984		SGN-U216826	SGN-U317391		SGN-U217989	SGN-U320072		SGN-U218174	SGN-U320629		SGN-U215940	SGN-U317892		SGN-U213757	SGN-U313755		SGN-U220836	SGN-U322692		SGN-U221790	SGN-U323609		SGN-U215915	SGN-U317370		SGN-U217989	SGN-U320072
	SGN-U216826	SGN-U317391		SGN-U215086	SGN-U315913		SGN-U213293	SGN-U312445		SGN-U216609	SGN-U316772		SGN-U218153			SGN-U218348	SGN-U319846		SGN-U213293	SGN-U312445		SGN-U219847	SGN-U320711		SGN-U224880	SGN-U322927		SGN-U225944	SGN-U327673		SGN-U214000	SGN-U313843		SGN-U218153			SGN-U215715	SGN-U314444		SGN-U213002	SGN-U312551		SGN-U220836	SGN-U322692		SGN-U224880	SGN-U322927
	SGN-U219847	SGN-U320711		SGN-U215944	SGN-U317760		SGN-U213757	SGN-U313755		SGN-U218539	SGN-U320978		SGN-U221188	SGN-U319910		SGN-U213767	SGN-U313553		SGN-U213757	SGN-U313755		SGN-U213810			SGN-U220355			SGN-U214858	SGN-U315735		SGN-U215025	SGN-U316144		SGN-U221188	SGN-U319910		SGN-U213009	SGN-U312492		SGN-U215366			SGN-U215715	SGN-U314444		SGN-U220355
	SGN-U213810			SGN-U214550	SGN-U315584		SGN-U218153			SGN-U216037	SGN-U316646		SGN-U221790	SGN-U323609		SGN-U213199	SGN-U312991		SGN-U218153			SGN-U216355	SGN-U317923		SGN-U222131	SGN-U324214		SGN-U215940	SGN-U317892		SGN-U215915	SGN-U317370		SGN-U219785	SGN-U334944		SGN-U217989	SGN-U320072		SGN-U213210	SGN-U312565		SGN-U213009	SGN-U312492		SGN-U222131	SGN-U324214
	SGN-U216355	SGN-U317923		SGN-U214004	SGN-U313832		SGN-U221188	SGN-U319910		SGN-U216826	SGN-U317391		SGN-U213002	SGN-U312551		SGN-U225120	SGN-U325480		SGN-U221188	SGN-U319910		SGN-U213679	SGN-U313787		SGN-U214530	SGN-U314984		SGN-U214000	SGN-U313843		SGN-U220836	SGN-U322692		SGN-U221790	SGN-U323609		SGN-U224880	SGN-U322927		SGN-U222820	SGN-U325512		SGN-U217989	SGN-U320072		SGN-U214530	SGN-U314984
	SGN-U213679	SGN-U313787		SGN-U228797	SGN-U331609		SGN-U221790	SGN-U323609		SGN-U219847	SGN-U320711		SGN-U215366			SGN-U214750	SGN-U315883		SGN-U221790	SGN-U323609		SGN-U228237	SGN-U321591		SGN-U213293	SGN-U312445		SGN-U215025	SGN-U316144		SGN-U215715	SGN-U314444		SGN-U213002	SGN-U312551		SGN-U220355			SGN-U235037	SGN-U321406		SGN-U224880	SGN-U322927		SGN-U213293	SGN-U312445
	SGN-U228237	SGN-U321591		U37840	U37840		SGN-U213002	SGN-U312551		SGN-U213810			SGN-U222820	SGN-U325512		SGN-U220500	SGN-U322937		SGN-U213002	SGN-U312551		SGN-U217789	SGN-U317783		SGN-U213757	SGN-U313755		SGN-U215915	SGN-U317370		SGN-U213009	SGN-U312492		SGN-U215366			SGN-U222131	SGN-U324214		SGN-U214690	SGN-U315393		SGN-U220355			SGN-U213757	SGN-U313755
	SGN-U217789	SGN-U317783		SGN-U217711	SGN-U318001		SGN-U215366			SGN-U216355	SGN-U317923		SGN-U235037	SGN-U321406		SGN-U220586	SGN-U323385		SGN-U215366			SGN-U215998			SGN-U218153			SGN-U220836	SGN-U322692		SGN-U217989	SGN-U320072		SGN-U213210	SGN-U312565		SGN-U214530	SGN-U314984		SGN-U214782	SGN-U315222		SGN-U222131	SGN-U324214		SGN-U218153
	SGN-U215998			SGN-U222589			SGN-U222820	SGN-U325512		SGN-U213679	SGN-U313787		SGN-U214690	SGN-U315393		SGN-U213680	SGN-U313784		SGN-U222820	SGN-U325512		SGN-U230576			SGN-U221188	SGN-U319910		SGN-U215715	SGN-U314444		SGN-U224880	SGN-U322927		SGN-U222820	SGN-U325512		SGN-U213293	SGN-U312445		SGN-U222151	SGN-U325483		SGN-U214530	SGN-U314984		SGN-U221188	SGN-U319910
	SGN-U230576			SGN-U228429	SGN-U313110		SGN-U235037	SGN-U321406		SGN-U228237	SGN-U321591		SGN-U222151	SGN-U325483		SGN-U219785	SGN-U334944		SGN-U235037	SGN-U321406		SGN-U214230	SGN-U315089		SGN-U219785	SGN-U334944		SGN-U213009	SGN-U312492		SGN-U220355			SGN-U235037	SGN-U321406		SGN-U213757	SGN-U313755		SGN-U229882	SGN-U327834		SGN-U213293	SGN-U312445		SGN-U219785	SGN-U334944
	SGN-U214230	SGN-U315089		SGN-U215674	SGN-U316790		SGN-U214690	SGN-U315393		SGN-U217789	SGN-U317783		SGN-U229882	SGN-U327834		SGN-U221768	SGN-U322835		SGN-U214690	SGN-U315393		SGN-U213789			SGN-U221790	SGN-U323609		SGN-U217989	SGN-U320072		SGN-U222131	SGN-U324214		SGN-U214690	SGN-U315393		SGN-U218153			SGN-U221792	SGN-U322052		SGN-U213757	SGN-U313755		SGN-U221790	SGN-U323609
	SGN-U213789			L08830	L08830		SGN-U222151	SGN-U325483		SGN-U215998			SGN-U221792	SGN-U322052		SGN-U214065	SGN-U315028		SGN-U222151	SGN-U325483		SGN-U215435			SGN-U213002	SGN-U312551		SGN-U224880	SGN-U322927		SGN-U214530	SGN-U314984		SGN-U214782	SGN-U315222		SGN-U221188	SGN-U319910		SGN-U218776	SGN-U318980		SGN-U218153			SGN-U213002	SGN-U312551
	SGN-U215435			SGN-U215556	SGN-U316524		SGN-U229882	SGN-U327834		SGN-U230576			SGN-U218776	SGN-U318980		SGN-U214772	SGN-U315719		SGN-U229882	SGN-U327834		SGN-U214101	SGN-U314188		SGN-U215366			SGN-U220355			SGN-U213293	SGN-U312445		SGN-U222151	SGN-U325483		SGN-U219785	SGN-U334944		SGN-U221889			SGN-U221188	SGN-U319910		SGN-U215366
	SGN-U214101	SGN-U314188		SGN-U225768	SGN-U327993		SGN-U221792	SGN-U322052		SGN-U214230	SGN-U315089		SGN-U221889			SGN-U236488	SGN-U316115		SGN-U221792	SGN-U322052		SGN-U233298			SGN-U213210	SGN-U312565		SGN-U222131	SGN-U324214		SGN-U213757	SGN-U313755		SGN-U229882	SGN-U327834		SGN-U221790	SGN-U323609		SGN-U213968	SGN-U313882		SGN-U219785	SGN-U334944		SGN-U213210	SGN-U312565
	SGN-U233298			SGN-U218096	SGN-U320228		SGN-U218776	SGN-U318980		SGN-U213789			SGN-U225791	SGN-U323102		SGN-U212739			SGN-U218776	SGN-U318980		SGN-U217047	SGN-U318915		SGN-U222820	SGN-U325512		SGN-U214530	SGN-U314984		SGN-U218153			SGN-U221792	SGN-U322052		SGN-U213002	SGN-U312551		SGN-U217204	SGN-U319028		SGN-U221790	SGN-U323609		SGN-U222820	SGN-U325512
	SGN-U217047	SGN-U318915		SGN-U219271			SGN-U221889			SGN-U215435			SGN-U217204	SGN-U319028		SGN-U213909	SGN-U314670		SGN-U221889			SGN-U216421	SGN-U316947		SGN-U235037	SGN-U321406		SGN-U213293	SGN-U312445		SGN-U221188	SGN-U319910		SGN-U218776	SGN-U318980		SGN-U215366			SGN-U216609	SGN-U316772		SGN-U213002	SGN-U312551		SGN-U235037	SGN-U321406
	SGN-U216421	SGN-U316947		SGN-U233328	SGN-U335909		SGN-U225791	SGN-U323102		SGN-U214101	SGN-U314188		SGN-U216609	SGN-U316772		SGN-U217865	SGN-U319089		SGN-U225791	SGN-U323102		SGN-U220753			SGN-U214690	SGN-U315393		SGN-U213757	SGN-U313755		SGN-U219785	SGN-U334944		SGN-U221889			SGN-U213210	SGN-U312565		SGN-U218539	SGN-U320978		SGN-U215366			SGN-U214690	SGN-U315393
	SGN-U220753			SGN-U215277	SGN-U315318		SGN-U217204	SGN-U319028		SGN-U233298			SGN-U218539	SGN-U320978		SGN-U217812	SGN-U319331		SGN-U217204	SGN-U319028		SGN-U223279			SGN-U214782	SGN-U315222		SGN-U218153			SGN-U221790	SGN-U323609		SGN-U213968	SGN-U313882		SGN-U222820	SGN-U325512		SGN-U216037	SGN-U316646		SGN-U213210	SGN-U312565		SGN-U214782	SGN-U315222
	SGN-U223279			SGN-U212669	SGN-U313137		SGN-U216609	SGN-U316772		SGN-U217047	SGN-U318915		SGN-U216037	SGN-U316646		SGN-U221127	SGN-U323375		SGN-U216609	SGN-U316772		SGN-U214336	SGN-U315026		SGN-U222151	SGN-U325483		SGN-U221188	SGN-U319910		SGN-U213002	SGN-U312551		SGN-U217204	SGN-U319028		SGN-U235037	SGN-U321406		SGN-U216826	SGN-U317391		SGN-U222820	SGN-U325512		SGN-U222151	SGN-U325483
	SGN-U214336	SGN-U315026		SGN-U213265	SGN-U312965		SGN-U218539	SGN-U320978		SGN-U216421	SGN-U316947		SGN-U216826	SGN-U317391		SGN-U224378	SGN-U323111		SGN-U218539	SGN-U320978		SGN-U213892	SGN-U313448		SGN-U229882	SGN-U327834		SGN-U219785	SGN-U334944		SGN-U215366			SGN-U216609	SGN-U316772		SGN-U214690	SGN-U315393		SGN-U219847	SGN-U320711		SGN-U235037	SGN-U321406		SGN-U229882	SGN-U327834
	SGN-U213892	SGN-U313448		SGN-U225944	SGN-U327673		SGN-U216037	SGN-U316646		SGN-U220753			SGN-U219847	SGN-U320711		SGN-U218343	SGN-U320295		SGN-U216037	SGN-U316646		SGN-U224704	SGN-U325500		SGN-U221792	SGN-U322052		SGN-U221790	SGN-U323609		SGN-U213210	SGN-U312565		SGN-U218539	SGN-U320978		SGN-U214782	SGN-U315222		SGN-U213810			SGN-U214690	SGN-U315393		SGN-U221792	SGN-U322052
	SGN-U224704	SGN-U325500		SGN-U214858	SGN-U315735		SGN-U216826	SGN-U317391		SGN-U223279			SGN-U213810			SGN-U217621	SGN-U319267		SGN-U216826	SGN-U317391		SGN-U217808	SGN-U318918		SGN-U218776	SGN-U318980		SGN-U213002	SGN-U312551		SGN-U222820	SGN-U325512		SGN-U216037	SGN-U316646		SGN-U222151	SGN-U325483		SGN-U216355	SGN-U317923		SGN-U214782	SGN-U315222		SGN-U218776	SGN-U318980
	SGN-U217808	SGN-U318918		SGN-U215940	SGN-U317892		SGN-U219847	SGN-U320711		SGN-U214336	SGN-U315026		SGN-U216355	SGN-U317923		SGN-U213091	SGN-U312764		SGN-U219847	SGN-U320711		SGN-U221716	SGN-U323916		SGN-U221889			SGN-U215366			SGN-U235037	SGN-U321406		SGN-U216826	SGN-U317391		SGN-U229882	SGN-U327834		SGN-U212918	SGN-U312415		SGN-U222151	SGN-U325483		SGN-U221889
	SGN-U221716	SGN-U323916		SGN-U217827	SGN-U320178		SGN-U213810			SGN-U213892	SGN-U313448		SGN-U213679	SGN-U313787		SGN-U215591	SGN-U316627		SGN-U213810			SGN-U217390	SGN-U318604		SGN-U213968	SGN-U313882		SGN-U213210	SGN-U312565		SGN-U214690	SGN-U315393		SGN-U219847	SGN-U320711		SGN-U221792	SGN-U322052		SGN-U213679	SGN-U313787		SGN-U229882	SGN-U327834		SGN-U213968	SGN-U313882
	SGN-U217390	SGN-U318604		SGN-U214000	SGN-U313843		SGN-U216355	SGN-U317923		SGN-U224704	SGN-U325500		SGN-U228237	SGN-U321591		SGN-U218553	SGN-U320030		SGN-U216355	SGN-U317923		SGN-U216210	SGN-U317218		SGN-U217204	SGN-U319028		SGN-U222820	SGN-U325512		SGN-U214782	SGN-U315222		SGN-U213810			SGN-U218776	SGN-U318980		SGN-U228237	SGN-U321591		SGN-U221792	SGN-U322052		SGN-U217204	SGN-U319028
	SGN-U216210	SGN-U317218		SGN-U215025	SGN-U316144		SGN-U213679	SGN-U313787		SGN-U217808	SGN-U318918		SGN-U217789	SGN-U317783		SGN-U219811	SGN-U322016		SGN-U213679	SGN-U313787		SGN-U213834	SGN-U313711		SGN-U216609	SGN-U316772		SGN-U235037	SGN-U321406		SGN-U222151	SGN-U325483		SGN-U216355	SGN-U317923		SGN-U221889			SGN-U217789	SGN-U317783		SGN-U218776	SGN-U318980		SGN-U216609	SGN-U316772
	SGN-U213834	SGN-U313711		SGN-U215915	SGN-U317370		SGN-U228237	SGN-U321591		SGN-U221716	SGN-U323916		SGN-U215998			L23424			SGN-U228237	SGN-U321591		SGN-U214066	SGN-U314303		SGN-U218539	SGN-U320978		SGN-U214690	SGN-U315393		SGN-U229882	SGN-U327834		SGN-U212918	SGN-U312415		SGN-U213968	SGN-U313882		SGN-U215998			SGN-U221889			SGN-U218539	SGN-U320978
	SGN-U214066	SGN-U314303		SGN-U220836	SGN-U322692		SGN-U217789	SGN-U317783		SGN-U217390	SGN-U318604		SGN-U230576			SGN-U226795	SGN-U328962		SGN-U217789	SGN-U317783		SGN-U218198	SGN-U319638		SGN-U216037	SGN-U316646		SGN-U214782	SGN-U315222		SGN-U221792	SGN-U322052		SGN-U213679	SGN-U313787		SGN-U217204	SGN-U319028		SGN-U230576			SGN-U213968	SGN-U313882		SGN-U216037	SGN-U316646
	SGN-U218198	SGN-U319638		SGN-U215715	SGN-U314444		SGN-U215998			SGN-U216210	SGN-U317218		SGN-U214230	SGN-U315089		SGN-U215149	SGN-U314636		SGN-U215998			SGN-U212829			SGN-U216826	SGN-U317391		SGN-U222151	SGN-U325483		SGN-U218776	SGN-U318980		SGN-U228237	SGN-U321591		SGN-U216609	SGN-U316772		SGN-U215965	SGN-U314712		SGN-U217204	SGN-U319028		SGN-U216826	SGN-U317391
	SGN-U212829			SGN-U224880	SGN-U322927		SGN-U230576			SGN-U213834	SGN-U313711		SGN-U213789			SGN-U220691	SGN-U322694		SGN-U230576			SGN-U232590	SGN-U334227		SGN-U219847	SGN-U320711		SGN-U229882	SGN-U327834		SGN-U221889			SGN-U217789	SGN-U317783		SGN-U218539	SGN-U320978		SGN-U214230	SGN-U315089		SGN-U216609	SGN-U316772		SGN-U219847	SGN-U320711
	SGN-U232590	SGN-U334227		SGN-U220355			SGN-U214230	SGN-U315089		SGN-U214066	SGN-U314303		SGN-U215435			SGN-U216341			SGN-U214230	SGN-U315089		SGN-U219767	SGN-U320678		SGN-U213810			SGN-U221792	SGN-U322052		SGN-U213968	SGN-U313882		SGN-U215998			SGN-U216037	SGN-U316646		SGN-U213789			SGN-U218539	SGN-U320978		SGN-U213810
	SGN-U219767	SGN-U320678		SGN-U222131	SGN-U324214		SGN-U213789			SGN-U218198	SGN-U319638		SGN-U214101	SGN-U314188		SGN-U221219	SGN-U324176		SGN-U213789			SGN-U217153	SGN-U319229		SGN-U216355	SGN-U317923		SGN-U218776	SGN-U318980		SGN-U217204	SGN-U319028		SGN-U230576			SGN-U216826	SGN-U317391		SGN-U215435			SGN-U216037	SGN-U316646		SGN-U216355	SGN-U317923
	SGN-U217153	SGN-U319229		SGN-U214530	SGN-U314984		SGN-U215435			SGN-U212829			SGN-U233298			SGN-U216689	SGN-U317869		SGN-U215435			SGN-U217278	SGN-U316652		SGN-U212918	SGN-U312415		SGN-U221889			SGN-U216609	SGN-U316772		SGN-U215965	SGN-U314712		SGN-U219847	SGN-U320711		SGN-U217447	SGN-U318619		SGN-U216826	SGN-U317391		SGN-U212918	SGN-U312415
	SGN-U217278	SGN-U316652		SGN-U213293	SGN-U312445		SGN-U214101	SGN-U314188		SGN-U232590	SGN-U334227		SGN-U217047	SGN-U318915		SGN-U221638	SGN-U322334		SGN-U214101	SGN-U314188		SGN-U216272	SGN-U316761		SGN-U213679	SGN-U313787		SGN-U213968	SGN-U313882		SGN-U218539	SGN-U320978		SGN-U214230	SGN-U315089		SGN-U213810			SGN-U214101	SGN-U314188		SGN-U219847	SGN-U320711		SGN-U213679	SGN-U313787
	SGN-U216272	SGN-U316761		SGN-U213757	SGN-U313755		SGN-U233298			SGN-U219767	SGN-U320678		SGN-U216421	SGN-U316947		SGN-U220271	SGN-U322000		SGN-U233298			SGN-U223178	SGN-U318572		SGN-U228237	SGN-U321591		SGN-U217204	SGN-U319028		SGN-U216037	SGN-U316646		SGN-U213789			SGN-U216355	SGN-U317923		SGN-U233298			SGN-U213810			SGN-U228237	SGN-U321591
	SGN-U223178	SGN-U318572		SGN-U218153			SGN-U217047	SGN-U318915		SGN-U217153	SGN-U319229		SGN-U220753			SGN-U231632	SGN-U319978		SGN-U217047	SGN-U318915		SGN-U219681	SGN-U321325		SGN-U217789	SGN-U317783		SGN-U216609	SGN-U316772		SGN-U216826	SGN-U317391		SGN-U215435			SGN-U212918	SGN-U312415		SGN-U217047	SGN-U318915		SGN-U216355	SGN-U317923		SGN-U217789	SGN-U317783
	SGN-U219681	SGN-U321325		SGN-U221188	SGN-U319910		SGN-U216421	SGN-U316947		SGN-U217278	SGN-U316652		SGN-U223279			SGN-U240820	SGN-U340052		SGN-U216421	SGN-U316947		SGN-U221971	SGN-U325636		SGN-U215998			SGN-U218539	SGN-U320978		SGN-U219847	SGN-U320711		SGN-U217447	SGN-U318619		SGN-U213679	SGN-U313787		SGN-U216421	SGN-U316947		SGN-U212918	SGN-U312415		SGN-U215998
	SGN-U221971	SGN-U325636		SGN-U221790	SGN-U323609		SGN-U220753			SGN-U216272	SGN-U316761		SGN-U214336	SGN-U315026		SGN-U219470	SGN-U321779		SGN-U220753			SGN-U221990	SGN-U325547		SGN-U230576			SGN-U216037	SGN-U316646		SGN-U213810			SGN-U214101	SGN-U314188		SGN-U228237	SGN-U321591		SGN-U220753			SGN-U213679	SGN-U313787		SGN-U230576
	SGN-U221990	SGN-U325547		SGN-U213002	SGN-U312551		SGN-U223279			SGN-U223178	SGN-U318572		SGN-U213892	SGN-U313448		SGN-U212875	SGN-U312591		SGN-U223279			SGN-U212922	SGN-U314797		SGN-U215965	SGN-U314712		SGN-U216826	SGN-U317391		SGN-U216355	SGN-U317923		SGN-U233298			SGN-U217789	SGN-U317783		SGN-U231712	SGN-U324169		SGN-U228237	SGN-U321591		SGN-U215965	SGN-U314712
	SGN-U212922	SGN-U314797		SGN-U215366			SGN-U214336	SGN-U315026		SGN-U219681	SGN-U321325		SGN-U224704	SGN-U325500		SGN-U214782	SGN-U315222		SGN-U214336	SGN-U315026		SGN-U216023	SGN-U314988		SGN-U214230	SGN-U315089		SGN-U219847	SGN-U320711		SGN-U212918	SGN-U312415		SGN-U217047	SGN-U318915		SGN-U215998			SGN-U223279			SGN-U217789	SGN-U317783		SGN-U214230	SGN-U315089
	SGN-U216023	SGN-U314988		SGN-U222820	SGN-U325512		SGN-U213892	SGN-U313448		SGN-U221971	SGN-U325636		SGN-U217808	SGN-U318918		SGN-U230947			SGN-U213892	SGN-U313448		SGN-U227495	SGN-U323493		SGN-U213789			SGN-U213810			SGN-U213679	SGN-U313787		SGN-U216421	SGN-U316947		SGN-U230576			SGN-U214336	SGN-U315026		SGN-U215998			SGN-U213789
	SGN-U227495	SGN-U323493		SGN-U235037	SGN-U321406		SGN-U224704	SGN-U325500		SGN-U221990	SGN-U325547		SGN-U221716	SGN-U323916		SGN-U220964	SGN-U323638		SGN-U224704	SGN-U325500		SGN-U220798	SGN-U317743		SGN-U215435			SGN-U216355	SGN-U317923		SGN-U228237	SGN-U321591		SGN-U220753			SGN-U215965	SGN-U314712		SGN-U213892	SGN-U313448		SGN-U230576			SGN-U215435
	SGN-U220798	SGN-U317743		SGN-U214690	SGN-U315393		SGN-U217808	SGN-U318918		SGN-U212922	SGN-U314797		SGN-U217390	SGN-U318604		SGN-U212918	SGN-U312415		SGN-U217808	SGN-U318918		SGN-U213827	SGN-U313661		SGN-U217447	SGN-U318619		SGN-U212918	SGN-U312415		SGN-U217789	SGN-U317783		SGN-U231712	SGN-U324169		SGN-U214230	SGN-U315089		SGN-U214929	SGN-U315889		SGN-U215965	SGN-U314712		SGN-U217447	SGN-U318619
	SGN-U213827	SGN-U313661		SGN-U222151	SGN-U325483		SGN-U221716	SGN-U323916		SGN-U216023	SGN-U314988		SGN-U216210	SGN-U317218		SGN-U224146	SGN-U325958		SGN-U221716	SGN-U323916		SGN-U222728	SGN-U324061		SGN-U214101	SGN-U314188		SGN-U213679	SGN-U313787		SGN-U215998			SGN-U223279			SGN-U213789			SGN-U224704	SGN-U325500		SGN-U214230	SGN-U315089		SGN-U214101	SGN-U314188
	SGN-U222728	SGN-U324061		SGN-U229882	SGN-U327834		SGN-U217390	SGN-U318604		SGN-U227495	SGN-U323493		SGN-U213834	SGN-U313711		SGN-U215575	SGN-U316743		SGN-U217390	SGN-U318604		SGN-U213393	SGN-U313462		SGN-U233298			SGN-U228237	SGN-U321591		SGN-U230576			SGN-U214336	SGN-U315026		SGN-U215435			SGN-U217808	SGN-U318918		SGN-U213789			SGN-U233298
	SGN-U213393	SGN-U313462		SGN-U221792	SGN-U322052		SGN-U216210	SGN-U317218		SGN-U220798	SGN-U317743		SGN-U214066	SGN-U314303		SGN-U213009	SGN-U312492		SGN-U216210	SGN-U317218		SGN-U224032	SGN-U324114		SGN-U217047	SGN-U318915		SGN-U217789	SGN-U317783		SGN-U215965	SGN-U314712		SGN-U213892	SGN-U313448		SGN-U217447	SGN-U318619		SGN-U221716	SGN-U323916		SGN-U215435			SGN-U217047	SGN-U318915
	SGN-U224032	SGN-U324114		SGN-U218776	SGN-U318980		SGN-U213834	SGN-U313711		SGN-U213827	SGN-U313661		SGN-U218198	SGN-U319638		SGN-U213607	SGN-U313757		SGN-U213834	SGN-U313711		SGN-U216516	SGN-U318235		SGN-U216421	SGN-U316947		SGN-U215998			SGN-U214230	SGN-U315089		SGN-U214929	SGN-U315889		SGN-U214101	SGN-U314188		SGN-U213463	SGN-U313505		SGN-U217447	SGN-U318619		SGN-U216421	SGN-U316947
	SGN-U216516	SGN-U318235		SGN-U221889			SGN-U214066	SGN-U314303		SGN-U222728	SGN-U324061		SGN-U212829			SGN-U233482	SGN-U336256		SGN-U214066	SGN-U314303		SGN-U217898			SGN-U220753			SGN-U230576			SGN-U213789			SGN-U224704	SGN-U325500		SGN-U233298			SGN-U221219	SGN-U324176		SGN-U214101	SGN-U314188		SGN-U220753
	SGN-U217898			SGN-U225791	SGN-U323102		SGN-U218198	SGN-U319638		SGN-U213393	SGN-U313462		SGN-U232590	SGN-U334227		SGN-U215820	SGN-U317504		SGN-U218198	SGN-U319638		SGN-U218445			SGN-U231712	SGN-U324169		SGN-U215965	SGN-U314712		SGN-U215435			SGN-U217808	SGN-U318918		SGN-U217047	SGN-U318915		SGN-U217390	SGN-U318604		SGN-U233298			SGN-U231712	SGN-U324169
	SGN-U218445			SGN-U217204	SGN-U319028		SGN-U212829			SGN-U224032	SGN-U324114		SGN-U219767	SGN-U320678		SGN-U222408	SGN-U323656		SGN-U212829			SGN-U216273	SGN-U313134		SGN-U223279			SGN-U214230	SGN-U315089		SGN-U217447	SGN-U318619		SGN-U221716	SGN-U323916		SGN-U216421	SGN-U316947		SGN-U216210	SGN-U317218		SGN-U217047	SGN-U318915		SGN-U223279
	SGN-U216273	SGN-U313134		SGN-U216609	SGN-U316772		SGN-U232590	SGN-U334227		SGN-U216516	SGN-U318235		SGN-U217153	SGN-U319229		SGN-U218332	SGN-U318567		SGN-U232590	SGN-U334227		SGN-U236496	SGN-U346814		SGN-U214336	SGN-U315026		SGN-U213789			SGN-U214101	SGN-U314188		SGN-U213463	SGN-U313505		SGN-U220753			SGN-U221357			SGN-U216421	SGN-U316947		SGN-U214336	SGN-U315026
	SGN-U236496	SGN-U346814		SGN-U218539	SGN-U320978		SGN-U219767	SGN-U320678		SGN-U217898			SGN-U217278	SGN-U316652		SGN-U213502	SGN-U312485		SGN-U219767	SGN-U320678		SGN-U227307	SGN-U328236		SGN-U213892	SGN-U313448		SGN-U215435			SGN-U233298			SGN-U221219	SGN-U324176		SGN-U231712	SGN-U324169		SGN-U213834	SGN-U313711		SGN-U220753			SGN-U213892	SGN-U313448
	SGN-U219181	SGN-U321640		SGN-U216037	SGN-U316646		SGN-U217153	SGN-U319229		SGN-U218445			SGN-U216272	SGN-U316761		SGN-U216921			SGN-U217153	SGN-U319229		SGN-U214890	SGN-U315726		SGN-U214929	SGN-U315889		SGN-U217447	SGN-U318619		SGN-U217047	SGN-U318915		SGN-U217390	SGN-U318604		SGN-U223279			SGN-U214066	SGN-U314303		SGN-U231712	SGN-U324169		SGN-U214929	SGN-U315889
	SGN-U231146			SGN-U216826	SGN-U317391		SGN-U217278	SGN-U316652		SGN-U216273	SGN-U313134		SGN-U223178	SGN-U318572		SGN-U227770	SGN-U327664		SGN-U217278	SGN-U316652		SGN-U233513	SGN-U335607		SGN-U224704	SGN-U325500		SGN-U214101	SGN-U314188		SGN-U216421	SGN-U316947		SGN-U216210	SGN-U317218		SGN-U214336	SGN-U315026		SGN-U218198	SGN-U319638		SGN-U223279			SGN-U224704	SGN-U325500
	SGN-U214149	SGN-U314064		SGN-U219847	SGN-U320711		SGN-U216272	SGN-U316761		SGN-U236496	SGN-U346814		SGN-U219681	SGN-U321325		SGN-U213052	SGN-U312789		SGN-U216272	SGN-U316761		SGN-U213158	SGN-U312863		SGN-U217808	SGN-U318918		SGN-U233298			SGN-U220753			SGN-U221357			SGN-U213892	SGN-U313448		SGN-U212829			SGN-U214336	SGN-U315026		SGN-U217808	SGN-U318918
	SGN-U214890	SGN-U315726		SGN-U213810			SGN-U223178	SGN-U318572		SGN-U231712	SGN-U324169		SGN-U221971	SGN-U325636		SGN-U217611	SGN-U318766		SGN-U223178	SGN-U318572		SGN-U218017	SGN-U320259		SGN-U221716	SGN-U323916		SGN-U217047	SGN-U318915		SGN-U231712	SGN-U324169		SGN-U213834	SGN-U313711		SGN-U214929	SGN-U315889		SGN-U232590	SGN-U334227		SGN-U213892	SGN-U313448		SGN-U221716	SGN-U323916
	SGN-U213968	SGN-U313882		SGN-U216355	SGN-U317923		SGN-U219681	SGN-U321325		SGN-U213872	SGN-U314730		SGN-U221990	SGN-U325547		SGN-U219181	SGN-U321640		SGN-U219681	SGN-U321325		SGN-U231146			SGN-U213463	SGN-U313505		SGN-U216421	SGN-U316947		SGN-U223279			SGN-U214066	SGN-U314303		SGN-U224704	SGN-U325500		SGN-U219767	SGN-U320678		SGN-U214929	SGN-U315889		SGN-U213463	SGN-U313505
	SGN-U222850	SGN-U319641		SGN-U213679	SGN-U313787		SGN-U221971	SGN-U325636		SGN-U222850	SGN-U319641		SGN-U212922	SGN-U314797		SGN-U217471	SGN-U318405		SGN-U221971	SGN-U325636		SGN-U216789			SGN-U221219	SGN-U324176		SGN-U220753			SGN-U214336	SGN-U315026		SGN-U218198	SGN-U319638		SGN-U217808	SGN-U318918		SGN-U217153	SGN-U319229		SGN-U224704	SGN-U325500		SGN-U221219	SGN-U324176
	SGN-U213872	SGN-U314730		SGN-U228237	SGN-U321591		SGN-U221990	SGN-U325547		SGN-U217865	SGN-U319089		SGN-U216023	SGN-U314988		U77719	U77719		SGN-U221990	SGN-U325547		SGN-U227393	SGN-U330088		SGN-U217390	SGN-U318604		SGN-U231712	SGN-U324169		SGN-U213892	SGN-U313448		SGN-U212829			SGN-U221716	SGN-U323916		SGN-U217278	SGN-U316652		SGN-U217808	SGN-U318918		SGN-U217390	SGN-U318604
	SGN-U219559	SGN-U321244		SGN-U217789	SGN-U317783		SGN-U212922	SGN-U314797		SGN-U222007	SGN-U314817		SGN-U227495	SGN-U323493		SGN-U227123	SGN-U328657		SGN-U212922	SGN-U314797		SGN-U214149	SGN-U314064		SGN-U216210	SGN-U317218		SGN-U223279			SGN-U214929	SGN-U315889		SGN-U232590	SGN-U334227		SGN-U213463	SGN-U313505		SGN-U223015	SGN-U325383		SGN-U221716	SGN-U323916		SGN-U216210	SGN-U317218
	SGN-U215965	SGN-U314712		SGN-U215998			SGN-U216023	SGN-U314988		SGN-U215749	SGN-U315237		SGN-U220798	SGN-U317743		SGN-U214919	SGN-U315203		SGN-U216023	SGN-U314988		SGN-U221683	SGN-U324373		SGN-U221357			SGN-U214336	SGN-U315026		SGN-U224704	SGN-U325500		SGN-U219767	SGN-U320678		SGN-U221219	SGN-U324176		SGN-U216272	SGN-U316761		SGN-U213463	SGN-U313505		SGN-U221357
	SGN-U227393	SGN-U330088		SGN-U230576			SGN-U227495	SGN-U323493		SGN-U217574	SGN-U315065		SGN-U213827	SGN-U313661		SGN-U212711			SGN-U227495	SGN-U323493		SGN-U220500	SGN-U322937		SGN-U213834	SGN-U313711		SGN-U213892	SGN-U313448		SGN-U217808	SGN-U318918		SGN-U217153	SGN-U319229		SGN-U217390	SGN-U318604		SGN-U219681	SGN-U321325		SGN-U221219	SGN-U324176		SGN-U213834	SGN-U313711
	SGN-U215749	SGN-U315237		SGN-U214230	SGN-U315089		SGN-U220798	SGN-U317743		SGN-U215233	SGN-U316826		SGN-U222728	SGN-U324061		SGN-U241745			SGN-U220798	SGN-U317743		SGN-U212667	SGN-U314668		SGN-U214066	SGN-U314303		SGN-U214929	SGN-U315889		SGN-U221716	SGN-U323916		SGN-U217278	SGN-U316652		SGN-U216210	SGN-U317218		SGN-U221971	SGN-U325636		SGN-U217390	SGN-U318604		SGN-U214066	SGN-U314303
	SGN-U228047			SGN-U213789			SGN-U213827	SGN-U313661		SGN-U227393	SGN-U330088		SGN-U213393	SGN-U313462		SGN-U216659	SGN-U318017		SGN-U213827	SGN-U313661		SGN-U213968	SGN-U313882		SGN-U218198	SGN-U319638		SGN-U224704	SGN-U325500		SGN-U213463	SGN-U313505		SGN-U223015	SGN-U325383		SGN-U221357			SGN-U221990	SGN-U325547		SGN-U216210	SGN-U317218		SGN-U218198	SGN-U319638
	SGN-U226795	SGN-U328962		SGN-U215435			SGN-U222728	SGN-U324061		SGN-U216265	SGN-U317604		SGN-U224032	SGN-U324114		SGN-U217844	SGN-U319787		SGN-U222728	SGN-U324061		SGN-U229627			SGN-U212829			SGN-U217808	SGN-U318918		SGN-U221219	SGN-U324176		SGN-U216272	SGN-U316761		SGN-U213834	SGN-U313711		SGN-U212922	SGN-U314797		SGN-U221357			SGN-U212829
	SGN-U229631	SGN-U332575		SGN-U214101	SGN-U314188		SGN-U213393	SGN-U313462		SGN-U214063	SGN-U313856		SGN-U216516	SGN-U318235		SGN-U213443	SGN-U312856		SGN-U213393	SGN-U313462		SGN-U214621	SGN-U314143		SGN-U232590	SGN-U334227		SGN-U221716	SGN-U323916		SGN-U217390	SGN-U318604		SGN-U219681	SGN-U321325		SGN-U214066	SGN-U314303		SGN-U214149	SGN-U314064		SGN-U213834	SGN-U313711		SGN-U232590	SGN-U334227
	SGN-U216708	SGN-U312884		SGN-U233298			SGN-U224032	SGN-U324114		SGN-U233513	SGN-U335607		SGN-U217898			SGN-U216118			SGN-U224032	SGN-U324114		SGN-U229808	SGN-U332421		SGN-U219767	SGN-U320678		SGN-U213463	SGN-U313505		SGN-U216210	SGN-U317218		SGN-U221971	SGN-U325636		SGN-U218198	SGN-U319638		SGN-U219621	SGN-U321041		SGN-U214066	SGN-U314303		SGN-U219767	SGN-U320678
	SGN-U214621	SGN-U314143		SGN-U217047	SGN-U318915		SGN-U216516	SGN-U318235		SGN-U231632	SGN-U319978		SGN-U218445			SGN-U219114	SGN-U320806		SGN-U216516	SGN-U318235		SGN-U220224	SGN-U318668		SGN-U217153	SGN-U319229		SGN-U221219	SGN-U324176		SGN-U221357			SGN-U221990	SGN-U325547		SGN-U212829			SGN-U216023	SGN-U314988		SGN-U218198	SGN-U319638		SGN-U217153	SGN-U319229
	SGN-U222007	SGN-U314817		SGN-U216421	SGN-U316947		SGN-U217898			SGN-U213054			SGN-U216273	SGN-U313134		SGN-U216380	SGN-U318149		SGN-U217898			SGN-U213536	SGN-U313302		SGN-U217278	SGN-U316652		SGN-U217390	SGN-U318604		SGN-U213834	SGN-U313711		SGN-U212922	SGN-U314797		SGN-U232590	SGN-U334227		SGN-U238404	SGN-U346869		SGN-U212829			SGN-U217278	SGN-U316652
	SGN-U222167	SGN-U323525		SGN-U220753			SGN-U218445			SGN-U219217			SGN-U236496	SGN-U346814		SGN-U228261	SGN-U331538		SGN-U218445			SGN-U222850	SGN-U319641		SGN-U223015	SGN-U325383		SGN-U216210	SGN-U317218		SGN-U214066	SGN-U314303		SGN-U214149	SGN-U314064		SGN-U219767	SGN-U320678		SGN-U217144	SGN-U319364		SGN-U232590	SGN-U334227		SGN-U223015	SGN-U325383
	SGN-U227307	SGN-U328236		SGN-U223279			SGN-U216273	SGN-U313134		SGN-U213210	SGN-U312565		SGN-U222007	SGN-U314817		SGN-U218174	SGN-U320629		SGN-U216273	SGN-U313134		SGN-U214591	SGN-U315695		SGN-U216272	SGN-U316761		SGN-U221357			SGN-U218198	SGN-U319638		SGN-U219621	SGN-U321041		SGN-U217153	SGN-U319229		SGN-U220798	SGN-U317743		SGN-U219767	SGN-U320678		SGN-U216272	SGN-U316761
	SGN-U217992	SGN-U318165		SGN-U214336	SGN-U315026		SGN-U236496	SGN-U346814		SGN-U212914	SGN-U314405		SGN-U222850	SGN-U319641		SGN-U213788	SGN-U313933		SGN-U236496	SGN-U346814		SGN-U215749	SGN-U315237		SGN-U219681	SGN-U321325		SGN-U213834	SGN-U313711		SGN-U212829			SGN-U216023	SGN-U314988		SGN-U217278	SGN-U316652		SGN-U213827	SGN-U313661		SGN-U217153	SGN-U319229		SGN-U219681	SGN-U321325
	SGN-U216025	SGN-U317773		SGN-U213892	SGN-U313448		SGN-U222850	SGN-U319641		SGN-U214480	SGN-U312632		SGN-U214621	SGN-U314143		SGN-U219819	SGN-U317098		SGN-U219559	SGN-U321244		SGN-U213054			SGN-U221971	SGN-U325636		SGN-U214066	SGN-U314303		SGN-U232590	SGN-U334227		SGN-U238404	SGN-U346869		SGN-U223015	SGN-U325383		SGN-U228047			SGN-U217278	SGN-U316652		SGN-U221971	SGN-U325636
	SGN-U214480	SGN-U312632		SGN-U224704	SGN-U325500		SGN-U217151	SGN-U318180		SGN-U214890	SGN-U315726		SGN-U215749	SGN-U315237		BT014484	BT014484		SGN-U227393	SGN-U330088		SGN-U225427	SGN-U327265		SGN-U221990	SGN-U325547		SGN-U218198	SGN-U319638		SGN-U219767	SGN-U320678		SGN-U217144	SGN-U319364		SGN-U216272	SGN-U316761		SGN-U222728	SGN-U324061		SGN-U223015	SGN-U325383		SGN-U221990	SGN-U325547
	SGN-U221768	SGN-U322835		SGN-U217808	SGN-U318918		SGN-U214621	SGN-U314143		SGN-U226377	SGN-U326678		SGN-U215996	SGN-U317500		SGN-U226579	SGN-U314085		SGN-U217471	SGN-U318405		SGN-U223443			SGN-U212922	SGN-U314797		SGN-U212829			SGN-U217153	SGN-U319229		SGN-U220798	SGN-U317743		SGN-U219681	SGN-U321325		SGN-U213393	SGN-U313462		SGN-U216272	SGN-U316761		SGN-U212922	SGN-U314797
	SGN-U232626	SGN-U334439		SGN-U221716	SGN-U323916		SGN-U215749	SGN-U315237		SGN-U214106	SGN-U314046		SGN-U227393	SGN-U330088		SGN-U222651	SGN-U317997		SGN-U217574	SGN-U315065		SGN-U216265	SGN-U317604		SGN-U214149	SGN-U314064		SGN-U232590	SGN-U334227		SGN-U217278	SGN-U316652		SGN-U213827	SGN-U313661		SGN-U221971	SGN-U325636		SGN-U224032	SGN-U324114		SGN-U219681	SGN-U321325		SGN-U214149	SGN-U314064
	SGN-U217812	SGN-U319331		SGN-U217390	SGN-U318604		SGN-U229808	SGN-U332421		SGN-U216789			SGN-U224720	SGN-U334905		SGN-U221253	SGN-U324134		SGN-U212715	SGN-U312391		SGN-U218429	SGN-U318402		SGN-U219621	SGN-U321041		SGN-U219767	SGN-U320678		SGN-U223015	SGN-U325383		SGN-U228047			SGN-U221990	SGN-U325547		SGN-U216516	SGN-U318235		SGN-U221971	SGN-U325636		SGN-U219621	SGN-U321041
	SGN-U216051	SGN-U317389		SGN-U216210	SGN-U317218		SGN-U227393	SGN-U330088		SGN-U212715	SGN-U312391		SGN-U225427	SGN-U327265		SGN-U231471			SGN-U219337	SGN-U318382		SGN-U215581			SGN-U216023	SGN-U314988		SGN-U217153	SGN-U319229		SGN-U216272	SGN-U316761		SGN-U222728	SGN-U324061		SGN-U212922	SGN-U314797		SGN-U217898			SGN-U221990	SGN-U325547		SGN-U216023	SGN-U314988
	SGN-U218502	SGN-U316803		SGN-U213834	SGN-U313711		SGN-U212914	SGN-U314405		SGN-U220500	SGN-U322937		SGN-U212914	SGN-U314405		SGN-U218761	SGN-U320143		SGN-U229808	SGN-U332421		SGN-U216025	SGN-U317773		SGN-U238404	SGN-U346869		SGN-U217278	SGN-U316652		SGN-U219681	SGN-U321325		SGN-U213393	SGN-U313462		SGN-U214149	SGN-U314064		SGN-U216933	SGN-U317951		SGN-U212922	SGN-U314797		SGN-U238404	SGN-U346869
	SGN-U216933	SGN-U317951		SGN-U214066	SGN-U314303		SGN-U220042	SGN-U321233		SGN-U221854	SGN-U322938		SGN-U217992	SGN-U318165		SGN-U218502	SGN-U316803		SGN-U231712	SGN-U324169	LE32M02	SGN-U240026	SGN-U340284		SGN-U217144	SGN-U319364		SGN-U223015	SGN-U325383		SGN-U221971	SGN-U325636		SGN-U224032	SGN-U324114		SGN-U219621	SGN-U321041		SGN-U218445			SGN-U214149	SGN-U314064		SGN-U217144	SGN-U319364
	SGN-U217938	SGN-U319799		SGN-U218198	SGN-U319638		SGN-U221854	SGN-U322938		SGN-U227307	SGN-U328236		SGN-U217574	SGN-U315065		SGN-U217788	SGN-U319348		SGN-U212914	SGN-U314405	LE16D22	SGN-U219098	SGN-U320411		SGN-U220798	SGN-U317743		SGN-U216272	SGN-U316761		SGN-U221990	SGN-U325547		SGN-U216516	SGN-U318235		SGN-U216023	SGN-U314988		SGN-U220811	SGN-U322007		SGN-U219621	SGN-U321041		SGN-U220798	SGN-U317743
	SGN-U216659	SGN-U318017		SGN-U212829			SGN-U227770	SGN-U327664		SGN-U215996	SGN-U317500		SGN-U236515	SGN-U342906		SGN-U223624	SGN-U325565		SGN-U227770	SGN-U327664	LE3E12	SGN-U222007	SGN-U314817	LE2K21	SGN-U213827	SGN-U313661		SGN-U219681	SGN-U321325		SGN-U212922	SGN-U314797		SGN-U217898			SGN-U238404	SGN-U346869		SGN-U213502	SGN-U312485		SGN-U216023	SGN-U314988		SGN-U213827	SGN-U313661
	SGN-U220042	SGN-U321233		SGN-U232590	SGN-U334227		SGN-U217574	SGN-U315065		SGN-U214929	SGN-U315889		SGN-U214719	SGN-U316033		SGN-U216717	SGN-U318101		SGN-U214719	SGN-U316033	LE11O14	SGN-U220526	SGN-U322449	LE19D04	SGN-U228047			SGN-U221971	SGN-U325636		SGN-U214149	SGN-U314064		SGN-U216933	SGN-U317951		SGN-U217144	SGN-U319364		SGN-U216273	SGN-U313134		SGN-U238404	SGN-U346869		SGN-U228047
	SGN-U214856	SGN-U315271		SGN-U219767	SGN-U320678		SGN-U214288	SGN-U314161		SGN-U216025	SGN-U317773		SGN-U229808	SGN-U332421		SGN-U217919	SGN-U317038		SGN-U213872	SGN-U314730	LE6B23	SGN-U225520	SGN-U314245	LE16P01	SGN-U222728	SGN-U324061		SGN-U221990	SGN-U325547		SGN-U219621	SGN-U321041		SGN-U218445			SGN-U220798	SGN-U317743		SGN-U236496	SGN-U346814		SGN-U217144	SGN-U319364		SGN-U222728	SGN-U324061
	SGN-U226059	SGN-U328067		SGN-U217153	SGN-U319229		SGN-U213236	SGN-U313001		SGN-U236515	SGN-U342906		SGN-U232626	SGN-U334439		SGN-U217380	SGN-U319436		SGN-U215581		LE20H18	SGN-U214924	SGN-U315480	LE25C17	SGN-U213393	SGN-U313462		SGN-U212922	SGN-U314797		SGN-U216023	SGN-U314988		SGN-U220811	SGN-U322007		SGN-U213827	SGN-U313661		SGN-U219428	SGN-U321098		SGN-U220798	SGN-U317743		SGN-U213393	SGN-U313462
	SGN-U213054			SGN-U217278	SGN-U316652		SGN-U232626	SGN-U334439		SGN-U215760	SGN-U317562		SGN-U214890	SGN-U315726		SGN-U238404	SGN-U346869		SGN-U232626	SGN-U334439	LE25E16	SGN-U215760	SGN-U317562	LE13C06	SGN-U224032	SGN-U324114		SGN-U214149	SGN-U314064		SGN-U238404	SGN-U346869		SGN-U213502	SGN-U312485		SGN-U228047			SGN-U223178	SGN-U318572		SGN-U213827	SGN-U313661		SGN-U224032	SGN-U324114
	SGN-U240026	SGN-U340284		SGN-U216272	SGN-U316761		SGN-U214890	SGN-U315726		SGN-U225520	SGN-U314245		SGN-U216694	SGN-U318445		SGN-U218631			SGN-U217151	SGN-U318180	LE14G16	SGN-U232626	SGN-U334439	LE25E16	SGN-U216516	SGN-U318235		SGN-U219621	SGN-U321041		SGN-U217144	SGN-U319364		SGN-U216273	SGN-U313134		SGN-U222728	SGN-U324061		SGN-U221636	SGN-U319193		SGN-U228047			SGN-U216516	SGN-U318235
	SGN-U217119	SGN-U319390		SGN-U223178	SGN-U318572		SGN-U214719	SGN-U316033		SGN-U214905			SGN-U212979	SGN-U313113		SGN-U224209	SGN-U323470		SGN-U225967	SGN-U317721	LE24K20	SGN-U215996	SGN-U317500	LE16L04	SGN-U217898			SGN-U216023	SGN-U314988		SGN-U220798	SGN-U317743		SGN-U236496	SGN-U346814		SGN-U213393	SGN-U313462		SGN-U225791	SGN-U323102		SGN-U222728	SGN-U324061		SGN-U217898
	SGN-U213536	SGN-U313302		SGN-U219681	SGN-U321325		SGN-U215581			SGN-U215581			SGN-U212715	SGN-U312391		SGN-U216488	SGN-U318196		SGN-U214890	SGN-U315726	LE4J06	SGN-U217992	SGN-U318165	LE25C19	SGN-U216933	SGN-U317951		SGN-U238404	SGN-U346869		SGN-U213827	SGN-U313661		SGN-U227495	SGN-U323493		SGN-U224032	SGN-U324114		SGN-U217827	SGN-U320178		SGN-U213393	SGN-U313462		SGN-U216933	SGN-U317951
	SGN-U215760	SGN-U317562		SGN-U221971	SGN-U325636		SGN-U215593	SGN-U316746		SGN-U220224	SGN-U318668		SGN-U214905			SGN-U218888	SGN-U320999		SGN-U219845	SGN-U322008	LE28B20	SGN-U231632	SGN-U319978	LE18K23	SGN-U218445			SGN-U217144	SGN-U319364		SGN-U228047			SGN-U219794	SGN-U322374		SGN-U216516	SGN-U318235		SGN-U213977	SGN-U314151		SGN-U224032	SGN-U324114		SGN-U218445
	SGN-U213158	SGN-U312863		SGN-U221990	SGN-U325547		SGN-U213054			SGN-U215965	SGN-U314712		SGN-U215581			SGN-U231725	SGN-U327192		SGN-U213054		LE23J18	SGN-U214905		LE12M01	SGN-U220811	SGN-U322007		SGN-U220798	SGN-U317743		SGN-U222728	SGN-U324061		SGN-U220743	SGN-U322110		SGN-U217898			SGN-U227495	SGN-U323493		SGN-U216516	SGN-U318235		SGN-U220811	SGN-U322007
	SGN-U215820	SGN-U317504		SGN-U212922	SGN-U314797		SGN-U215965	SGN-U314712		SGN-U218429	SGN-U318402		SGN-U215965	SGN-U314712		SGN-U217989	SGN-U320072		SGN-U215760	SGN-U317562	LE13C06	SGN-U219845	SGN-U322008	LE28B20	SGN-U213502	SGN-U312485		SGN-U213827	SGN-U313661		SGN-U213393	SGN-U313462		SGN-U214621	SGN-U314143		SGN-U216933	SGN-U317951		SGN-U220526	SGN-U322449		SGN-U217898			SGN-U213502	SGN-U312485
	SGN-U215591	SGN-U316627		SGN-U216023	SGN-U314988		SGN-U212715	SGN-U312391		SGN-U219845	SGN-U322008		SGN-U214924	SGN-U315480		SGN-U217447	SGN-U318619		SGN-U215593	SGN-U316746	LE17I11	SGN-U214480	SGN-U312632	LE13L14	SGN-U216273	SGN-U313134		SGN-U228047			SGN-U224032	SGN-U324114		SGN-U220542	SGN-U323369		SGN-U218445			SGN-U214705	SGN-U313729		SGN-U216933	SGN-U317951		SGN-U216273	SGN-U313134
	SGN-U217471	SGN-U318405		SGN-U227495	SGN-U323493		SGN-U216694	SGN-U318445		SGN-U216194	SGN-U316591		SGN-U220042	SGN-U321233		SGN-U218673	SGN-U319429		SGN-U213236	SGN-U313001	LE9K02	SGN-U213088	SGN-U312830	LE5N23	SGN-U236496	SGN-U346814		SGN-U222728	SGN-U324061		SGN-U216516	SGN-U318235		SGN-U219428	SGN-U321098		SGN-U220811	SGN-U322007		SGN-U214621	SGN-U314143		SGN-U218445			SGN-U236496	SGN-U346814
	SGN-U228269	SGN-U329064		SGN-U220798	SGN-U317743		SGN-U219845	SGN-U322008		SGN-U230612			SGN-U218429	SGN-U318402		SGN-U213463	SGN-U313505		SGN-U218429	SGN-U318402	LE12L13	SGN-U216694	SGN-U318445	LE26A09	SGN-U219794	SGN-U322374		SGN-U213393	SGN-U313462		SGN-U217898			SGN-U227307	SGN-U328236		SGN-U213502	SGN-U312485		SGN-U216214	SGN-U317056		SGN-U220811	SGN-U322007		SGN-U223178	SGN-U318572	LE33M05
	SGN-U217151	SGN-U318180		SGN-U213827	SGN-U313661		SGN-U215760	SGN-U317562		SGN-U224720	SGN-U334905		SGN-U213054			SGN-U215564	SGN-U317187		SGN-U221854	SGN-U322938	LE2E10	SGN-U219621	SGN-U321041	LE33G22	SGN-U215556	SGN-U316524		SGN-U224032	SGN-U324114		SGN-U216933	SGN-U317951		SGN-U214351	SGN-U315295		SGN-U216273	SGN-U313134		SGN-U220743	SGN-U322110		SGN-U213502	SGN-U312485		SGN-U220526	SGN-U322449	LE19D04
	SGN-U229627			SGN-U222728	SGN-U324061		SGN-U220811	SGN-U322007		SGN-U216694	SGN-U318445		SGN-U215760	SGN-U317562		M32606			SGN-U215965	SGN-U314712	LE32G19	SGN-U236515	SGN-U342906	LE18M13	SGN-U216214	SGN-U317056		SGN-U216516	SGN-U318235		SGN-U218445			SGN-U220297	SGN-U320219		SGN-U236496	SGN-U346814		SGN-U225154			SGN-U216273	SGN-U313134		SGN-U217827	SGN-U320178	LE30M09
	SGN-U213463	SGN-U313505		SGN-U213393	SGN-U313462		SGN-U218429	SGN-U318402		SGN-U240026	SGN-U340284		SGN-U216025	SGN-U317773		SGN-U213919	SGN-U313850		SGN-U216694	SGN-U318445	LE26A09	SGN-U226069	SGN-U324984	LE20D08	SGN-U227307	SGN-U328236		SGN-U217898			SGN-U220811	SGN-U322007		SGN-U215996	SGN-U317500		SGN-U220743	SGN-U322110		SGN-U212914	SGN-U314405		SGN-U236496	SGN-U346814		SGN-U219428	SGN-U321098	LE20F18
	SGN-U216694	SGN-U318445		SGN-U224032	SGN-U324114		SGN-U216025	SGN-U317773		SGN-U226069	SGN-U324984		SGN-U219845	SGN-U322008		SGN-U218173	SGN-U320525		SGN-U216025	SGN-U317773	LE18N13	SGN-U213236	SGN-U313001	LE9K02	SGN-U220542	SGN-U323369		SGN-U216933	SGN-U317951		SGN-U213502	SGN-U312485		SGN-U225154			SGN-U227495	SGN-U323493		X59948	X59948		SGN-U220542	SGN-U323369		SGN-U214351	SGN-U315295	LE13M10
	SGN-U213088	SGN-U312830		SGN-U216516	SGN-U318235		SGN-U240026	SGN-U340284		SGN-U215593	SGN-U316746		SGN-U213236	SGN-U313001		SGN-U214309	SGN-U315098		SGN-U212979	SGN-U313113	LE14J12	SGN-U217078		LE6E22	SGN-U212914	SGN-U314405		SGN-U218445			SGN-U216273	SGN-U313134		SGN-U221636	SGN-U319193		SGN-U220297	SGN-U320219		SGN-U227307	SGN-U328236		SGN-U227329	SGN-U329772	LE15D07	SGN-U227495	SGN-U323493	LE33M04
	SGN-U219470	SGN-U321779		SGN-U217898			SGN-U225967	SGN-U317721		SGN-U212979	SGN-U313113		SGN-U240026	SGN-U340284		SGN-U226303	SGN-U318556		SGN-U240026	SGN-U340284	LE25M02	SGN-U220811	SGN-U322007	LE33H21	X59948	X59948		SGN-U220811	SGN-U322007		SGN-U236496	SGN-U346814		SGN-U227329	SGN-U329772		SGN-U220542	SGN-U323369		SGN-U227429			SGN-U219794	SGN-U322374	LE1K08	SGN-U220542	SGN-U323369	LE23D07
	SGN-U218429	SGN-U318402		SGN-U218445			SGN-U226069	SGN-U324984		SGN-U213236	SGN-U313001		SGN-U226069	SGN-U324984		SGN-U215229	SGN-U316401		SGN-U213645	SGN-U312523	LE25A03	SGN-U231725	SGN-U327192	LE22K20	SGN-U227429			SGN-U213502	SGN-U312485		SGN-U220542	SGN-U323369		X59948	X59948		SGN-U215996	SGN-U317500		SGN-U215556	SGN-U316524		SGN-U221636	SGN-U319193	LE3H15	SGN-U219794	SGN-U322374	LE1K08
	SGN-U221357			SGN-U216273	SGN-U313134		SGN-U212979	SGN-U313113		SGN-U220811	SGN-U322007		SGN-U220811	SGN-U322007		SGN-U216664	SGN-U317046		SGN-U226069	SGN-U324984	LE20D08	SGN-U223015	SGN-U325383	LE33G09	SGN-U225791	SGN-U323102		SGN-U216273	SGN-U313134		SGN-U220743	SGN-U322110		SGN-U213977	SGN-U314151		SGN-U219794	SGN-U322374		SGN-U216219	SGN-U317631		SGN-U213977	SGN-U314151	LE14B20	SGN-U220297	SGN-U320219	LE1B05
	SGN-U221854	SGN-U322938		SGN-U236496	SGN-U346814		SGN-U213645	SGN-U312523		SGN-U223015	SGN-U325383		SGN-U213645	SGN-U312523		SGN-U222265			SGN-U220811	SGN-U322007	LE33H21	SGN-U217077	SGN-U320958	LE11F03	SGN-U225154			SGN-U236496	SGN-U346814		SGN-U225791	SGN-U323102		SGN-U219181	SGN-U321640		SGN-U214351	SGN-U315295		SGN-U227329	SGN-U329772		X59948	X59948	LE27C02	SGN-U215996	SGN-U317500	LE16L04

## Sheet: GO
	GO term	TRN frequency	Genome frecuency	p-value	p-value corrected (FDR)	genes
All genome
Process	cellular metabolic process	467 out of 959 genes, 48.7%	5182 out of 12672 genes, 40.9%	2.27e-07	0	LE28N04, LE21J10, LE24L10, LE17M12, LE2I14, LE20I15, LE25C17, LE9B13, LE17N09, LE28C20, LE21M20, LE1I24, LE8E05, LE33H13, LE16D22, LE25B15, LE7G02, LE26I01, LE23L18, LE10B06, LE8I04, LE17D13, LE16K18, LE16G07, LE24E24, LE12K22, LE5G10, LE2F02, LE24P24, LE22D16, LE16N07, LE5H14, LE6G08, LE8A19, LE4G17, LE29L04, LE28G20, LE13O15, LE15P07, LE26M09, LE29K01, LE25I05, LE4I20, LE1H12, LE4D06, LE26K09, …
	cellular process	547 out of 959 genes, 57.0%	6262 out of 12672 genes, 49.4%	5.22e-07	0	LE28N04, LE21J10, LE13L14, LE17M12, LE5F02, LE2I14, LE14J03, LE25C17, LE9B13, LE17N09, LE1I24, LE16D22, LE25B15, LE8C01, LE10B06, LE32E20, LE16K18, LE24B21, LE12K22, LE2F02, LE22D16, LE16N07, LE5H14, LE6G08, LE8A19, LE15P07, LE29K01, LE26K09, LE11O14, LE3G22, LE31D19, LE1G22, LE26E05, LE5M13, LE30F05, LE2D06, LE26N09, LE4O08, LE17N03, LE27J17, LE14E15, LE4K06, LE27B06, LE27O24, LE21K18, LE29E13, …
	macromolecule metabolic process	319 out of 959 genes, 33.3%	3419 out of 12672 genes, 27.0%	4.55e-06	0	LE21J10, LE24L10, LE2I14, LE20I15, LE25C17, LE17N09, LE28C20, LE21M20, LE1I24, LE8E05, LE33H13, LE25B15, LE7G02, LE26I01, LE17D13, LE16K18, LE16G07, LE24E24, LE12K22, LE5G10, LE22D16, LE16N07, LE4G17, LE29L04, LE13O15, LE15P07, LE26M09, LE29K01, LE25I05, LE4I20, LE4D06, LE26K09, LE11O14, LE3G22, LE19J10, LE31D19, LE1G22, LE26E05, LE30F05, LE26N21, LE26N09, LE4O08, LE17N03, LE27J17, LE11D21, LE4K0…
	cellular macromolecule metabolic process	315 out of 959 genes, 32.8%	3378 out of 12672 genes, 26.7%	5.75e-06	0	LE21J10, LE24L10, LE2I14, LE20I15, LE25C17, LE17N09, LE28C20, LE21M20, LE1I24, LE8E05, LE33H13, LE25B15, LE7G02, LE26I01, LE17D13, LE16K18, LE16G07, LE24E24, LE12K22, LE5G10, LE22D16, LE16N07, LE4G17, LE29L04, LE13O15, LE15P07, LE26M09, LE29K01, LE25I05, LE4I20, LE4D06, LE26K09, LE11O14, LE3G22, LE19J10, LE31D19, LE1G22, LE26E05, LE30F05, LE26N21, LE26N09, LE4O08, LE17N03, LE27J17, LE4K06, LE24K2…
	primary metabolic process	432 out of 959 genes, 45.0%	4861 out of 12672 genes, 38.4%	6.5e-06	0	LE28N04, LE21J10, LE24L10, LE2I14, LE20I15, LE25C17, LE9B13, LE17N09, LE28C20, LE21M20, LE1I24, LE8E05, LE33H13, LE25B15, LE7G02, LE12N03, LE26I01, LE23L18, LE10B06, LE8I04, LE17D13, LE16K18, LE16G07, LE24E24, LE12K22, LE5G10, LE2F02, LE22D16, LE16N07, LE5H14, LE6G08, LE8A19, LE4G17, LE29L04, LE28G20, LE14G16, LE13O15, LE15P07, LE26M09, LE29K01, LE25I05, LE4I20, LE1H12, LE4D06, LE26K09, LE11O14, …
	metabolic process	508 out of 959 genes, 53.0%	5917 out of 12672 genes, 46.7%	2.97e-05	0.00667	LE28N04, LE21J10, LE24L10, LE30E17, LE17M12, LE2I14, LE20I15, LE13L23, LE25C17, LE9B13, LE17N09, LE28C20, LE21M20, LE1I24, LE8E05, LE33H13, LE16D22, LE25B15, LE7G02, LE12N03, LE26I01, LE23L18, LE10B06, LE8I04, LE17D13, LE16K18, LE16G07, LE12H20, LE24E24, LE24B21, LE12K22, LE5G10, LE2F02, LE24P24, LE22D16, LE16N07, LE5H14, LE6G08, LE8A19, LE4G17, LE29L04, LE28G20, LE14G16, LE13O15, LE15P07, LE26M0…
	protein metabolic process	195 out of 959 genes, 20.3%	2024 out of 12672 genes, 16.0%	0.00011	0.00857	LE27J03, LE30A07, LE20E08, LE21J10, LE33I02, LE2O24, LE24L10, LE32A16, LE13N01, LE11B13, LE21J17, LE20I15, LE32O17, LE23J03, LE25C17, LE17N09, LE11E06, LE1I24, LE8E05, LE33H13, LE25B15, LE22H05, LE11O10, LE21G10, LE17D13, LE12K22, LE5G10, LE27H15, LE16N07, LE13O15, LE15P07, LE26M09, LE29K01, LE4I20, LE26K09, LE3G22, LE25E12, LE19J10, LE22G01, LE18M21, LE1G22, LE16D20, LE3N10, LE31I21, LE26N21, LE…
	cellular protein metabolic process	192 out of 959 genes, 20.0%	2008 out of 12672 genes, 15.8%	0.0002	0.03	LE27J03, LE30A07, LE20E08, LE21J10, LE33I02, LE2O24, LE24L10, LE32A16, LE13N01, LE11B13, LE21J17, LE20I15, LE32O17, LE23J03, LE25C17, LE11E06, LE1I24, LE8E05, LE33H13, LE25B15, LE22H05, LE11O10, LE21G10, LE17D13, LE12K22, LE5G10, LE27H15, LE16N07, LE13O15, LE15P07, LE26M09, LE29K01, LE4I20, LE26K09, LE3G22, LE25E12, LE19J10, LE22G01, LE18M21, LE1G22, LE16D20, LE31I21, LE26N21, LE16B03, LE4O08, LE…
	protein folding	22 out of 959 genes, 2.3%	130 out of 12672 genes, 1.0%	0.00028	0.03778	LE11O10, LE22B24, LE1G22, LE28O04, LE23C06, LE18G02, LE16D06, LE31I21, LE12O13, LE11C07, LE25G02, LE27M17, LE2L05, LE6M05, LE23C04, LE26M09, LE4O15, LE3M18, LE12J04, LE5E09, LE21B20, LE6D15
	cofactor metabolic process	37 out of 959 genes, 3.9%	282 out of 12672 genes, 2.2%	0.0007	0.068	LE13C03, LE5I07, LE3D13, LE32A17, LE17M12, LE2I14, LE13L10, LE26N09, LE17G02, LE11H08, LE11D21, LE30A08, LE21A05, LE7A04, LE4K23, LE11H19, LE10B06, LE9I16, LE23E23, LE11F11, LE27J01, LE13E20, LE18K23, LE22L17, LE24F16, LE24P24, LE25D23, LE11D13, LE28B20, LE5H14, LE2I09, LE2N21, LE8B10, LE33M05, LE26O05, LE32N21, LE33L13
	biosynthetic process	235 out of 959 genes, 24.5%	2589 out of 12672 genes, 20.4%	0.0008	0.07636	LE27J03, LE30A07, LE28N04, LE3G06, LE21A16, LE17M12, LE29D09, LE30I06, LE27E11, LE9B13, LE1I24, LE8E05, LE25B15, LE7G02, LE11F05, LE26I01, LE23L18, LE10B06, LE5A24, LE12J21, LE8I04, LE24M10, LE16K18, LE16G07, LE24E24, LE12L14, LE2F02, LE22L17, LE16N07, LE7I10, LE5H14, LE6G08, LE33C11, LE33C06, LE29L04, LE28G20, LE14G16, LE9K14, LE16F18, LE15P07, LE33M05, LE1H12, LE26O05, LE26K09, LE11O14, LE3G22,…
	translation	51 out of 959 genes, 5.3%	429 out of 12672 genes, 3.4%	0.00082	0.07	LE27J03, LE14J12, LE30A07, LE5B05, LE29N13, LE21B09, LE4F22, LE4J06, LE25A03, LE24K20, LE8E05, LE11L01, LE25B15, LE31H21, LE21N07, LE14D05, LE14D10, LE9K05, LE30L15, LE18D16, LE33F14, LE17D06, LE1P20, LE13N02, LE15E23, LE29O16, LE25D05, LE21K09, LE7L10, LE14G11, LE4B21, LE10E16, LE29P24, LE16N07, LE27G12, LE16J12, LE24C15, LE26P24, LE16D08, LE30D03, LE27C15, LE12J19, LE33M09, LE17P03, LE15E19, LE…
	gene expression	144 out of 959 genes, 15.0%	1499 out of 12672 genes, 11.8%	0.00118	0.09231	LE27J03, LE30A07, LE3G06, LE21A16, LE1I24, LE8E05, LE25B15, LE7G02, LE26I01, LE5A24, LE16K18, LE16G07, LE24E24, LE22D16, LE16N07, LE33C06, LE29L04, LE9K14, LE15P07, LE25I05, LE4D06, LE26K09, LE11O14, LE3G22, LE30O16, LE31D19, LE16B03, LE17N03, LE27J17, LE24K20, LE21N07, LE5E09, LE14D10, LE9K05, LE30L15, LE31O17, LE21D21, LE1P20, LE29O16, LE25F07, LE23C14, LE21K09, LE24K14, LE10E16, LE28B20, LE27H…
	biopolymer metabolic process	261 out of 959 genes, 27.2%	2935 out of 12672 genes, 23.2%	0.0013	0.09143	LE21J10, LE24L10, LE20I15, LE25C17, LE17N09, LE28C20, LE21M20, LE1I24, LE8E05, LE25B15, LE7G02, LE26I01, LE17D13, LE16K18, LE16G07, LE24E24, LE12K22, LE5G10, LE22D16, LE16N07, LE4G17, LE29L04, LE13O15, LE15P07, LE29K01, LE25I05, LE4I20, LE4D06, LE26K09, LE11O14, LE3G22, LE19J10, LE31D19, LE26N21, LE4O08, LE17N03, LE27J17, LE4K06, LE24K20, LE22M06, LE21K18, LE6H16, LE5E09, LE9K05, LE4E16, LE29F23,…
	cellular biopolymer metabolic process	172 out of 959 genes, 17.9%	1842 out of 12672 genes, 14.5%	0.0014	0.092	LE27J03, LE30A07, LE3G06, LE21A16, LE17N09, LE28C20, LE21M20, LE1I24, LE8E05, LE25B15, LE7G02, LE26I01, LE5A24, LE16K18, LE16G07, LE24E24, LE22D16, LE16N07, LE4G17, LE33C06, LE29L04, LE9K14, LE24P06, LE15P07, LE25I05, LE4D06, LE26K09, LE11O14, LE3G22, LE30O16, LE31D19, LE3N10, LE16B03, LE17N03, LE27J17, LE24K20, LE22M06, LE21K18, LE21N07, LE5E09, LE14D10, LE9K05, LE30L15, LE31O17, LE21D21, LE1P20…
	cellular biosynthetic process	221 out of 959 genes, 23.0%	2443 out of 12672 genes, 19.3%	0.00145	0.08625	LE27J03, LE30A07, LE28N04, LE3G06, LE21A16, LE17M12, LE29D09, LE30I06, LE27E11, LE9B13, LE1I24, LE8E05, LE25B15, LE7G02, LE11F05, LE26I01, LE10B06, LE5A24, LE12J21, LE8I04, LE16K18, LE16G07, LE24E24, LE12L14, LE2F02, LE22L17, LE16N07, LE7I10, LE5H14, LE33C11, LE33C06, LE29L04, LE28G20, LE9K14, LE16F18, LE15P07, LE33M05, LE1H12, LE26O05, LE26K09, LE11O14, LE3G22, LE30O16, LE27P11, LE31D19, LE13C03…
	response to nutrient	6 out of 959 genes, 0.6%	18 out of 12672 genes, 0.1%	0.00155	0.08706	LE12I06, LE22G01, LE11D13, LE2F23, LE20E07, LE32L11
	response to corticosteroid stimulus	3 out of 959 genes, 0.3%	4 out of 12672 genes, 0.0%	0.00163	0.097	LE12I06, LE1K18, LE32L11
	response to glucocorticoid stimulus	3 out of 959 genes, 0.3%	4 out of 12672 genes, 0.0%	0.00163	0.09238	LE12I06, LE1K18, LE32L11
Component	intracellular	527 out of 959 genes, 55.0%	5810 out of 12672 genes, 45.8%	2.61e-09	0	LE28N04, LE18A23, LE17M12, LE5F02, LE2I14, LE1C17, LE25C17, LE17N09, LE1I24, LE19M21, LE16D22, LE25B15, LE8C01, LE10B06, LE32E20, LE16K18, LE17H01, LE12K22, LE2F02, LE22D16, LE16N07, LE5H14, LE8A19, LE13K13, LE8O20, LE15P07, LE29K01, LE26K09, LE11O14, LE27F04, LE31D19, LE1G22, LE26E05, LE30F05, LE2D06, LE14M13, LE26N09, LE17N03, LE2K22, LE27J17, LE14E15, LE6C10, LE27B06, LE21K18, LE11K16, LE29E13…
	intracellular part	516 out of 959 genes, 53.8%	5690 out of 12672 genes, 44.9%	5.48e-09	0	LE28N04, LE18A23, LE17M12, LE5F02, LE2I14, LE1C17, LE25C17, LE17N09, LE1I24, LE19M21, LE16D22, LE25B15, LE8C01, LE10B06, LE32E20, LE16K18, LE17H01, LE12K22, LE2F02, LE22D16, LE16N07, LE5H14, LE8A19, LE13K13, LE8O20, LE15P07, LE29K01, LE26K09, LE11O14, LE27F04, LE31D19, LE1G22, LE26E05, LE30F05, LE2D06, LE14M13, LE26N09, LE17N03, LE2K22, LE27J17, LE14E15, LE6C10, LE27B06, LE21K18, LE11K16, LE29E13…
	intracellular organelle	460 out of 959 genes, 48.0%	5045 out of 12672 genes, 39.8%	6.14e-08	0	LE28N04, LE18A23, LE17M12, LE5F02, LE2I14, LE1C17, LE25C17, LE17N09, LE7N14, LE1I24, LE19M21, LE1L08, LE25B15, LE7G02, LE29J18, LE25D21, LE26I01, LE19I19, LE14I19, LE8C01, LE10B06, LE32E20, LE8I04, LE16K18, LE16G07, LE24E24, LE23E19, LE17H01, LE12K22, LE2F02, LE22D16, LE16N07, LE7M09, LE5H14, LE19K01, LE8A19, LE4G17, LE13K13, LE8O20, LE29L04, LE28G20, LE15P07, LE29K01, LE25I05, LE4I20, LE11O14, L…
	organelle	460 out of 959 genes, 48.0%	5049 out of 12672 genes, 39.8%	6.89e-08	0	LE28N04, LE18A23, LE17M12, LE5F02, LE2I14, LE1C17, LE25C17, LE17N09, LE7N14, LE1I24, LE19M21, LE1L08, LE25B15, LE7G02, LE29J18, LE25D21, LE26I01, LE19I19, LE14I19, LE8C01, LE10B06, LE32E20, LE8I04, LE16K18, LE16G07, LE24E24, LE23E19, LE17H01, LE12K22, LE2F02, LE22D16, LE16N07, LE7M09, LE5H14, LE19K01, LE8A19, LE4G17, LE13K13, LE8O20, LE29L04, LE28G20, LE15P07, LE29K01, LE25I05, LE4I20, LE11O14, L…
	cell	596 out of 959 genes, 62.1%	6849 out of 12672 genes, 54.0%	8.37e-08	0	LE28N04, LE18A23, LE17M12, LE5F02, LE2I14, LE1C17, LE25C17, LE17N09, LE1I24, LE19M21, LE16D22, LE25B15, LE8C01, LE10B06, LE32E20, LE16K18, LE1H08, LE17H01, LE12K22, LE2F02, LE22D16, LE16N07, LE5H14, LE25P19, LE8A19, LE13K13, LE8O20, LE15P07, LE29K01, LE26K09, LE11O14, LE27F04, LE31D19, LE1G22, LE26E05, LE5M13, LE30F05, LE2D06, LE14M13, LE6J15, LE26N09, LE17N03, LE2K22, LE27J17, LE14E15, LE6C10, L…
	cell part	596 out of 959 genes, 62.1%	6849 out of 12672 genes, 54.0%	8.37e-08	0	LE28N04, LE18A23, LE17M12, LE5F02, LE2I14, LE1C17, LE25C17, LE17N09, LE1I24, LE19M21, LE16D22, LE25B15, LE8C01, LE10B06, LE32E20, LE16K18, LE1H08, LE17H01, LE12K22, LE2F02, LE22D16, LE16N07, LE5H14, LE25P19, LE8A19, LE13K13, LE8O20, LE15P07, LE29K01, LE26K09, LE11O14, LE27F04, LE31D19, LE1G22, LE26E05, LE5M13, LE30F05, LE2D06, LE14M13, LE6J15, LE26N09, LE17N03, LE2K22, LE27J17, LE14E15, LE6C10, L…
	intracellular membrane-bounded organelle	440 out of 959 genes, 45.9%	4874 out of 12672 genes, 38.5%	6.65e-07	0	LE28N04, LE18A23, LE17M12, LE5F02, LE2I14, LE1C17, LE25C17, LE17N09, LE7N14, LE1I24, LE19M21, LE1L08, LE25B15, LE7G02, LE29J18, LE25D21, LE26I01, LE19I19, LE14I19, LE8C01, LE10B06, LE8I04, LE16K18, LE16G07, LE24E24, LE23E19, LE17H01, LE12K22, LE2F02, LE22D16, LE16N07, LE7M09, LE5H14, LE19K01, LE8A19, LE4G17, LE13K13, LE8O20, LE29L04, LE28G20, LE15P07, LE29K01, LE25I05, LE4I20, LE11O14, LE27F04, L…
	membrane-bounded organelle	440 out of 959 genes, 45.9%	4880 out of 12672 genes, 38.5%	7.8e-07	0	LE28N04, LE18A23, LE17M12, LE5F02, LE2I14, LE1C17, LE25C17, LE17N09, LE7N14, LE1I24, LE19M21, LE1L08, LE25B15, LE7G02, LE29J18, LE25D21, LE26I01, LE19I19, LE14I19, LE8C01, LE10B06, LE8I04, LE16K18, LE16G07, LE24E24, LE23E19, LE17H01, LE12K22, LE2F02, LE22D16, LE16N07, LE7M09, LE5H14, LE19K01, LE8A19, LE4G17, LE13K13, LE8O20, LE29L04, LE28G20, LE15P07, LE29K01, LE25I05, LE4I20, LE11O14, LE27F04, L…
	cytoplasm	404 out of 959 genes, 42.1%	4476 out of 12672 genes, 35.3%	3.37e-06	0	LE28N04, LE18A23, LE17M12, LE2I14, LE25C17, LE17N09, LE7N14, LE1I24, LE19M21, LE8E05, LE1L08, LE16D22, LE25B15, LE29J18, LE25D21, LE19I19, LE14I19, LE10B06, LE32E20, LE8I04, LE17H01, LE12K22, LE2F02, LE24P24, LE22D16, LE16N07, LE7M09, LE5H14, LE19K01, LE8A19, LE4G17, LE28G20, LE14G16, LE15P07, LE26M09, LE29K01, LE25I05, LE4I20, LE26K09, LE11O14, LE19J10, LE27P11, LE1G22, LE26E05, LE24H22, LE19L21…
	cytoplasmic part	338 out of 959 genes, 35.2%	3741 out of 12672 genes, 29.5%	3.94e-05	0.002	LE28N04, LE18A23, LE17M12, LE2I14, LE17N09, LE7N14, LE1I24, LE19M21, LE1L08, LE25B15, LE29J18, LE25D21, LE19I19, LE14I19, LE10B06, LE32E20, LE8I04, LE17H01, LE12K22, LE2F02, LE24P24, LE22D16, LE16N07, LE7M09, LE5H14, LE8A19, LE28G20, LE15P07, LE26M09, LE29K01, LE25I05, LE4I20, LE26K09, LE11O14, LE19J10, LE27P11, LE1G22, LE26E05, LE24H22, LE19L21, LE30F05, LE2D06, LE26N21, LE14M13, LE26N09, LE11D2…
	intracellular organelle part	233 out of 959 genes, 24.3%	2471 out of 12672 genes, 19.5%	8.27e-05	0.00182	LE2H02, LE17M12, LE5F02, LE1G11, LE29D09, LE11K19, LE30I06, LE27E11, LE32O17, LE23J03, LE25C17, LE17N09, LE7N14, LE1I24, LE1L08, LE14B20, LE25B15, LE29J18, LE25D21, LE19I19, LE14I19, LE10A11, LE11O10, LE8C01, LE10B06, LE31K20, LE32E20, LE8I04, LE16G07, LE17H01, LE28B13, LE12L14, LE25E16, LE12K22, LE22D16, LE7I10, LE7M09, LE19K01, LE10C22, LE16F18, LE15P07, LE29K01, LE25I05, LE33L13, LE19J10, LE17…
	organelle part	233 out of 959 genes, 24.3%	2475 out of 12672 genes, 19.5%	9.2e-05	0.00167	LE2H02, LE17M12, LE5F02, LE1G11, LE29D09, LE11K19, LE30I06, LE27E11, LE32O17, LE23J03, LE25C17, LE17N09, LE7N14, LE1I24, LE1L08, LE14B20, LE25B15, LE29J18, LE25D21, LE19I19, LE14I19, LE10A11, LE11O10, LE8C01, LE10B06, LE31K20, LE32E20, LE8I04, LE16G07, LE17H01, LE28B13, LE12L14, LE25E16, LE12K22, LE22D16, LE7I10, LE7M09, LE19K01, LE10C22, LE16F18, LE15P07, LE29K01, LE25I05, LE33L13, LE19J10, LE17…
	non-membrane-bounded organelle	94 out of 959 genes, 9.8%	868 out of 12672 genes, 6.8%	0.00021	0.00308	LE27J03, LE3D16, LE15A11, LE5B05, LE5F02, LE13O19, LE4F22, LE11K19, LE23E11, LE32O17, LE16C03, LE23C04, LE7N14, LE11E06, LE25B15, LE29J18, LE6C12, LE18D16, LE11O10, LE8C01, LE22K20, LE13N02, LE32E20, LE4I18, LE16G07, LE7L10, LE22L17, LE28K19, LE24C15, LE16J12, LE1G15, LE26P24, LE19K01, LE19G02, LE16D08, LE6H11, LE30D03, LE27C15, LE29K01, LE25I05, LE9K02, LE17K05, LE14J12, LE30O16, LE24I15, LE29N1…
	intracellular non-membrane-bounded organelle	94 out of 959 genes, 9.8%	868 out of 12672 genes, 6.8%	0.00021	0.00286	LE27J03, LE3D16, LE15A11, LE5B05, LE5F02, LE13O19, LE4F22, LE11K19, LE23E11, LE32O17, LE16C03, LE23C04, LE7N14, LE11E06, LE25B15, LE29J18, LE6C12, LE18D16, LE11O10, LE8C01, LE22K20, LE13N02, LE32E20, LE4I18, LE16G07, LE7L10, LE22L17, LE28K19, LE24C15, LE16J12, LE1G15, LE26P24, LE19K01, LE19G02, LE16D08, LE6H11, LE30D03, LE27C15, LE29K01, LE25I05, LE9K02, LE17K05, LE14J12, LE30O16, LE24I15, LE29N1…
	ribonucleoprotein complex	59 out of 959 genes, 6.2%	490 out of 12672 genes, 3.9%	0.00023	0.00267	LE27J03, LE14J12, LE15A11, LE5B05, LE29N13, LE23E09, LE4F22, LE4J06, LE7J11, LE25A03, LE17N03, LE29N03, LE25B07, LE18M17, LE9P23, LE11E06, LE25B15, LE31H21, LE33M04, LE30D23, LE5E09, LE15H16, LE14D10, LE9K05, LE30L15, LE18D16, LE33F14, LE17D06, LE31O17, LE13N02, LE23C06, LE23C14, LE7L10, LE9I20, LE10E16, LE29P24, LE28K19, LE22D16, LE27G12, LE24C15, LE16J12, LE25F02, LE6H11, LE16D08, LE30D03, LE27…
	autophagic vacuole membrane	3 out of 959 genes, 0.3%	3 out of 12672 genes, 0.0%	0.00043	0.00625	LE23E11, LE4I18, LE21B08
	autophagic vacuole	3 out of 959 genes, 0.3%	3 out of 12672 genes, 0.0%	0.00043	0.00588	LE23E11, LE4I18, LE21B08
	CVT vesicle	3 out of 959 genes, 0.3%	3 out of 12672 genes, 0.0%	0.00043	0.00556	LE23E11, LE4I18, LE21B08
	CVT vesicle membrane	3 out of 959 genes, 0.3%	3 out of 12672 genes, 0.0%	0.00043	0.00526	LE23E11, LE4I18, LE21B08
	cytoplasmic vesicle membrane	13 out of 959 genes, 1.4%	61 out of 12672 genes, 0.5%	0.00053	0.009	LE16D20, LE7F05, LE4I18, LE21B08, LE3P12, LE16M01, LE1L08, LE25G07, LE14B20, LE11D14, LE25D21, LE23E11, LE23N10
	cytoplasmic vesicle part	13 out of 959 genes, 1.4%	61 out of 12672 genes, 0.5%	0.00053	0.00857	LE16D20, LE7F05, LE4I18, LE21B08, LE3P12, LE16M01, LE1L08, LE25G07, LE14B20, LE11D14, LE25D21, LE23E11, LE23N10
	macromolecular complex	132 out of 959 genes, 13.8%	1332 out of 12672 genes, 10.5%	0.00057	0.00818	LE27J03, LE15A11, LE5F02, LE25C17, LE17N09, LE11E06, LE6H09, LE1L08, LE14B20, LE25B15, LE25D21, LE8C01, LE10B06, LE32E20, LE16G07, LE28B13, LE17H04, LE12K22, LE22D16, LE16N07, LE19K01, LE13O15, LE25I05, LE19J10, LE17K05, LE32G19, LE3N10, LE26E05, LE15D09, LE24H22, LE7J11, LE17N03, LE27J17, LE18M17, LE5E09, LE14D10, LE15H16, LE9K05, LE30L15, LE29F23, LE30G05, LE31O17, LE23C14, LE12I06, LE13G02, LE…
	nucleus	209 out of 959 genes, 21.8%	2276 out of 12672 genes, 18.0%	0.00094	0.01043	LE31H03, LE20F18, LE15A11, LE33I02, LE3G06, LE21A16, LE5F02, LE1C17, LE11K19, LE32O17, LE25C17, LE7N14, LE32B03, LE1I24, LE16A13, LE25B15, LE7G02, LE29J18, LE25D21, LE18N13, LE26I01, LE2E10, LE11O10, LE8C01, LE5A24, LE16K18, LE16G07, LE24E24, LE23E19, LE22D16, LE16N07, LE19K01, LE4G17, LE13K13, LE8O20, LE33C06, LE29L04, LE9K14, LE29K01, LE25I05, LE11O14, LE27F04, LE19J10, LE30O16, LE22G01, LE9A14…
	vesicle membrane	13 out of 959 genes, 1.4%	65 out of 12672 genes, 0.5%	0.001	0.01083	LE16D20, LE7F05, LE4I18, LE21B08, LE3P12, LE16M01, LE1L08, LE25G07, LE14B20, LE11D14, LE25D21, LE23E11, LE23N10
	ribosome	44 out of 959 genes, 4.6%	364 out of 12672 genes, 2.9%	0.00131	0.0112	LE27J03, LE14J12, LE15A11, LE5B05, LE29N13, LE23E09, LE4F22, LE4J06, LE7J11, LE25A03, LE29N03, LE25B07, LE18M17, LE11E06, LE25B15, LE31H21, LE15H16, LE14D10, LE9K05, LE30L15, LE18D16, LE33F14, LE17D06, LE13N02, LE23C06, LE7L10, LE10E16, LE29P24, LE27G12, LE16J12, LE24C15, LE6H11, LE16D08, LE30D03, LE27C15, LE12J19, LE33M09, LE17P03, LE15E19, LE5D08, LE20C03, LE13M10, LE4C24, LE17K05
	plasma membrane	155 out of 959 genes, 16.2%	1647 out of 12672 genes, 13.0%	0.00181	0.01769	LE15A11, LE2O24, LE20L16, LE13N01, LE21J17, LE20I15, LE11K19, LE32O17, LE23J03, LE7N14, LE32B03, LE14B20, LE25B15, LE4G22, LE29J18, LE14A11, LE14I19, LE11O10, LE17H01, LE28B13, LE30M09, LE25E16, LE12K22, LE2F02, LE10C22, LE8A19, LE26H11, LE28K08, LE26M09, LE29K01, LE19D24, LE17K05, LE22G01, LE32G19, LE26E05, LE22B22, LE31I21, LE5M13, LE30F05, LE2D06, LE9J02, LE3J17, LE32J15, LE11A10, LE30B07, LE2…
	membrane	280 out of 959 genes, 29.2%	3226 out of 12672 genes, 25.5%	0.00352	0.02667	LE18A23, LE2I14, LE20I15, LE17N09, LE7N14, LE1I24, LE1L08, LE25B15, LE29J18, LE25D21, LE19I19, LE14I19, LE10B06, LE8I04, LE1H08, LE17H01, LE30M09, LE12K22, LE2F02, LE22D16, LE7M09, LE25P19, LE8A19, LE15P07, LE26M09, LE29K01, LE19D24, LE4I20, LE26E05, LE24H22, LE5M13, LE30F05, LE2D06, LE6J15, LE27M16, LE27B06, LE6H16, LE19G14, LE11K16, LE29E13, LE15L08, LE6C03, LE23K21, LE29F23, LE30G05, LE3E21, L…
	cytoplasmic membrane-bounded vesicle	17 out of 959 genes, 1.8%	110 out of 12672 genes, 0.9%	0.00362	0.02571	LE16D20, LE4I18, LE3P12, LE16M01, LE25G07, LE8O22, LE11D14, LE23E11, LE23N10, LE23J03, LE21C14, LE24G11, LE7F05, LE21B08, LE1L08, LE14B20, LE25D21
	mitochondrion	70 out of 959 genes, 7.3%	674 out of 12672 genes, 5.3%	0.00391	0.03586	LE2H02, LE29L11, LE15A11, LE2K11, LE32A17, LE18E15, LE2C08, LE1G11, LE2I14, LE11K19, LE17N09, LE17H05, LE14B20, LE10B06, LE31K20, LE15E23, LE13N02, LE30K11, LE25E16, LE25D23, LE5H14, LE26P24, LE10C22, LE17K22, LE2F05, LE9A14, LE5I07, LE32G19, LE1G22, LE7D01, LE22D04, LE3N10, LE16D20, LE22B22, LE30F05, LE18O22, LE23E09, LE9C07, LE9J02, LE2F23, LE28I20, LE27M17, LE4K23, LE21A05, LE6B23, LE21B20, LE…
	spliceosome	12 out of 959 genes, 1.3%	67 out of 12672 genes, 0.5%	0.00407	0.03533	LE25F02, LE17N03, LE31O17, LE23C14, LE9P23, LE25I05, LE33M04, LE30D23, LE5E09, LE9I20, LE22D16, LE28K19
	cytoplasmic vesicle	17 out of 959 genes, 1.8%	114 out of 12672 genes, 0.9%	0.00525	0.04194	LE16D20, LE4I18, LE3P12, LE16M01, LE25G07, LE8O22, LE11D14, LE23E11, LE23N10, LE23J03, LE21C14, LE24G11, LE7F05, LE21B08, LE1L08, LE14B20, LE25D21
	membrane-bounded vesicle	17 out of 959 genes, 1.8%	114 out of 12672 genes, 0.9%	0.00525	0.04063	LE16D20, LE4I18, LE3P12, LE16M01, LE25G07, LE8O22, LE11D14, LE23E11, LE23N10, LE23J03, LE21C14, LE24G11, LE7F05, LE21B08, LE1L08, LE14B20, LE25D21
	Golgi apparatus part	17 out of 959 genes, 1.8%	115 out of 12672 genes, 0.9%	0.00574	0.06061	LE30G05, LE16D06, LE31I21, LE25G07, LE2D06, LE8O22, LE11D14, LE18C20, LE23N10, LE23J03, LE7F05, LE12F05, LE1L08, LE11D01, LE16O12, LE26N08, LE25D21
	nuclear part	68 out of 959 genes, 7.1%	671 out of 12672 genes, 5.3%	0.00774	0.07294	LE3D16, LE13O19, LE4F22, LE11K19, LE32O17, LE25C17, LE18F04, LE7N14, LE9P23, LE30A08, LE18G18, LE25B15, LE29J18, LE25D21, LE6C12, LE11O10, LE22K20, LE16G07, LE28K19, LE22D16, LE18M13, LE24C15, LE26P24, LE25F02, LE16D08, LE19G02, LE30D03, LE27C15, LE29K01, LE25I05, LE33F10, LE7E18, LE19I14, LE20E07, LE14J12, LE30O16, LE24I15, LE29N13, LE6O06, LE21B09, LE9E04, LE9C07, LE25A03, LE17N03, LE23F05, LE2…
	endomembrane system	48 out of 959 genes, 5.0%	448 out of 12672 genes, 3.5%	0.0089	0.07314	LE25N11, LE16D20, LE19G23, LE3P12, LE16M01, LE29K04, LE25G07, LE29D09, LE11D14, LE30I06, LE23E11, LE28L05, LE27E11, LE2F23, LE23C04, LE12F05, LE1I24, LE1L08, LE14B20, LE11D01, LE26N08, LE16O12, LE25D21, LE1L09, LE3H09, LE7H09, LE30G05, LE19C21, LE4I18, LE8I04, LE30K11, LE12A21, LE7I10, LE25L14, LE18C20, LE23N10, LE31B20, LE27L21, LE4N21, LE1P09, LE13C15, LE15M07, LE7F05, LE15P07, LE16F18, LE21B08…
	vesicle	17 out of 959 genes, 1.8%	121 out of 12672 genes, 1.0%	0.00952	0.07222	LE16D20, LE4I18, LE3P12, LE16M01, LE25G07, LE8O22, LE11D14, LE23E11, LE23N10, LE23J03, LE21C14, LE24G11, LE7F05, LE21B08, LE1L08, LE14B20, LE25D21
	cytosol	89 out of 959 genes, 9.3%	924 out of 12672 genes, 7.3%	0.00981	0.07027	LE3D16, LE15A11, LE5B05, LE18D08, LE11B13, LE12O13, LE4F22, LE23J03, LE1L08, LE14B20, LE25B15, LE25A10, LE20K24, LE13L04, LE18D16, LE32E20, LE17H04, LE7L10, LE14G11, LE24P24, LE27H15, LE16N07, LE5H14, LE24C15, LE16J12, LE32L11, LE16D08, LE6H11, LE30D03, LE27C15, LE26M09, LE29H16, LE25I05, LE26K09, LE11O14, LE32N21, LE19J10, LE17K05, LE14J12, LE9A14, LE22G01, LE3D13, LE29N13, LE16D20, LE26E05, LE2…
	coated vesicle membrane	7 out of 959 genes, 0.7%	33 out of 12672 genes, 0.3%	0.01042	0.07474	LE25G07, LE14B20, LE25D21, LE7F05, LE23N10, LE3P12, LE1L08
	Golgi apparatus	35 out of 959 genes, 3.6%	312 out of 12672 genes, 2.5%	0.01221	0.07949	LE18P06, LE3P12, LE31I21, LE25G07, LE8A08, LE2D06, LE8O22, LE11I02, LE21J17, LE11D14, LE28L05, LE23J03, LE23C04, LE12F05, LE18M17, LE23K03, LE19M21, LE1L08, LE30O14, LE11D01, LE26N08, LE16O12, LE25D21, LE30G05, LE16D06, LE18C20, LE23N10, LE27L21, LE22M19, LE13J08, LE13C15, LE24G11, LE7F05, LE4I20, LE12J04
	lysosome	9 out of 959 genes, 0.9%	52 out of 12672 genes, 0.4%	0.01507	0.0925	LE21C14, LE3E13, LE25E21, LE24H22, LE2F02, LE14M13, LE33F10, LE7E18, LE25L14
	lytic vacuole	11 out of 959 genes, 1.1%	70 out of 12672 genes, 0.6%	0.01546	0.09024	LE21C14, LE16D20, LE3E13, LE25E21, LE24H22, LE2F02, LE14M13, LE33F10, LE29E13, LE25L14, LE7E18
	membrane coat	8 out of 959 genes, 0.8%	44 out of 12672 genes, 0.3%	0.01611	0.09286	LE24G11, LE7F05, LE1L08, LE14B20, LE25G07, LE11D14, LE22D16, LE23N10
	coated membrane	8 out of 959 genes, 0.8%	44 out of 12672 genes, 0.3%	0.01611	0.0907	LE24G11, LE7F05, LE1L08, LE14B20, LE25G07, LE11D14, LE22D16, LE23N10
	NuA4 histone acetyltransferase complex	2 out of 959 genes, 0.2%	3 out of 12672 genes, 0.0%	0.0163	0.09956	LE27J17, LE16G07
	H4/H2A histone acetyltransferase complex	2 out of 959 genes, 0.2%	3 out of 12672 genes, 0.0%	0.0163	0.09739	LE27J17, LE16G07
Fitness 5 (KO)
Function	inorganic phosphate transmembrane transporter activity	2 out of 17 genes, 11.8%	11 out of 12672 genes, 0.1%	9.25e-05	0.02	LE2H02, LE13F23
	phosphate transmembrane transporter activity	2 out of 17 genes, 11.8%	13 out of 12672 genes, 0.1%	0.00013	0.02	LE2H02, LE13F23
	inorganic anion transmembrane transporter activity	2 out of 17 genes, 11.8%	48 out of 12672 genes, 0.4%	0.00184	0.05333	LE2H02, LE13F23
	anion transmembrane transporter activity	2 out of 17 genes, 11.8%	66 out of 12672 genes, 0.5%	0.00345	0.08	LE2H02, LE13F23
Component	chloroplast inner membrane	2 out of 17 genes, 11.8%	38 out of 12672 genes, 0.3%	0.00115	0.1	LE2H02, LE13F23
	plastid inner membrane	2 out of 17 genes, 11.8%	39 out of 12672 genes, 0.3%	0.00121	0.05	LE2H02, LE13F23
	cytosolic small ribosomal subunit	2 out of 17 genes, 11.8%	81 out of 12672 genes, 0.6%	0.00515	0.1	LE14J12, LE25A03
	small ribosomal subunit	2 out of 17 genes, 11.8%	84 out of 12672 genes, 0.7%	0.00553	0.08	LE14J12, LE25A03
Fitness 6 (KO)
Component	organelle subcompartment	6 out of 71 genes, 8.5%	301 out of 12672 genes, 2.4%	0.00671	0.1	LE2H02, LE17N09, LE16O12, LE11P03, LE30J09, LE24G08
Fitness 7 (KO)
Process	cellular metabolic process	90 out of 162 genes, 55.6%	5182 out of 12672 genes, 40.9%	0.0001	0.06	LE30A07, LE6F07, LE2K11, LE2O24, LE9E08, LE16M01, LE27E11, LE33K14, LE10E02, LE17N09, LE28C20, LE18F04, LE8J14, LE8E05, LE11L01, LE16O12, LE25A10, LE25J17, LE26C10, LE12J21, LE22K20, LE15E23, LE32D01, LE5G10, LE13K23, LE24P24, LE25D23, LE18K23, LE12A21, LE16J12, LE6G08, LE16D08, LE28G20, LE25I05, LE4I20, LE3M18, LE33G22, LE3G22, LE9A21, LE17K05, LE12J16, LE30O16, LE31D19, LE5I07, LE11F03, LE3J19,…
	tRNA metabolic process	6 out of 162 genes, 3.7%	74 out of 12672 genes, 0.6%	0.00035	0.1	LE21D21, LE24K14, LE1P20, LE9D08, LE15E23, LE8E05
	metabolic process	97 out of 162 genes, 59.9%	5917 out of 12672 genes, 46.7%	0.00047	0.07333	LE30A07, LE6F07, LE2K11, LE2O24, LE9E08, LE16M01, LE30E17, LE28L05, LE27E11, LE33K14, LE10E02, LE17N09, LE28C20, LE18F04, LE8J14, LE8E05, LE11L01, LE16O12, LE25A10, LE25J17, LE26C10, LE12J21, LE22K20, LE15E23, LE32D01, LE5G10, LE13K23, LE24P24, LE25D23, LE18K23, LE12A21, LE16J12, LE6G08, LE16D08, LE28G20, LE25I05, LE4I20, LE3M18, LE33G22, LE3G22, LE9A21, LE17K05, LE12J16, LE30O16, LE31D19, LE5I07…
Component	plastid inner membrane	4 out of 162 genes, 2.5%	39 out of 12672 genes, 0.3%	0.00149	0.095	LE1P09, LE2H02, LE13F23, LE17N09
	intracellular	93 out of 162 genes, 57.4%	5810 out of 12672 genes, 45.8%	0.00194	0.092	LE2H02, LE6F07, LE2K11, LE16M01, LE25G07, LE7K12, LE28L05, LE27E11, LE17N09, LE28C20, LE18F04, LE8E05, LE30O14, LE13F23, LE16O12, LE31C07, LE25A10, LE25J17, LE6C12, LE26C10, LE22K20, LE15E23, LE32D01, LE24P24, LE25D23, LE12A21, LE18K23, LE16J12, LE16D08, LE13K13, LE28G20, LE25I05, LE11B05, LE4I20, LE3M18, LE33G22, LE9A21, LE17K05, LE30O16, LE31D19, LE5I07, LE11F03, LE21B09, LE33B19, LE14M13, LE27…
